# Supplementary material for: A framework for large-scale metabolome drug profiling links coenzyme A metabolism to the toxicity of anti-cancer drug dichloroacetate
Source: Commun Biol. 2018 Aug 3;1:101. doi: 10.1038/s42003-018-0111-x (PMC6123704; doi:10.1038/s42003-018-0111-x)
Supplement: Supplementary file 3 — Supplementary Data 1 [file 42003_2018_111_MOESM3_ESM.xlsx]

## Sheet: Legend
Legend Supplementary Data 1
A: contains the fitted α values for each cell lines
A std: contains the error in the estimate of α values for each cell lines (i.e. standard deviation among the three biological replicates)
Ap: contains the significance of the estimate of α values for each cell lines (pvalues)
Az: Z-score nomalization of A
Az std: error on the Z-score

## Sheet: A
Met_ids	Met_names	mz	IGROV1	OVCAR3	OVCAR4	OVCAR8	SKOV3
HMDB01659 ; HMDB03366 ; C00207	Acetone ; Propanal ; acetone	57.0345	0.0282104	0.0314241	0.0215489	0.0315525	0.0214153
C01755; HMDB01453	thiocyanate; Thiocyanate	57.9751	0.00174012	-0.00256778	-0.0010977	0.00522171	-0.000868684
C00033; HMDB00042 ; HMDB03344 ; C00266	acetate; Acetic acid ; Glycolaldehyde ; glycolaldehyde	59.0135	2.44459	2.53927	1.90442	1.53331	1.65118
C00086	Urea	59.0217	0.236095	0.251335	0.190376	0.149313	0.158111
HMDB00863 ; HMDB00820	Isopropyl alcohol ; Propyl alcohol	59.0496	0.0173674	0.0251536	0.0114648	0.0198969	0.00752385
HMDB03551	Carbamic acid	60.009	0.00096028	0.000803007	0.000446338	0.000110019	0.000666317
C00288 ; HMDB00595; HMDB03538	Bicarbonate ; Hydrogen carbonate; Carbonic acid	60.9923	0.0308082	0.0498868	0.010402	0.0356486	0.0160778
HMDB02878 ; HMDB02179 ; C16845	HMDB02878 ; Peroxynitrite ; peroxynitrite	61.9881	0.276132	0.405655	0.202864	0.404182	0.267813
HMDB06853	3-Butyn-1-al	67.0189	0.0271868	0.0391792	0.0208634	0.0152586	0.0136103
HMDB04296	Acrylamide	70.0294	0.0265778	0.0321787	0.0209877	0.0214959	0.00941971
HMDB06112 ; HMDB01167 ; C00511 ; C19440 ; C00546	Malondialdehyde ; Pyruvaldehyde ; acrylate ; malonic dialdehyde ; methylglyoxal	71.0139	0.43592	0.651971	1.01815	0.380785	0.312166
C00048; HMDB00119	glyoxylate; Glyoxylic acid	72.9927	0.0296142	0.0437001	0.0874071	0.0274818	0.0207352
C00163; C00937 ; C00424 ; HMDB03453 ; HMDB06458 ; HMDB06961 ; HMDB03052 ; HMDB00237 ; C05235	propionate; (R)-lactaldehyde ; (S)-lactaldehyde ; 3-Hydroxypropanal ; D-Lactaldehyde ; Hydroxyacetone ; Lactaldehyde ; Propionic acid ; hydroxyacetone	73.0294	0.0257883	0.0476505	0.0519082	0.0262565	0.0242882
C00037	Glycine	74.0246	0.266891	0.323748	0.17766	0.23772	0.209539
HMDB00115 ; C00160	Glycolic acid ; glycolate	75.0086	-0.0047117	-0.00344612	0.00460344	-0.00044467	-0.000400826
HMDB01505	Benzene	77.0396	0.000901284	-0.00207357	0.00132409	0.0128221	-0.00168167
	nitryl chloride	79.9567	0.00473066	-0.00114263	0.0104921	0.00730215	0.0122449
HMDB11110 ; C01528 ; HMDB01349	Hydrogen selenide ; Selenide ; Selenium	79.9655	0.0231284	-0.0235164	4.26501e-05	0.0506308	0.043027
HMDB01033 ; C00094	Hydrogen sulfite ; Sulfite	80.9628	0.0039906	-0.00863773	0.00488418	0.0304593	0.0236794
HMDB02036	Chlorate	82.9535	0.000786896	-0.000346121	0.000424411	0.00121479	0.000104246
HMDB04363	Imidazolone	83.0224	0.0123447	0.0126526	0.00679597	0.0103056	0.00612651
HMDB12157 ; HMDB01184	3-Methyl-2-butenal ; Methyl propenyl ketone	83.0492	0.00979938	0.00431187	0.00212346	0.00812964	0.00209047
HMDB02039	2-Pyrrolidinone	84.0452	0.0313798	0.0421465	0.0195499	0.0326272	0.0155401
HMDB10720 ; HMDB03407 ; HMDB00549 ; HMDB02523	But-2-enoic acid ; Diacetyl ; Gamma-Butyrolactone ; Oxolan-3-one	85.0292	0.438436	0.689601	0.350528	0.367887	0.508481
HMDB03609 ; C02218	2-Aminoacrylic acid ; 2-aminoacrylic acid	86.025	0.0481437	0.0551531	0.0260921	0.0351293	0.0424117
C00222 ; HMDB11111 ; HMDB00243 ; C00022	3-oxopropanoate ; Malonic semialdehyde ; Pyruvic acid ; pyruvate	87.0084	0.511601	1.15903	0.506351	0.478371	0.669116
C00246; HMDB03243 ; HMDB00039 ; HMDB01873	butyrate; Acetoin ; Butyric acid ; Isobutyric acid	87.045	0.0178042	0.0248589	0.0491007	0.0324987	0.0127799
HMDB00056 ; HMDB01310 ; C00133 ; HMDB00161 ; C00041 ; C00213 ; C00099	Beta-Alanine ; D-Alanine ; D-alanine ; L-Alanine ; L-alanine ; Sarcosine ; beta-alanine	88.0402	1.37586	1.93213	1.94236	1.2476	0.917997
C00209; HMDB02329	oxalate(2-); Oxalic acid	88.9882	0.0091694	0.00897027	0.00558441	0.00403167	0.00518985
C00256 ; C00186 ; C01013 ; C02154 ; HMDB01311 ; HMDB01882 ; HMDB01051 ; HMDB00700 ; HMDB00190 ; C00184	(R)-lactate ; (S)-lactate ; 3-hydroxypropionate ; D-Glyceraldehyde ; D-Lactic acid ; Dihydroxyacetone ; Glyceraldehyde ; Hydroxypropionic acid ; L-Lactic acid ; glycerone	89.0242	14.7243	16.5034	15.0036	8.2365	7.5061
C00116	Glycerol	91.0418	0.0185891	0.0863127	0.044837	0.0201893	0.014657
HMDB03012	Aniline	92.0505	5.19935	5.27416	5.02209	3.94545	2.0856
HMDB05879	Dimethyldisulfide	92.9828	0.0102078	0.0103362	0.00505888	0.00776302	0.00849584
HMDB04983	Dimethyl sulfone	93.0015	0.000848075	-0.00452547	-0.0020543	0.00344659	0.00304277
HMDB00228	Phenol	93.0346	0.162179	-0.00626898	0.0328485	0.334183	0.0833448
HMDB01448 ; C00059	Sulfate ; sulfate	96.9593	3.43055	1.06505	4.81433	3.25343	5.37216
HMDB00973 ; C00009; HMDB02105 ; HMDB01429 ; HMDB02142	Hydrogen phosphate ; hydrogenphosphate; Dihydrogen phosphate ; Phosphate ; Phosphoric acid	96.9677	2.58415	2.25413	1.59302	1.45478	1.55736
HMDB03315	Cyclohexanone	97.0646	0.0183383	-0.00944925	0.0114849	0.0339098	0.0349643
HMDB05843	Allyl isothiocyanate	98.0035	0.00937065	-0.00396566	0.00196687	0.0123791	0.00915129
HMDB11749	2-Piperidinone	98.061	0.0210904	0.0127036	0.00890341	0.0203621	0.0274203
HMDB01862 ; HMDB02167 ; HMDB00509 ; HMDB01470	2-Ethylacrylic acid ; 3-Methylbutyrolactone ; Senecioic acid ; Tiglic acid	99.0421	0.235307	-0.44858	0.21578	0.682167	0.510507
HMDB05842 ; HMDB00753 ; HMDB01318 ; C02373 ; HMDB05846 ; HMDB05994 ; HMDB02939	2-Oxohexane ; 3-Hexanone ; 4-Methylpentanal ; 4-methylpentanal ; Ethyl isopropyl ketone ; Hexanal ; Methyl isobutyl ketone	99.078	0.0665236	-0.0791036	-0.00181279	0.100543	0.0624361
C00576	betaine aldehyde	100.077	0.0045697	0.00133844	-0.000672274	0.00287002	0.00122906
HMDB02176 ; HMDB00718 ; HMDB00892	Ethylmethylacetic acid ; Isovaleric acid ; Valeric acid	101.059	0.0147208	0.0490925	0.0140288	0.0522091	-0.00902906
HMDB01252	Betaine aldehyde	101.082	0.00722497	-0.000121998	0.0067937	0.00963379	-0.00440502
HMDB02322 ; HMDB03661; C02723	Cadaverine ; HMDB03661; N-methylputrescinium(2+)	101.108	0.00467564	-0.00666965	0.00705756	0.00581014	0.00368168
HMDB06509	HMDB06509	101.119	0.00123987	-0.00611663	0.005328	0.00898002	0.00337166
HMDB11602 ; HMDB02455	3-Oxoalanine ; Pyruvatoxime	102.019	0.00387123	-0.00127655	0.00226522	0.000384577	-0.000340938
HMDB02299 ; C02356 ; C03284 ; HMDB02166 ; HMDB01906 ; HMDB03911 ; C00334 ; C01205 ; HMDB00650 ; HMDB00092 ; HMDB00112 ; HMDB00452 ; C01026	(R)-b-aminoisobutyric acid ; (S)-2-Aminobutanoate ; (S)-3-aminoisobutyric acid ; (S)-b-aminoisobutyric acid ; 2-Aminoisobutyric acid ; 3-Aminoisobutanoic acid ; 4-Aminobutanoate ; D-3-Amino-isobutanoate ; D-Alpha-aminobutyric acid ; Dimethylglycine ; Gamma-Aminobutyric acid ; L-Alpha-aminobutyric acid ; N,N-dimethylglycine	102.056	4.41786	3.82041	2.83448	3.5867	3.75399
C00114	Choline	102.092	0.00570727	0.00293248	0.00420032	0.00308159	0.00464763
C00168 ; HMDB01352 ; C00383 ; HMDB00691 ; HMDB06938	3-hydroxypyruvate ; Hydroxypyruvic acid ; Malonate ; Malonic acid ; Tartronate semialdehyde	103.004	0.0793531	-0.131884	0.0621766	0.201121	0.0788001
C01089 ; C05984 ; C06001; HMDB00011 ; HMDB00336 ; HMDB00442 ; HMDB00023 ; HMDB00008 ; HMDB00357 ; HMDB00710 ; HMDB00729	(R)-3-hydroxybutyrate ; 2-Hydroxybutyrate ; 3-hydroxy-2-methylpropanoate; (R)-3-Hydroxybutyric acid ; (R)-3-Hydroxyisobutyric acid ; (S)-3-Hydroxybutyric acid ; (S)-3-Hydroxyisobutyric acid ; 2-Hydroxybutyric acid ; 3-Hydroxybutyric acid ; 4-Hydroxybutyric acid ; Alpha-Hydroxyisobutyric acid	103.037	0.00565893	0.0090332	0.0425926	-0.001664	-0.0108471
HMDB02006	2,3-Diaminopropionic acid	103.052	0.0106956	0.0127709	0.0113912	0.00287311	0.00464036
HMDB03406 ; C00740 ; HMDB00187 ; C00065	D-Serine ; D-serine ; L-Serine ; L-serine	104.035	0.357218	0.585644	0.27041	0.350852	0.0588326
C00258 ; HMDB00139 ; HMDB06372	D-glycerate ; Glyceric acid ; L-Glyceric acid	105.019	0.00908468	0.00210387	0.00574381	0.00663352	-0.000968882
HMDB06115	Benzaldehyde	105.035	0.00551859	0.00648332	0.000950681	0.00437619	-0.00104702
HMDB03119 ; HMDB02048 ; HMDB02055 ; HMDB01858	Benzyl alcohol ; m-Cresol ; o-Cresol ; p-Cresol	107.05	-0.204054	-0.607285	-0.122908	1.40254	-0.541493
HMDB01169	4-Aminophenol	108.045	-0.00869296	0.00674326	0.00685121	0.0100371	0.00395311
HMDB02434 ; HMDB00957	Hydroquinone ; Pyrocatechol	109.029	-0.0881782	0.971804	0.0418497	2.01917	0.903819
HMDB03905 ; C05130	Imidazole-4-acetaldehyde ; imidazole-4-acetaldehyde	109.04	0.0551978	0.165975	0.015271	0.250123	0.089814
HMDB04230	Pyrrole-2-carboxylic acid	110.025	0.137311	0.136024	0.0763309	0.13432	0.0842047
HMDB00630 ; C00380	Cytosine ; cytosine	110.033	-0.00275726	0.0623678	0.010431	0.134329	0.0617217
HMDB00870 ; C00388	Histamine ; histamium	110.072	0.0571541	0.0814502	0.0374761	0.0587404	0.0350455
HMDB00617 ; HMDB00444	2-Furoic acid ; 3-Furoic acid	111.008	2.32493	3.17253	1.79374	1.48377	1.17341
HMDB00300 ; C00106	Uracil ; uracil	111.02	0.354284	0.393449	0.348128	0.290721	0.275736
HMDB01164	trans-1,2-Dihydrobenzene-1,2-diol	111.045	0.0111789	-0.00461271	0.0131971	0.00836163	0.00252705
HMDB06875 ; C04322 ; HMDB01301 ; C03564	1-Pyrroline-2-carboxylic acid ; 1-Pyrroline-5-carboxylate ; 1-Pyrroline-5-carboxylic acid ; 1-pyrroline-2-carboxylate	112.04	0.138318	0.145402	0.0543052	0.105932	0.0943789
HMDB00562 ; C00791	Creatinine ; creatinine	112.051	0.00705732	0.00993167	-0.000403258	0.0352868	0.00348122
HMDB00257 ; C05529 ; C05529	Thiosulfate ; hydroxidodioxidosulfidosulfate(1-) ; thiosulfate(2-)	112.937	0.00599865	0.00560737	0.000969292	0.00665913	0.00516088
C00429 ; HMDB00076 ; HMDB03646 ; C02512	5,6-dihydrouracil ; Dihydrouracil ; HMDB03646 ; L-3-Cyanoalanine	113.036	0.666975	0.828481	0.592708	0.681808	0.288517
HMDB00453 ; HMDB03843 ; HMDB10719	Delta-Hexanolactone ; Gamma-Caprolactone ; trans-Hex-2-enoic acid	113.06	0.00654696	-2.98864e-05	0.00352683	0.0112616	0.000194468
HMDB00323	3-Amino-2-piperidone	113.071	0.0121814	0.0107702	0.0047513	0.00959148	0.00744676
HMDB03671 ; HMDB04814 ; HMDB05841	2-Heptanone ; 4-Heptanone ; Ethyl isobutyl ketone	113.097	-0.000223592	-0.00141002	-0.000933772	0.00627512	0.000922898
HMDB03411 ; C00763 ; HMDB00162 ; C00148 ; C18170	D-Proline ; D-proline ; L-Proline ; L-proline ; acetamidopropanal	114.056	6.10411	5.9725	4.73511	4.25204	3.42828
C00122 ; HMDB00134 ; HMDB00176	Fumarate ; Fumaric acid ; Maleic acid	115.003	1.38661	2.68543	6.71066	1.12577	0.930157
HMDB03771 ; HMDB01865 ; C00141 ; HMDB00019 ; HMDB12233 ; HMDB00720 ; HMDB00310	2-Methylacetoacetic acid ; 2-Oxovaleric acid ; 3-methyl-2-oxobutanoate ; Alpha-ketoisovaleric acid ; Glutarate semialdehyde ; Levulinic acid ; Methylacetoacetic acid	115.04	0.0124512	0.0306765	0.0575492	0.0174034	0.127241
HMDB00535 ; HMDB00689	Caproic acid ; Isocaproic acid	115.076	-0.0169459	-0.0388941	0.00668815	0.145625	-0.00490968
HMDB12176	5-Aminopentanamide	115.087	-0.00148454	-0.00288984	0.00302163	0.0165015	-0.000816608
HMDB02287 ;	Homocysteine thiolactone ; homocysteine thiolactone	116.017	0.0811867	0.0812531	0.0789203	0.0605829	0.0822276
HMDB00532 ; HMDB06454 ; C03508 ; HMDB12249	Acetylglycine ; L-2-Amino-3-oxobutanoic acid ; L-2-amino-3-oxobutanoic acid ; L-Aspartate-semialdehyde	116.035	0.0554129	0.104759	0.0396197	0.112549	0.0360976
HMDB00128 ; C00581	Guanidoacetic acid ; guanidinoacetic acid	116.043	0.00669726	0.0151832	0.00599678	0.0148126	0.00875019
HMDB00738	Indole	116.051	0.0762969	0.147933	0.0660169	0.103029	0.0156461
HMDB03355 ; HMDB00043 ; HMDB02141 ; HMDB00883 ; C00183 ; HMDB01382 ; C00719	5-Aminopentanoic acid ; Betaine ; HMDB02141 ; L-Valine ; L-valine ; Vaporole ; glycine betaine	116.072	1.49897	1.87216	0.83429	1.49998	0.865961
HMDB00349 ; C02170 ; HMDB00202 ; C00042 ; HMDB00254 ; HMDB00940	Erythrono-1,4-lactone ; Methylmalonate ; Methylmalonic acid ; Succinate ; Succinic acid ; Threonolactone	117.019	0.455639	0.731654	1.27534	0.418824	0.346102
HMDB00396 ; HMDB01987 ; HMDB00407 ; HMDB01863 ; HMDB00354 ; HMDB00351 ; HMDB00410 ; HMDB00754 ; HMDB00531 ; HMDB02011 ; HMDB00642 ;	2-Ethylhydracrylic acid ; 2-Hydroxy-2-methylbutyric acid ; 2-Hydroxy-3-methylbutyric acid ; 2-Hydroxyvaleric acid ; 2-Methyl-3-hydroxybutyric acid ; 3-Hydroxy-2-methyl-[R-(R,S)]-butanoic acid ; 3-Hydroxy-2-methyl-[S-(R,R)]-butanoic acid ; 3-Hydroxyisovaleric acid ; 3-Hydroxyvaleric acid ; 4-Hydroxyisovaleric acid ; Erythronilic acid ; beta-hydroxy-beta-methylbutyrate	117.055	0.0210349	0.0379423	0.0206675	0.0229142	-0.000423345
HMDB02362 ; HMDB06284	2,4-Diaminobutyric acid ; L-2,4-diaminobutyric acid	117.067	0.00735668	0.0120459	0.00752006	0.00520429	0.00234927
HMDB04041 ; HMDB00719 ; HMDB00167 ; C00263 ; C00188	L-Allothreonine ; L-Homoserine ; L-Threonine ; L-homoserine ; L-threonine	118.05	0.509887	0.651012	0.43667	0.51735	0.220359
HMDB01368 ; C00957	3-Mercaptopyruvic acid ; 3-mercaptopyruvate	118.981	0.620012	1.13786	-0.0571512	1.50032	0.847409
C08276; HMDB01527	3-(methylthio)propionate; 3-Methylthiopropionic acid	119.017	0.00972227	0.00777095	0.00292589	0.0207943	0.00816217
HMDB00337 ; HMDB00360 ; HMDB00498 ; HMDB02453 ; HMDB02601 ; HMDB02649 ; HMDB06293 ; C02045; HMDB01366	(S)-3,4-Dihydroxybutyric acid ; 2,4-Dihydroxybutanoic acid ; 4-Deoxyerythronic acid ; 4-Deoxythreonic acid ; A,b-Dihydroxyisobutyric acid ; Erythrose ; L-Erythrulose ; L-erythrulose; Purine	119.034	0.0737324	0.120838	0.0319484	0.100515	0.0667381
HMDB04072 ; HMDB06236 ; C00601	4-Hydroxystyrene ; Phenylacetaldehyde ; phenylacetaldehyde	119.051	-0.00576621	0.0771509	0.131724	-0.0437731	1.11298
HMDB03417 ; HMDB00574 ; C00097	D-Cysteine ; L-Cysteine ; L-cysteine	120.012	0.0635277	0.0656948	0.0265284	0.0464701	0.0300456
HMDB04461	Benzamide	120.046	0.0064708	-0.0019036	0.00484751	0.00206023	0.00419408
C05823 ; HMDB02127	3-Mercaptolactate ; 3-Mercaptolactic acid	120.996	0.150918	0.184209	0.116212	0.126796	0.0988569
HMDB11718 ; HMDB01870 ; C00180	4-Hydroxybenzaldehyde ; Benzoic acid ; benzoate	121.03	0.0244885	-0.122708	-0.0461942	0.600109	-0.00379757
HMDB01406 ; C00153	HMDB01406 ; Nicotinamide	121.04	0.0103462	-0.00278218	-0.000562535	0.0589194	-0.00505403
HMDB04136 ; HMDB02994	D-Threitol ; Erythritol	121.051	0.00160692	-0.00107797	-0.00129969	0.0128828	-0.000862218
HMDB01488 ; C00253 ; C10164	HMDB01488 ; Nicotinate ; Picolinic acid	122.024	-0.00239346	-0.0121872	0.00631164	0.0291034	-0.00251699
HMDB00873 ; HMDB01398	4-Methylcatechol ; Guaiacol	123.047	0.584145	-0.964793	0.538933	1.79403	1.75182
C00245	Taurine	124.007	0.152312	-0.0597826	0.168817	0.958338	0.22228
C03557 ; HMDB11747	(2-Aminoethyl)phosphonate ; Ciliatine	124.018	-0.00947117	-0.0851087	-0.0092277	0.147024	0.0480292
HMDB04339 ; HMDB11601 ; HMDB02894	2-O-Methylcytosine ; 3-Methylcytosine ; 5-Methylcytosine	124.048	0.00185396	-0.0098918	0.0020257	0.011105	0.0103464
HMDB00898 ; HMDB01861; C05127	1-Methylhistamine ; 3-Methylhistamine; N(tele)-methylhistaminium	124.086	0.00467172	-0.00352681	0.0011808	0.0032974	0.00868868
HMDB03903	2-Hydroxyethanesulfonate	124.989	0.098583	-0.0740017	0.0248795	0.175257	0.189364
HMDB12228	Ethylphosphate	124.998	0.0268537	-0.0223043	-0.000734067	0.0433831	0.056755
HMDB02024 ; C00178 ; C02835	Imidazoleacetic acid ; Thymine ; imidazol-4-ylacetate	125.033	-0.00285829	0.0399761	-0.000636572	0.00513134	0.0311159
HMDB02128 ; HMDB03192	2,4-Diamino-6-hydroxypyrimidine ; 5-Aminoimidazole-4-carboxamide	125.045	0.0048684	0.0124589	-1.54944e-05	0.00917152	0.0160766
HMDB12238	Iodide	125.899	0.00464809	0.000875927	-0.000202307	-0.00619409	0.00236231
HMDB12130 ; C04092 ; ; HMDB01084	(S)-2,3,4,5-Tetrahydropiperidine-2-carboxylate ; 1-piperideine-2-carboxylate ; 1-piperideine-6-carboxylate ; D-1-Piperideine-2-carboxylic acid	126.056	0.00922178	-0.000212038	0.00103224	0.0134164	-0.0013781
C00708	iodide	126.905	0.00424578	-0.00210743	0.0181605	0.0337778	-0.00316777
C00906 ; HMDB00079	5,6-dihydrothymine ; Dihydrothymine	127.051	1.48118	2.01632	0.781292	1.516	0.32323
C00829	naphthalene	127.052	1.47938	1.98521	0.811406	1.52003	0.337837
HMDB01140	Octanal	127.112	-0.019233	-0.0461638	-0.00197722	0.0978834	-0.030372
C01879 ; C04281; HMDB02234 ; HMDB01843 ; HMDB00267 ; HMDB00805 ; HMDB01369	5-oxoprolinate ; L-1-Pyrroline-3-hydroxy-5-carboxylate; 1-Pyrroline-4-hydroxy-2-carboxylate ; HMDB01843 ; Pyroglutamic acid ; Pyrrolidonecarboxylic acid ; Pyrroline hydroxycarboxylic acid	128.036	19.9701	22.5465	9.13495	19.5415	14.0224
C05936 ; HMDB05960 ; HMDB04226 ; HMDB00716 ; C00408 ; HMDB00070	4-acetamidobutanal ; D-Pipecolic acid ; HMDB04226 ; L-Pipecolic acid ; L-pipecolic acid ; Pipecolic acid	128.069	0.164724	0.180453	0.05729	0.13592	0.0960862
C01149	4-trimethylammoniobutanal	128.105	0.021888	0.0220544	0.0053574	0.0156816	0.0124951
HMDB00634 ; HMDB00620 ; HMDB02092 ; C01732 ; HMDB00749 ; C00490	Citraconic acid ; Glutaconic acid ; Itaconic acid ; Mesaconate ; Mesaconic acid ; itaconate(2-)	129.019	0.799104	1.35862	0.929603	0.52815	0.438165
HMDB01864 ; HMDB00408 ; HMDB00491 ; HMDB10717 ; HMDB00695 ; HMDB06024; C03465 ; C00233	2-Ketohexanoic acid ; 2-Methyl-3-ketovaleric acid ; 3-Methyl-2-oxovaleric acid ; 3-Oxohexanoic acid ; Ketoleucine ; Mevalonolactone; 3-methyl-2-oxopentanoate ; 4-methyl-2-oxopentanoate	129.056	0.597728	1.05844	1.10949	0.89148	0.369502
HMDB00666	Heptanoic acid	129.092	-0.0724364	-0.0630064	0.0143931	0.221561	0.0368235
HMDB02064 ; C02714	HMDB02064 ; N-acetylputrescinium	129.102	-0.00741008	-0.00731533	0.00298892	0.0307905	0.00361861
HMDB01432; C00179; HMDB01345	Agmatine; agmatinium(2+); 4-Trimethylammoniobutanal	129.115	-0.00156272	-0.00140574	-0.000554941	0.0055734	0.000333783
HMDB01183	Octanol	129.128	-0.00128554	-0.00507298	-0.000408904	0.0122997	-0.00567838
HMDB01131	Iminoaspartic acid	130.014	0.00260716	0.00348635	0.00205867	0.00259099	0.00240244
HMDB02113 ; HMDB06055 ; HMDB06272 ; C00430 ; HMDB01149 ; C01110 ; HMDB00766 ; HMDB00725 ; C01165 ; HMDB02104 ; ; HMDB00783 ; C01157	3-Hydroxy-L-proline ; 4-Hydroxy&#8203 ; 5-Amino-2-oxopentanoic acid ; 5-Amino-4-oxopentanoate ; 5-Aminolevulinic acid ; 5-amino-2-oxopentanoic acid ; HMDB00766 ; Hydroxyproline ; L-Glutamate 5-semialdehyde ; L-Glutamic-gamma-semialdehyde ; N-acetyl-L-alanine ; Propionylglycine ; trans-4-hydroxy-L-proline	130.051	4.21779	4.85991	2.59838	3.70445	1.59943
HMDB00064 ; C00300	Creatine ; creatine	130.064	0.450549	0.547723	0.295441	0.457801	0.177939
HMDB00466	3-Methylindole	130.064	0.421129	0.489187	0.266273	0.401513	0.162113
HMDB01901 ; HMDB03640 ; HMDB00557 ; HMDB00172 ; HMDB00687 ; HMDB01645 ; C00407 ; C00123	Aminocaproic acid ; Beta-Leucine ; L-Alloisoleucine ; L-Isoleucine ; L-Leucine ; L-Norleucine ; L-isoleucine ; L-leucine	130.088	16.1745	21.0544	9.85219	15.6788	8.4878
HMDB11634	HMDB11634	130.137	0.0702055	0.0912921	0.0405653	0.0619401	0.0310969
HMDB00223 ; C00036	Oxalacetic acid ; Oxaloacetate	131	0.0542286	0.061226	0.0522165	0.0391706	0.0348362
HMDB06855 ; HMDB06833 ; HMDB02001 ; HMDB00622 ; HMDB00661 ; HMDB01844 ; HMDB00576	(S)-2-Acetolactate ; 2-Acetolactate ; Dimethylmalonic acid ; Ethylmalonic acid ; Glutaric acid ; Methylsuccinic acid ; Monoethyl malonic acid	131.035	0.0466776	0.0447478	0.0293656	0.0677243	0.02605
C02642; C02037 ; HMDB12265 ; HMDB00168 ; C00152 ; HMDB00026	N-carbamoyl-beta-alaninate; Glycyl-glycine ; HMDB12265 ; L-Asparagine ; L-asparagine ; Ureidopropionic acid	131.046	2.19441	2.86029	2.09024	2.1736	0.752545
HMDB03441	Cinnamaldehyde	131.047	2.19048	2.87834	2.05326	2.23187	0.801865
HMDB00409 ; C03264 ; HMDB10718 ; HMDB01975 ; HMDB00317 ; HMDB01624 ; HMDB00525 ; HMDB00624 ; HMDB00746 ; HMDB00665	(5R)-5-Hydroxyhexanoic acid ; (R)-2-hydroxy-4-methylpentanoate ; (R)-3-Hydroxyhexanoic acid ; 2-Ethyl-2-Hydroxybutyric acid ; 2-Hydroxy-3-methylpentanoic acid ; 2-Hydroxycaproic acid ; 5-Hydroxyhexanoic acid ; D-Leucic acid ; Hydroxyisocaproic acid ; Leucinic acid	131.07	0.0745594	0.0670057	0.0604983	0.0747694	0.0126804
HMDB03374 ; C00515 ; C00077	D-Ornithine ; D-ornithinium(1+) ; Ornithine	131.082	3.98785	4.59033	1.64214	3.36547	2.52345
HMDB06483 ; C00402 ; HMDB11753 ; HMDB00191 ; C00049	D-Aspartic acid ; D-aspartate(1-) ; Iminodiacetate ; L-Aspartic acid ; L-aspartate(1-)	132.03	0.703381	2.64887	1.91501	0.692587	1.1329
HMDB04094	Indoxyl	132.044	0.0939118	0.281134	0.208853	0.102721	0.114923
C00149 ; HMDB00156 ; HMDB00744	(S)-malate(2-) ; L-Malic acid ; Malic acid	133.014	8.50179	17.7887	50.5012	6.55079	5.5797
HMDB01005	(S)-Ureidoglycolic acid	133.026	0.899252	1.86541	5.06225	0.716493	0.604483
HMDB12141 ; HMDB01292 ; HMDB00421 ; C01801 ; HMDB03224	(R)-2,3-Dihydroxy-isovalerate ; 1-Deoxy-D-xylulose ; 2,3-Dihydroxyvaleric acid ; 2-deoxy-D-ribose ; Deoxyribose	133.05	0.139977	0.223039	0.536246	0.157283	0.115862
HMDB01441	Dihydropteridine	133.05	0.127483	0.209665	0.482457	0.142205	0.104598
HMDB12251	L-Canaline	133.064	-0.00314135	0.0215086	0.262095	0.0230006	0.0407821
HMDB05805	p-Cymene	133.101	0.00708115	0.0142684	0.0207397	0.010036	0.00577284
HMDB00742 ; C05330 ; HMDB02108	Homocysteine ; L-homocysteine ; Methylcysteine	134.025	0.0686143	0.119078	0.310585	0.0673243	0.0518752
C00147	Adenine	134.047	0.543595	0.600809	1.22736	3.19443	1.53774
HMDB10715 ; HMDB01250	2-Phenylacetamide ; HMDB01250	134.06	0.0874578	0.356938	0.257552	0.31681	0.163674
HMDB12128	(R)-Amphetamine	134.098	-0.000135099	0.00174934	0.00595054	0.0071918	0.00241185
HMDB00613 ; C01620 ; HMDB00943; C00262	Erythronic acid ; L-threonate ; Threonic acid; Hypoxanthine	135.03	0.510911	0.571636	0.29491	0.381036	0.267622
C03765 ; HMDB00209 ; HMDB01326 ; C07086	(4-hydroxyphenyl)acetaldehyde ; Benzeneacetic acid ; Phenyl acetate ; phenylacetate	135.045	-0.0124229	0.0709121	0.0691564	0.172844	0.842235
C02918 ; HMDB03152	1-methylnicotinamide ; HMDB03152	135.055	0.0134106	0.0149969	0.0258343	0.0730243	0.134971
HMDB11659; HMDB01216	2-Methylerythritol; Tetrahydropteridine	135.067	-0.000905935	0.00727678	0.00887023	0.012591	0.0226442
HMDB01123 ; HMDB01538 ; C00108 ; HMDB01891 ; HMDB01392	2-Aminobenzoic acid ; 3-Pyridylacetic acid ; anthranilate ; m-Aminobenzoic acid ; p-Aminobenzoic acid	136.04	0.0351805	0.0268284	0.000920396	0.0360126	0.0262633
HMDB00699	1-Methylnicotinamide	136.062	0.00411514	0.00337723	0.00316345	0.00498901	0.0114656
HMDB01065 ; HMDB01466 ; HMDB00306 ; HMDB04989; C00483	2-Hydroxyphenethylamine ; Dimethylaniline-N-oxide ; Tyramine ; m-Tyramine; tyraminium	136.076	0.00122017	-0.00310794	-0.000607357	0.00296982	-0.000137798
HMDB02466 ; HMDB00500 ; C00156 ; C05585 ; HMDB01895	3-Hydroxybenzoic acid ; 4-Hydroxybenzoic acid ; 4-hydroxybenzoate ; Gentisate aldehyde ; Salicylic acid	137.027	-0.864632	-0.996905	0.504311	0.172899	1.09604
HMDB12182	8-Hydroxypurine	137.049	-0.0129466	-0.048597	-0.00535254	-0.00498669	0.0119481
HMDB04284	Tyrosol	137.06	0.00242038	-0.0174217	-0.00398133	0.00404541	0.0201543
HMDB01232 ; C00870 ; HMDB02658	4-Nitrophenol ; 4-nitrophenolate ; 6-Hydroxynicotinic acid	138.022	0.849017	-0.487955	0.528726	1.59689	1.1336
HMDB12153 ; HMDB00875	3,4-Dihydroxybenzylamine ; Trigonelline	138.055	0.034274	0.0648398	0.0241977	0.0531835	0.02865
HMDB12234	Histidinal	138.065	-0.000215374	-0.00218567	7.04007e-05	0.00650676	0.00703933
HMDB12258	Methylarsonate	138.935	0.0143559	-0.0109063	0.0347308	0.00894879	0.0456255
C00169 ; HMDB01096	Carbamoyl phosphate ; Carbamoylphosphate	139.975	0.00482196	0.00104456	-0.00547624	0.0227171	0.0312227
HMDB03431	L-Histidinol	140.08	-0.000293137	-0.00161683	-2.56088e-05	0.00428702	0.00211824
HMDB02818 ;	Alloxan ; alloxan	140.993	0.00445649	0.00296028	-0.00197272	0.0105363	-0.0015307
HMDB02432 ; HMDB06331 ; HMDB02349	Sumiki's acid ; cis,cis-Muconic acid ; trans-trans-Muconic acid	141.019	5.96862	6.76264	4.03159	4.50808	2.78414
HMDB00392 ; HMDB01568	2-Octenoic acid ; trans-2-Octenoic acid	141.091	0.065107	0.0343751	0.0159453	0.0496075	0.000647522
HMDB00894	Vinylacetylglycine	142.05	0.00833892	0.00443356	0.00474734	0.0172723	-0.000438977
HMDB02266 ; ; HMDB00393 ; HMDB00522	(E)-2-Methylglutaconic acid ; 2-methylglutaconic acid ; 3-Hexenedioic acid ; 3-Methylglutaconic acid	143.035	0.121111	0.222688	0.0180623	0.1794	0.131904
HMDB12138 ; HMDB12322 ; HMDB06215 ;	1-Naphthol ; 2-naphthol ; HMDB06215 ; naphthalene epoxide	143.047	0.148732	0.134135	0.0718525	0.0848007	0.159469
HMDB01988	4-Hydroxycyclohexylcarboxylic acid	143.071	0.0231348	-0.0111153	0.0118865	0.0349392	0.016067
C06423; HMDB00482 ; HMDB01877	octanoate (n-C8:0); Caprylic acid ; Valproic acid	143.107	-0.0840028	-0.223835	-0.0332904	0.715892	-0.262814
C05697	selenate	143.945	0.00296185	0.0014171	0.00126726	-0.00129206	0.00371818
C00940; HMDB01552	2-oxoglutaramate; 2-Keto-glutaramic acid	144.03	0.0168017	0.0191486	0.00961189	0.0165327	0.00829804
HMDB12131 ; HMDB12151 ; HMDB03681 ; C02946 ; C03239 ; HMDB01263 ; HMDB00808 ; HMDB00730 ; C04076 ;	(S)-5-Amino-3-oxohexanoate ; 2-Keto-6-aminocaproate ; 4-Acetamidobutanoic acid ; 4-acetamidobutanoate ; 6-amino-2-oxohexanoic acid ; Allysine ; HMDB00808 ; Isobutyrylglycine ; L-allysine ; isobutyrylglycine	144.066	0.102053	0.0330607	0.0135134	0.0919195	0.0234668
HMDB03464	4-Guanidinobutanoic acid	144.075	0.0166756	-5.63801e-05	0.00401516	0.0150582	0.00355969
HMDB06831 ; C01181 ; C01996	3-Dehydroxycarnitine ; 4-(trimethylammonio)butanoate ; acetylcholine	144.103	0.0245901	0.0290384	0.0172843	0.0322758	0.0123969
C00026 ; HMDB00208	2-Oxoglutarate ; Oxoglutaric acid	145.014	0.392671	0.170128	0.252805	0.178175	0.144444
HMDB01218 ; HMDB02359 ; C05851	Coumarin ; Phenylpropiolic acid ; coumarin	145.029	0.019376	-0.0016438	0.0132398	0.00663505	-0.00214981
HMDB06900 ; HMDB02074 ; HMDB00422 ; HMDB00448 ; HMDB00752 ; HMDB00858 ; HMDB02173 ; C06104	(S)-2-Aceto-2-hydroxybutanoic acid ; 2,2-Dimethylsuccinic acid ; 2-Methylglutaric acid ; Adipic acid ; Methylglutaric acid ; Monomethyl glutaric acid ; Solerol ; adipic acid	145.05	0.0794278	0.166196	0.0283588	-0.0167781	0.269602
C05100 ; HMDB06899 ; HMDB03423 ; ; HMDB00641 ; C00064 ; HMDB02031	3-Ureidoisobutyrate ; Alanylglycine ; D-Glutamine ; Glycylsarcosine ; L-Glutamine ; L-glutamine ; Ureidoisobutyric acid	145.062	14.252	18.7458	7.413	13.0968	2.48873
HMDB03701	Dimethylbenzimidazole	145.075	1.4035	1.8689	0.72167	1.31397	0.226249
HMDB02207	3-Hydroxyisoheptanoic acid	145.086	0.559775	0.733435	0.295356	0.511368	0.131589
HMDB12114 ; HMDB12115 ; HMDB03405 ; HMDB00182 ; C00047	(3S)-3,6-Diaminohexanoate ; (3S,5S)-3,5-Diaminohexanoate ; D-Lysine ; L-Lysine ; L-lysinium(1+)	145.098	1.73587	2.02804	0.74051	1.54432	1.20504
HMDB01161 ; HMDB00895	4-Trimethylammoniobutanoic acid ; Acetylcholine	145.111	0.198434	0.242117	0.0874992	0.177934	0.115569
HMDB06779	Indole-5,6-quinone	146.024	0.0398932	-0.0312727	0.039654	0.0882563	0.0336502
HMDB03339 ; HMDB02393 ; HMDB02931 ; HMDB06556 ; C05938 ; HMDB00148 ; C00025 ; HMDB03011	D-Glutamic acid ; HMDB02393 ; HMDB02931 ; L-4-Hydroxyglutamate semialdehyde ; L-4-hydroxyglutamic semialdehyde ; L-Glutamic acid ; L-glutamate(1-) ; O-Acetylserine	146.045	24.9765	22.3888	15.7314	20.2895	21.2265
HMDB05785	Indole-3-carbinol	146.059	2.69838	2.51271	1.71289	2.18879	2.19948
HMDB01553 ; C01180	2-Oxo-4-methylthiobutanoic acid ; 2-keto-4-methylthiobutyrate	147.009	0.0218564	0.0256211	0.0211088	0.0205781	0.0156366
HMDB00428 ; HMDB00426 ; HMDB00606 ; HMDB11676 ; HMDB00694 ; HMDB01900	3-Hydroxyglutaric acid ; Citramalic acid ; D-2-Hydroxyglutaric acid ; D-Xylono-1,5-lactone ; L-2-Hydroxyglutaric acid ; Ribonolactone	147.029	1.41418	3.01813	2.34126	0.886805	0.797807
HMDB00567 ; HMDB00930	Cinnamic acid ; trans-Cinnamic acid	147.047	1.36927	1.32327	0.953286	1.17923	1.14996
HMDB12140 ; C00418 ; HMDB00227	(R) 2,3-Dihydroxy-3-methylvalerate ; (R)-mevalonate ; Mevalonic acid	147.065	0.238252	0.255233	0.146316	0.216687	0.13705
HMDB02214	Cuminaldehyde	147.081	-0.00258745	-0.0111306	0.00237442	0.00703129	0.0131366
HMDB01126	HMDB01126	147.092	0.295286	-0.00317698	0.122229	0.398004	0.210656
HMDB04058 ; C05578	5,6-Dihydroxyindole ; dopaminochrome	148.043	0.56902	0.81277	0.392829	0.489291	0.29162
HMDB00696 ; C00073	L-Methionine ; L-methionine	148.043	0.614691	0.858354	0.437956	0.544045	0.329259
HMDB11599 ; HMDB11600 ; HMDB02099 ; HMDB11614	1-Methyladenine ; 3-Methyladenine ; 6-Methyladenine ; 7-Methyladenine	148.062	0.0560903	0.0585459	0.0379079	0.0504504	0.0394238
HMDB00956	Tartaric acid	149.008	-0.00317467	0.00545979	-0.0158198	0.0209107	-0.000259763
HMDB01587	Phenylglyoxylic acid	149.024	-0.00241995	-0.00541245	0.0017746	0.0101202	0.00336581
HMDB00366 ; HMDB12325 ; HMDB12194 ; HMDB00283 ; HMDB00621 ; HMDB00098 ; HMDB01644 ; C00121 ; C00309 ; C00310 ; HMDB00646 ; HMDB03371 ; HMDB00751 ; C00259 ; C00312 ;	2-Deoxyribonic acid ; Arabinofuranose ; Beta-D-ribopyranose ; D-Ribose ; D-Ribulose ; D-Xylose ; D-Xylulose ; D-ribose ; D-ribulose ; D-xylulose ; L-Arabinose ; L-Ribulose ; L-Threo-2-pentulose ; L-arabinose ; L-xylulose ; aldehydo-D-xylose	149.046	0.10385	0.133472	0.054037	0.0816116	0.0521309
	aminochrome o-semiquinone	149.046	0.100499	0.124591	0.0514799	0.0776083	0.050193
HMDB11743 ; HMDB02237 ; HMDB02222 ; HMDB03654 ; HMDB02097 ; HMDB00764	2-Phenylpropionate ; 3,4-Dimethylbenzoic acid ; 3-Methylphenylacetic acid ; 4-Coumaryl alcohol ; 4-Ethylbenzoic acid ; Hydrocinnamic acid	149.061	-0.0093227	-0.0169722	0.0107286	0.0362704	0.0850076
HMDB04487 ; HMDB03647 ; HMDB01878 ; C02576	(+)-(S)-Carvone ; Perillyl aldehyde ; Thymol ; perillyl aldehyde	149.097	0.00923118	-0.00750664	0.00429852	0.0294998	0.0245939
HMDB00403 ; HMDB00542 ; C00242	2-Hydroxyadenine ; 8-Hydroxyadenine ; Guanine	150.041	0.0316067	0.0391687	0.0271544	0.0461429	0.0197708
HMDB02210 ; HMDB01859 ; HMDB12219 ; C17755 ; C17756	2-Phenylglycine ; Acetaminophen ; Dopamine quinone ; dopamine o-quinone ; leukoaminochrome	150.055	0.133695	0.313342	0.102902	0.233476	0.067969
C05527 ; HMDB02332	3-Sulfinopyruvate ; B-Sulfinyl pyruvate	150.971	0.00375425	0.00230599	0.00541955	0.00422559	0.00674817
C01119	trans-1,2-dithiane-4,5-diol	150.986	0.29356	0.31684	0.256331	0.193793	0.166357
HMDB00996	3-Sulfinoalanine	150.996	0.0460441	0.0545691	0.0368289	0.0319342	0.0258168
HMDB01182 ; HMDB00786 ; C00385	6,8-Dihydroxypurine ; Oxypurinol ; Xanthine	151.025	0.135722	0.132055	0.0467883	0.0810685	0.0573342
C04043 ; HMDB02390 ; HMDB00440 ; HMDB04815 ; HMDB00703 ; HMDB00669 ; HMDB12308 ; HMDB01101 ; HMDB00020; C05852 ; C00642	3,4-Dihydroxyphenylacetaldehyde ; 3-Cresotinic acid ; 3-Hydroxyphenylacetic acid ; 4-Hydroxy-3-methylbenzoic acid ; Mandelic acid ; Ortho-Hydroxyphenylacetic acid ; Vanillin ; p-Anisic acid ; p-Hydroxyphenylacetic acid; 2-Hydroxyphenylacetate ; 4-hydroxyphenylacetate	151.042	-0.000795146	-0.0106523	-0.00265622	0.0747402	0.0497354
HMDB04193 ; HMDB04194	HMDB04193 ; HMDB04194	151.052	0.00184932	-0.00330932	0.00227932	0.0120686	0.00883462
HMDB00568 ; HMDB02917 ; C00474 ; HMDB01851 ; C00532 ; HMDB00508 ; C00379	D-Arabitol ; D-Xylitol ; D-ribitol ; L-Arabitol ; L-arabinitol ; Ribitol ; xylitol	151.059	0.0347551	0.0376506	0.0272385	0.0509953	0.0352645
HMDB03450 ; C00964 ; HMDB03667 ; HMDB03634 ; C02759 ; C02452	(-)-trans-Carveol ; (-)-trans-carveol ; Alpha-Pinene-oxide ; Perillyl alcohol ; alpha-pinene oxide ; perillyl alcohol	151.112	0.00142654	-0.003844	0.000576189	0.00841426	0.00651747
C01962 ; HMDB03585	3-disulfanyl-L-alanine ; Thiocysteine	151.985	0.031501	0.0335088	0.0206554	0.0231699	0.0144446
C00606	3-Sulfino-L-alanine	152.002	0.0072971	-0.000100313	0.00437919	0.00178627	0.00549472
HMDB01972 ; HMDB01476 ; C00632	3-Aminosalicylic acid ; 3-Hydroxyanthranilic acid ; 3-hydroxyanthranilate	152.035	0.00258459	-0.00876946	0.00978139	0.0248691	0.0074965
HMDB00073 ; HMDB12309 ; HMDB04825; C03758	Dopamine ; Vanillylamine ; p-Octopamine; dopaminium(1+)	152.072	0.00320266	-0.00137557	-0.000488236	0.0137132	-0.00498486
C00265	1,4-dithiothreitol	153.002	0.0104641	0.0251745	0.0103712	0.0170215	0.0138444
C00628 ; HMDB00397 ; HMDB00152 ; HMDB01856	2,5-dihydroxybenzoate ; 2-Pyrocatechuic acid ; Gentisic acid ; Protocatechuic acid	153.02	0.0845765	0.110235	0.0173622	0.110075	0.0415939
HMDB12209	Diethylphosphate	153.029	0.21817	0.285243	0.190911	0.222842	0.0724747
HMDB05784	Hydroxytyrosol	153.055	0.024954	0.0136853	0.0153325	0.0187146	0.0231867
	4-oxo-2-nonenal	153.091	0.0105639	-0.00870252	0.00910484	0.0202396	0.0134978
HMDB04043 ; HMDB04472 ; HMDB05812	Alpha-Terpineol ; Eucalyptol ; Geraniol	153.128	-0.00175597	-0.00403123	0.00194492	0.00789339	0.000969815
HMDB06200 ; C02235 ; HMDB02916	2,4-Dihydroxy-nitrophenol ; 2-hydroxy-4-nitrophenolate ; 4-Nitrocatechol	154.014	-0.00523031	0.667428	0.505878	0.268349	0.341498
C01210	N-methylethanolaminium phosphate(1-)	154.024	0.00148803	0.07807	0.0568846	0.0384395	0.0391182
HMDB00177 ; C00135	L-Histidine ; L-histidine	154.062	2.23285	3.19166	1.48065	2.14579	1.28175
C00988; HMDB00816	2-phosphonatoglycolate(3-); Phosphoglycolic acid	154.972	0.0137352	-0.00241189	0.0234935	0.0173836	0.0152817
HMDB01544	m-Chlorobenzoic acid	154.992	0.0377919	0.0639283	0.155252	0.0362492	0.0303955
HMDB04812	2,5-Furandicarboxylic acid	154.998	0.145482	0.234187	0.505489	0.120147	0.100384
C00295; HMDB00226	Orotate; Orotic acid	155.01	0.0453829	0.0549354	0.0793942	0.0399779	0.0343224
C03680 ; HMDB01014 ; HMDB00544 ; HMDB02320	4-Imidazolone-5-propanoate ; 4-Imidazolone-5-propionic acid ; 5-Hydroxymethyl-4-methyluracil ; Imidazolelactic acid	155.046	0.0169955	0.0178693	0.00856959	0.0213695	0.00960827
; HMDB04362 ;	3,4-epoxynonanal ; 4-Hydroxynonenal ; 4-hydroxy-2-nonenal	155.107	0.00117117	-0.0128509	0.00185676	0.0277885	0.00482154
HMDB11623 ; HMDB03352	Decanal ; Menthol	155.144	-0.0014584	-0.00683629	0.00167457	0.0183506	-0.001992
C02220; HMDB01241	2-aminomuconate(2-); 2-Aminomuconic acid	156.029	0.126653	0.161852	0.065131	0.120601	0.0658606
HMDB00459 ; ; HMDB00959	3-Methylcrotonylglycine ; 3-methylcrotonoylglycine ; Tiglylglycine	156.066	0.0290962	0.0291288	0.0148473	0.0339112	0.00916403
C00337; HMDB00528 ; HMDB03349	(S)-dihydroorotate; 4,5-Dihydroorotic acid ; L-Dihydroorotic acid	157.027	0.0506295	0.0236924	0.0432395	0.0344465	0.0318445
C01551	Allantoin	157.038	0.00319452	0.00252214	0.00317253	0.0043914	0.00336268
HMDB12241 ; HMDB00635	Isopropylmaleate ; Succinylacetone	157.05	0.002919	-0.00289783	0.000501643	0.0142992	-0.00329608
HMDB10721 ; HMDB00451 ; HMDB00909	3-Oxooctanoic acid ; cis-4-Hydroxycyclohexylacetic acid ; trans-4-Hydroxycyclohexylacetic acid	157.087	0.0267644	-0.0391238	0.0239787	0.0943767	0.0121271
HMDB00798 ; HMDB00847 ; C01601	Oenanthic ether ; Pelargonic acid ; nonanoate	157.124	-6.3648	-3.2933	2.1203	14.5688	4.28182
HMDB11624	Decyl alcohol	157.158	-0.0983138	-0.0347938	0.0339413	0.210004	0.0686373
HMDB01190 ; C00637	Indoleacetaldehyde ; indol-3-ylacetaldehyde	158.061	0.152628	0.250929	0.0884448	0.160608	0.0799965
HMDB00339 ; HMDB12154 ; HMDB12175 ; HMDB11757 ; HMDB00678 ; HMDB00927; ;	2-Methylbutyrylglycine ; 3-Dehydrocarnitine ; 5-Acetamidovalerate ; HMDB11757 ; Isovalerylglycine ; Valerylglycine; 2-methylbutyrylglycine ; isovalerylglycine	158.082	0.0242193	-0.000656646	0.0235453	0.0296751	0.0360167
C00322 ; HMDB00398 ; HMDB00225	2-oxoadipate(2-) ; 3-Oxoadipic acid ; Oxoadipic acid	159.03	0.030745	0.10035	0.0320693	0.0446266	0.0714107
HMDB02441 ; HMDB00555 ; HMDB00857	3,3-Dimethylglutaric acid ; 3-Methyladipic acid ; Pimelic acid	159.066	0.0152459	-0.00716993	0.0021284	0.0237617	-0.000477357
C00993	D-Alanyl-D-alanine	159.08	0.00055512	-0.00227762	0.00460895	0.00913872	0.0255812
HMDB04476 ; HMDB00303 ; C00398	Anatabine ; Tryptamine ; tryptaminium	159.092	-0.000353946	-0.00076824	-0.000497869	0.00269686	0.00413782
HMDB02264 ; HMDB10722 ; HMDB01954 ; HMDB00486 ; HMDB00711	(R)-2-Hydroxycaprylic acid ; (R)-3-Hydroxyoctanoic acid ; 3-Hydroxyoctanoic acid ; 7-Hydroxyoctanoic acid ; Hydroxyoctanoic acid	159.102	0.0165008	-0.0123641	0.010999	0.0471586	0.00930176
HMDB02038 ; ;	HMDB02038 ; isoputreanine ; putreanine	159.113	0.00410385	0.00630348	-0.000607298	0.00257191	-0.00143531
HMDB03840; C05172	Phosphoroselenoic acid; Selenophosphate	159.937	0.0545145	-0.0642569	0.0281997	0.126822	0.0996667
HMDB02273 ; HMDB02467	4-Hydroxy-L-glutamic acid ; A-Ketoglutaric acid oxime	160.025	0.0157056	0.0137816	0.0157524	0.0140477	0.012432
HMDB02285 ; C05639 ; HMDB03320 ; C05637	2-Indolecarboxylic acid ; 4,6-Dihydroxyquinoline ; Indole-3-carboxylic acid ; quinoline-4,8-diol	160.04	0.0328053	0.0314995	0.0301208	0.0297945	0.00950705
HMDB00510 ; C00956	Aminoadipic acid ; L-2-aminoadipate(1-)	160.061	0.0849371	0.145645	0.0569241	0.108808	0.040396
HMDB03447	Tryptophanol	160.076	0.00281085	0.00656971	0.00135571	0.00718667	-0.000242997
HMDB02070 ; C01127	4-Hydroxy-2-oxoglutaric acid ; 4-hydroxy-2-oxoglutarate(2-)	161.007	0.0960922	0.136314	0.276605	0.0989812	0.0685964
HMDB02149 ; C09315	3 Hydroxycoumarin ; umbelliferone	161.024	0.000696455	0.0120703	0.00721623	0.0134501	-0.00152321
HMDB12134	1,2-Dihydroxy-3-keto-5-methylthiopentene	161.025	0.00106306	0.0135088	0.00788865	0.0144193	-0.00175398
HMDB00368 ; HMDB00321 ; HMDB00345 ; HMDB00355 ; HMDB00640	2(R)-Hydroxyadipic acid ; 2-Hydroxyadipic acid ; 3-Hydroxyadipic acid ; 3-Hydroxymethylglutaric acid ; Glucosan	161.046	0.695847	2.70055	0.873561	0.981826	1.76527
HMDB02333	Safrole	161.06	0.0346408	0.244708	0.0681277	0.0670833	0.184987
HMDB01297	HMDB01297	161.071	0.0022599	0.0419649	-0.00175699	-0.00460391	0.038254
HMDB00450 ; C16741	5-Hydroxylysine ; erythro-5-hydroxy-L-lysinium(1+)	161.095	-0.000630419	-0.00128284	0.00441402	0.0063201	0.00331219
HMDB04350 ; HMDB01934	Anabasine ; L(-)-Nicotine pestanal	161.108	0.487993	1.1214	1.43917	1.06708	0.621528
HMDB06095	3-Methylsulfinylpropyl isothiocyanate	162.004	0.0245348	0.0371687	0.0152547	0.0251417	0.015582
HMDB01890 ; C06809	Acetylcysteine ; N-acetyl-L-cysteine	162.02	0.0109093	0.0119888	0.00506161	0.032462	0.00100593
C05947	erythro-4-hydroxy-L-glutamate(1-)	162.041	0.0040415	0.00105329	0.00068802	0.00720617	0.00203339
HMDB00802	Pterin	162.043	0.00912965	0.0185062	0.00899415	0.0182724	0.0183303
HMDB04186 ; HMDB01424	3-Methyldioxyindole ; 4-(3-Pyridyl)-3-butenoic acid	162.055	0.0155837	0.0430517	0.0172939	0.0267043	0.0281718
HMDB02169	S-(2-carboxypropyl)-Cysteamine	162.057	0.0105271	0.0273323	0.0128079	0.0181186	0.0176124
HMDB11727	Bicine	162.077	0.000680495	-0.000255761	0.00144246	0.00176416	-9.46366e-05
HMDB00473	6-Dimethylaminopurine	162.078	0.00072106	-0.0003726	0.00126006	0.00182808	0.000129871
HMDB02712 ; HMDB12327 ; HMDB03081 ; HMDB00174 ; C01721 ; HMDB10207 ; C01019 ; HMDB00849	1,5-Anhydrosorbitol ; 2-Deoxygalactopyranose ; Beta-D-Fucose ; L-Fucose ; L-Fuculose ; L-Rhamnulose ; L-fucose ; Rhamnose	163.059	0.00319719	-0.00764703	0.00341095	0.0257826	0.010938
HMDB00329 ; HMDB01955 ; HMDB00543 ; HMDB05809 ; HMDB05802	2-Phenylbutyric acid ; 3-Phenylbutyric acid ; Benzenebutanoic acid ; Eugenol ; Isoeugenol	163.076	-0.000408104	-0.0117265	0.00791368	0.0321718	0.0102498
HMDB12246	Kynuramine	163.087	0.00186429	-0.00245103	0.00112353	0.00110211	0.00094164
C05653; HMDB03454 ; HMDB04291 ; HMDB04089 ;	N-formylanthranilate; 4-Pyridoxolactone ; 5-Pyridoxolactone ; Formylanthranilic acid ; noradrenochrome	164.035	0.0808531	-0.0199917	0.0284976	0.267682	0.0157293
HMDB02005	Methionine sulfoxide	164.036	0.0794245	-0.0185897	0.0296431	0.266498	0.00635775
HMDB03282 ; HMDB01566 ; HMDB00897 ; HMDB06040	1-Methylguanine ; 3-Methylguanine ; 7-Methylguanine ; HMDB06040	164.059	0.00640536	0.00885588	0.00478803	0.0127349	-0.000319792
HMDB01007 ; ; HMDB04992 ; HMDB00159 ; C00079 ; HMDB06044	3-Pyridinebutanoic acid ; 6,7-dihydroxy-1,2,3,4-tetrahydroisoquinoline ; Benzocaine ; L-Phenylalanine ; L-phenylalanine ; norsalsolinol	164.071	2.22288	3.13476	1.72905	2.44583	1.18214
C06199 ; HMDB01943	Hordenine ; Pseudoephedrine	164.107	0.0086811	0.0137553	0.00868642	0.0133304	0.00271677
HMDB02334 ; HMDB02107 ; HMDB02428	Benzoquinoneacetic acid ; Phthalic acid ; Terephthalic acid	165.018	0.10047	-0.0607647	0.0303592	0.180992	0.0612689
HMDB00539 ; C05412 ; C05411 ; HMDB00867; HMDB10738 ; HMDB01886 ; HMDB01991	Arabinonic acid ; L-lyxonate ; L-xylonate ; Ribonic acid; 1-Methylxanthine ; 3-Methylxanthine ; 7-Methylxanthine	165.04	0.0149126	0.0304472	-0.0124373	0.119021	-0.0341207
	noradrenochrome o-semiquinone	165.041	0.0158323	0.0249482	-0.0128271	0.122906	-0.0355482
C05581 ; HMDB00375 ; HMDB02229 ; HMDB02072 ; HMDB00475 ; HMDB00563 ; HMDB02199 ; HMDB05175 ; HMDB00748 ; HMDB00779	(4-hydroxy-3-methoxyphenyl)acetaldehyde ; 3-(3-Hydroxyphenyl)propanoic acid ; 3-Phenoxypropionic acid ; 4-Methoxyphenylacetic acid ; Atrolactic acid ; D-Phenyllactic acid ; Desaminotyrosine ; Homovanillin ; L-3-Phenyllactic acid ; Phenyllactic acid	165.055	-0.00688566	-0.0204659	0.000337055	0.0956096	-0.021942
C11924	Perillic acid	165.091	-0.00401148	-0.00191856	0.00367404	0.0104185	-0.00371834
HMDB03288	Selenocysteine	165.991	0.0261392	0.0255571	0.0161438	0.0265794	0.014144
	urate radical	166.015	0.00909984	-0.00255646	0.00396925	0.0503977	0.014152
HMDB00232 ; C03722	Quinolinic acid ; quinolinate(2-)	166.015	0.00877012	-0.00258576	0.004583	0.0496881	0.0137092
HMDB06462	Homocysteinesulfinic acid	166.015	0.00718993	-0.00191916	0.00576525	0.0486162	0.0132458
HMDB03584	Taurocyamine	166.031	0.0198545	0.0190293	0.0121335	0.0427203	-0.00261873
HMDB00401 ; HMDB02032	2,8-Dihydroxyadenine ; 8-Hydroxyguanine	166.034	0.0197056	0.0164497	0.00748239	0.0538438	-0.00335289
HMDB04290 ; C00250	Isopyridoxal ; Pyridoxal	166.051	0.0564165	0.100273	0.0581288	0.0641754	0.0540353
C06459	N-Trimethyl-2-aminoethylphosphonate	166.065	-0.0031858	-0.00513082	0.00145569	0.0149668	-0.00887725
C05587 ; HMDB12162 ; HMDB02182 ; HMDB04826	3-Methoxytyramine ; 4-Methoxytyramine ; Phenylephrine ; p-Synephrine	166.087	6.38175e-05	-0.000494207	-0.00017073	0.00812203	-0.00191375
C00074 ; HMDB00263	Phosphoenolpyruvate ; Phosphoenolpyruvic acid	166.974	0.0221558	0.0182377	0.0163303	0.0154406	0.0106702
C05688	selenocysteine	166.998	0.224994	0.0872599	0.169088	0.101826	0.0708417
C00366 ; HMDB00289	Urate ; Uric acid	167.019	0.0132319	-0.0149979	0.00126052	0.00962827	0.00248503
HMDB01336 ; C05577 ; HMDB00750 ; HMDB01868 ; HMDB00130 ; HMDB00484 ; HMDB00822; C01161 ; C00544	3,4-Dihydroxybenzeneacetic acid ; 3,4-Dihydroxymandelaldehyde ; 3-Hydroxymandelic acid ; 5-Methoxysalicylic acid ; Homogentisic acid ; Vanillic acid ; p-Hydroxymandelic acid; (3,4-dihydroxyphenyl)acetate ; homogentisate	167.036	0.0125127	0.0321537	-0.00226389	0.163704	-0.0981023
C20157	beta-carboline	167.06	0.162561	0.221489	0.0714857	0.172744	-0.00213914
C00534	Pyridoxamine	167.082	0.00771	0.00537982	0.00148573	0.0132853	-0.00258419
	trans-4,5-epoxy-2(E)-decenal	167.107	-0.00506034	-0.020621	-0.0016476	0.0527876	-0.0207346
HMDB02757 ; C57006	Cysteic acid ; L-cysteate(1-)	167.999	0.0201926	0.00654392	0.0183283	0.0126711	0.0156062
HMDB00370	2-Amino-3-phosphonopropionic acid	168.005	0.0192559	0.0170935	0.0133039	0.0198111	0.0147016
HMDB00439 ; HMDB12247	2-Furoylglycine ; L-2,3-Dihydrodipicolinate	168.028	9.18884	7.97226	5.85245	7.82801	8.77002
C13482	Phosphodimethylethanolamine	168.042	4.99698	4.79967	4.27295	3.68709	4.13782
HMDB04817 ; HMDB01537 ; HMDB00216 ; C00314; C00547	5-Hydroxydopamine ; 6-Hydroxydopamine ; HMDB00216 ; Pyridoxine; Norepinephrine	168.066	0.790736	1.17323	0.57128	0.890609	0.576837
HMDB00001 ; HMDB00479	1-Methylhistidine ; 3-Methylhistidine	168.079	0.116973	0.161166	0.0876432	0.126612	0.08658
C11499	(S)-3-sulfonatolactate(2-)	168.981	0.032665	-0.0136493	0.0306374	-0.0228246	0.120544
C00111 ; C00661; HMDB01112	Dihydroxyacetone phosphate ; Glyceraldehyde 3-phosphate; D-Glyceraldehyde 3-phosphate	168.989	0.263778	0.230779	0.1151	-0.0046727	0.159048
HMDB01460	Diethylthiophosphate	169.011	0.0566367	0.124233	0.114129	0.0139199	0.0235622
HMDB05807	Gallic acid	169.014	0.0291475	0.0930473	0.0861575	-0.00307411	0.0033807
C05576 ; HMDB00318	3,4-Dihydroxyphenylethyleneglycol ; 3,4-Dihydroxyphenylglycol	169.048	0.235377	0.229484	0.201878	0.194254	0.185765
HMDB12183 ; HMDB04981 ; HMDB04980 ; HMDB10726	8-Methylnonenoate ; cis-4-Decenoic acid ; trans-4-Decenoic acid ; trans-Dec-2-enoic acid	169.123	-0.00382037	-0.0100893	0.00446559	0.0144439	-0.00446769
HMDB02238	L-Homocysteine sulfonic acid	169.996	0.029453	0.046158	0.0365566	0.0187026	0.0250012
HMDB12289	Tetrahydrodipicolinate	170.046	0.116032	0.108997	0.132217	0.0928759	0.0783094
HMDB05015	Gabapentin	170.118	-0.00308275	-0.00221946	-0.000792123	0.0106049	-0.00143122
HMDB02520 ; C00093	Beta-Glycerophosphoric acid ; Glycerol 3-phosphate	171.007	0.660156	0.90732	0.573343	0.764374	0.334258
HMDB11635	p-Cresol sulfate	171.009	0.478646	0.646971	0.429089	0.562878	0.228822
HMDB01212	Hydantoin-5-propionic acid	171.043	0.0591323	0.0756623	0.0638191	0.0479241	0.0199248
HMDB01892	Menadione	171.044	0.0526744	0.0640295	0.0581716	0.0407461	0.0128904
HMDB00341 ; HMDB04982	2-Octenedioic acid ; cis-4-Octenedioic acid	171.066	0.158625	0.139568	0.134393	0.111161	0.0822618
; ; HMDB11178	Glycylproline ; L-Prolinylglycine ; L-prolyl-L-glycine	171.078	0.148621	0.11441	0.0883862	0.0715291	0.179742
	1,2,3,4-tetrahydro-beta-carboline	171.091	0.003915	0.00217702	0.00291158	-0.000804279	0.0228526
	4-hydroperoxy-2-nonenal	171.103	0.0204786	-0.0867617	0.0602071	0.167551	0.0448598
HMDB00511 ; ; C01571	Capric acid ; Decanoate (n-C10:0) ; caprate	171.139	-0.143623	-0.38086	0.0469398	0.61324	-0.227329
HMDB00842	Quinaldic acid	172.039	0.0963766	0.120426	0.0709247	0.0952635	0.0254589
C01250 ; HMDB06488	2-acetamido-5-oxopentanoate ; HMDB06488	172.061	0.091457	0.092739	0.0531546	0.0839216	0.0437712
HMDB04225 ; C03771	2-Oxoarginine ; 5-guanidino-2-oxopentanoic acid	172.074	0.577185	0.821637	0.299283	0.613374	0.325639
HMDB11756 ; HMDB00701 ; HMDB00747 ; HMDB02087	HMDB11756 ; Hexanoylglycine ; Isovalerylalanine ; Isovalerylsarcosine	172.097	0.00725471	0.0104273	0.00990549	0.0751385	0.0101452
; HMDB01264 ; HMDB00072 ; C00425 ; HMDB00958	cis-aconitate(3-); Dehydroascorbic acid ; cis-Aconitic acid ; dehydroascorbide(1-) ; trans-Aconitic acid	173.009	0.73628	0.9762	0.583481	0.479654	0.366851
HMDB12149 ; HMDB03070	2-Isopropyl-3-oxosuccinate ; Shikimic acid	173.045	0.035364	0.0252242	0.0276072	0.0378517	0.0197007
HMDB00854 ; C00439 ; ; HMDB06028	Formiminoglutamic acid ; N-Formimidoyl-L-glutamate ; N-acetyl-L-asparagine ; n-Acetylasparagine	173.059	-0.000649878	0.0252604	0.0119047	0.0252089	0.036045
HMDB06240 ; C13008	Demethylated antipyrine ; demethylated antipyrine	173.071	0.0341077	0.0224993	0.0168242	0.0223788	0.0172059
HMDB02023 ; HMDB00893 ; C08278	Ethyladipic acid ; Suberic acid ; suberic acid	173.082	0.0555778	-0.00628461	0.0162859	0.0358286	-0.0198235
HMDB03416 ; C00792 ; HMDB00517 ; C00062	D-Arginine ; D-argininium(1+) ; L-Arginine ; L-argininium(1+)	173.104	11.827	13.9114	5.06086	10.0317	7.72135
HMDB04370	HMDB04370	173.105	11.5711	13.9643	5.03627	10.0379	7.61577
	monodehydroascorbate(1-)	174.019	0.0433172	0.0597793	0.0294475	0.0360252	0.0255894
C05520 ; HMDB00812 ; HMDB03470 ; C01042	2-Amino-3-oxoadipate ; HMDB00812 ; HMDB03470 ; N-acetyl-L-aspartate(2-)	174.04	12.2381	15.8141	2.76097	8.63069	6.39333
HMDB03157	Guanidinosuccinic acid	174.054	1.38216	1.78447	0.35634	0.995991	0.780299
C05634 ; HMDB04073 ; HMDB00197 ; C00954	(5-hydroxyindol-3-yl)acetaldehyde ; 5-Hydroxyindoleacetaldehyde ; Indoleacetic acid ; indole-3-acetate	174.054	1.38079	1.78715	0.364444	1.00462	0.783386
HMDB02201	HMDB02201	174.077	0.141832	0.174773	0.0472015	0.0948973	0.0720774
HMDB03148 ; HMDB00904 ; C00327	Argininic acid ; Citrulline ; L-citrulline	174.086	0.0344687	0.0455868	-0.000414141	0.0175205	0.00705654
HMDB06543; C13650	Debrisoquine; debrisoquine	174.106	0.790738	0.891742	0.290005	0.65019	0.489634
HMDB04143	Tantalum	174.901	0.0871578	0.109589	0.0702976	0.0873558	0.070128
HMDB00044 ; HMDB06355 ; C02670 ; C00072	Ascorbic acid ; D-Glucurono-6,3-lactone ; D-glucurono-6,3-lactone ; L-ascorbate	175.024	0.0788376	0.150546	0.0528044	0.0622053	0.0691004
C00438 ; HMDB00828	N-Carbamoyl-L-aspartate ; Ureidosuccinic acid	175.036	0.117162	0.128937	0.0571323	0.0844524	0.0687242
C00499; HMDB01209	allantoate; Allantoic acid	175.044	0.821327	1.06245	0.215573	0.611465	0.452149
HMDB02025 ; HMDB00402 ; HMDB12156	2,3-Dimethyl-3-hydroxyglutaric acid ; 2-Isopropylmalic acid ; 3-Isopropylmalate	175.06	0.0907417	0.113717	0.033059	0.0783388	0.0671592
HMDB02706	Canavanine	175.086	-0.00199348	-0.000939714	0.00260776	0.00108657	0.0351848
HMDB01046 ; HMDB00259 ; C00780	Cotinine ; Serotonin ; serotonin(1+)	175.087	-0.00131313	-0.00128192	0.00294801	0.0031055	0.0345331
HMDB05792	Sulforaphane	176.02	0.0973961	0.1428	0.0467635	0.098856	0.0719074
HMDB01015	HMDB01015	176.036	0.103929	0.163522	0.0772657	0.0828668	0.0921055
HMDB12271	O-Ureidohomoserine	176.07	0.0197905	0.00812137	0.00748139	0.0878422	-0.00338321
; HMDB01855 ; ;	1,2-dehydrosalsolinol ; 5-Hydroxytryptophol ; 5-hydroxytryptophol ; N,N-dimethylindoliumolate	176.071	0.0205614	0.00940498	0.0101349	0.0974471	-0.00339482
HMDB01009	HMDB01009	176.128	0.0111625	-0.00454039	0.00120562	0.0206134	0.0173826
HMDB00078 ; C01419	Cysteinylglycine ; L-cysteinylglycine	177.031	0.177977	0.0832953	0.0586918	0.0545261	0.125854
HMDB01353 ; HMDB01385 ; C05394 ; HMDB02541 ; HMDB00150 ; HMDB03466 ; C01040	2-Keto-3-deoxy-D-gluconic acid ; 3-Keto-b-D-galactose ; 3-Keto-beta-D-galactose ; Galactonolactone ; Gluconolactone ; L-Gulonolactone ; L-gulono-1,4-lactone	177.04	0.0987018	0.120245	0.0525386	0.0686573	0.0887296
HMDB02040	4-Methoxycinnamic acid	177.056	-0.0146817	0.0232781	0.0415699	-0.0130361	0.214454
HMDB01267 ; HMDB04146 ; HMDB04145 ; C00022	4-Oxo-4-(3-pyridyl)-butanamide ; BOX A ; BOX B ; PHderiv_Pyruvate; Pyruvic acid; 2-Oxopropanoate; 2-Oxopropanoic acid; Pyroracemic acid	177.066	0.34536	2.68064	1.16748	0.317425	0.206613
HMDB02043	5-Phenylvaleric acid	177.091	-0.00399429	0.04717	0.0262329	-0.000713967	0.00918501
HMDB01329 ; HMDB01497 ; HMDB01240	2'-Hydroxynicotine ; HMDB01497 ; Pseudooxynicotine	177.103	7.63514e-05	0.0115359	0.00557425	-0.00173052	-0.00138701
HMDB00704	Isoxanthopterin	178.036	0.0282015	0.0218637	0.0123734	0.0136848	0.0180237
HMDB00992 ; HMDB00714 ;; C01586	3-Succinoylpyridine ; Hippuric acid ; adrenochrome; N-benzoylglycinate	178.051	0.304229	1.66574	0.74193	0.0447207	0.12582
C01444	PHderiv_Oxamate; Oxamic acid; Oxalic monoamide	178.06	1.11793	1.59319	0.473913	0.961029	0.777234
HMDB02030 ; HMDB01514; C00329	Fructosamine ; Glucosamine; D-Glucosamine	178.069	0.209768	0.550313	0.211958	0.168016	0.134894
HMDB11690	7-Aminomethyl-7-carbaguanine	178.07	0.202872	0.530797	0.204493	0.164547	0.134186
HMDB05199 ; HMDB01189; C09642 ;	(R)-Salsolinol ; 2(N)-Methyl-norsalsolinol; (-)-Salsolinol ; N,N-dimethyldopaminequinone	178.086	0.0046407	0.0418797	0.00494692	-0.00023642	0.00200548
HMDB01989	Tungsten	178.814	-0.00150864	1.06268e-05	0.00257851	0.00541859	0.000568637
HMDB06915 ; HMDB03501 ; HMDB11663 ; HMDB00707 ; HMDB01879 ; HMDB01964 ; HMDB02130; C01179 ; C01197	2-Hydroxy-3-(4-hydroxyphenyl)propenoic acid ; 3,4-Dihydroxy-trans-cinnamate ; 3-Hydroxyphenylpyruvic acid ; 4-Hydroxyphenylpyruvic acid ; Aspirin ; Caffeic acid ; Monomethyl phthalate; 3-(4-hydroxyphenyl)pyruvate ; trans-caffeate	179.033	-0.00157179	0.000530417	-0.00610667	0.0176863	0.0108432
HMDB01087	5-Methylthioribose	179.035	-0.00515134	0.00361299	-0.00165004	0.0254614	0.0152582
HMDB03269 ; C00209	HMDB03269 ; PHderiv_Oxalate; Oxalic acid; Ethanedioic acid	179.044	0.0953673	0.188581	0.0698322	0.0489596	0.16261
HMDB00346 ; HMDB01151 ; HMDB03345 ; HMDB03449 ; HMDB00516 ; C02336 ; C00984 ; HMDB00122 ; C00159 ; HMDB03418 ; C00031 ; C00795 ; HMDB12326 ; C08356 ; HMDB00211 ; HMDB06088 ; C00137; HMDB01860 ; HMDB02825 ; HMDB01889	3-Deoxyarabinohexonic acid ; Allose ; Alpha-D-Glucose ; Beta-D-Galactose ; Beta-D-Glucose ; D-Fructose ; D-Galactose ; D-Glucose ; D-Mannose ; D-Tagatose ; D-glucose ; D-tagatose ; L-Gulose ; L-Sorbose ; Myoinositol ; Scyllitol ; myo-inositol; Paraxanthine ; Theobromine ; Theophylline	179.056	8.67069	35.3702	10.2629	10.0668	23.0077
	adrenochrome o-semiquinone	179.056	8.65083	35.3388	10.2273	10.0481	22.9428
HMDB11751	3-Methoxybenzenepropanoic acid	179.073	0.935733	3.17013	1.18288	1.34869	2.72179
C05636 ; C05638	3-Hydroxykynurenamine ; 5-Hydroxykynurenamine	179.082	0.398166	1.57897	0.422492	0.460078	1.07972
HMDB06954	2-Methyl-3-hydroxy-5-formylpyridine-4-carboxylate	180.03	0.00787775	-0.00605974	0.00588516	0.0390224	0.0127568
HMDB01119 ; HMDB03831 ; HMDB02184 ; HMDB00158 ; C00082 ; HMDB06050;	4-Hydroxy-4-(3-pyridyl)-butanoic acid ; Beta-Tyrosine ; L-Threo-3-Phenylserine ; L-Tyrosine ; L-tyrosine ; o-Tyrosine; 4,6,7-trihydroxy-1,2,3,4-tetrahydroisoquinoline	180.066	2.35139	3.82442	1.82453	2.62144	1.4617
HMDB03099 ; HMDB01970 ; HMDB11107 ; HMDB01973	1-Methyluric acid ; 3-Methyluric acid ; 7-Methyluric acid ; 9-Methyluric acid	181.036	0.0058655	-0.00150263	0.00289581	0.0104712	0.00496368
HMDB00423 ; HMDB02643 ; C05583 ; HMDB00118 ; HMDB00755 ; HMDB00333; C03672 ; C05582	3,4-Dihydroxyhydrocinnamic acid ; 3-(3-hydroxyphenyl)-3-hydroxypropanoic acid ; 3-Methoxy-4-hydroxyphenylglycolaldehyde ; Homovanillic acid ; Hydroxyphenyllactic acid ; Isohomovanillic acid; 3-(4-hydroxyphenyl)lactate ; Homovanillate	181.051	0.00982568	0.126388	0.0171048	0.0448299	-0.00457496
C00794 ; HMDB00107 ; C01507 ; HMDB00765 ; HMDB00247 ; C01697	D-glucitol ; Galactitol ; L-Iditol ; Mannitol ; Sorbitol ; galactitol	181.071	0.444107	0.469157	0.539544	0.545845	0.696085
C00141	PHderiv_3-Methyl-2-oxobutanoic acid; 3-Methyl-2-oxobutyric acid; 3-Methyl-2-oxobutanoate; 2-Oxo-3-methylbutanoate; 2-Oxoisovalerate; 2-Oxoisopentanoate; alpha-Ketovaline; 2-Ketovaline; 2-Keto-3-methylbutyric acid	181.097	-0.00276368	-0.00851153	0.00468023	0.0207104	0.00287224
HMDB02205	L-Homocysteic acid	182.011	0.0160668	-0.00851555	-3.79646e-06	0.0424493	0.0277396
HMDB00017 ; C00847	4-Pyridoxic acid ; 4-pyridoxate	182.046	0.00437291	0.00411032	0.00591797	0.0242275	-0.00184589
C00588	choline phosphate(1-)	182.058	0.207142	0.204233	0.179248	0.157797	0.160429
HMDB11657	2,6-Diamino-4-hydroxy-5-N-methylformamidopyrimidine	182.07	0.0534502	0.0648185	0.0460304	0.0598529	0.0580282
HMDB00068 ; HMDB00819 ; HMDB02832; C00788 ; C05589	Epinephrine ; HMDB00819 ; Methylnoradrenaline; Adrenaline ; L-Normetanephrine	182.082	0.00609882	0.000788614	0.0061819	0.00444989	0.0063398
C03232 ; HMDB01024	3-phosphonatooxypyruvate(3-) ; Phosphohydroxypyruvic acid	182.971	0.232654	0.215583	0.153972	0.19843	0.126441
C11821	5-Hydroxyisourate	183.017	0.651114	0.742363	0.456986	0.578869	0.25256
HMDB01866; C05580	3,4-Dihydroxymandelic acid; 3,4-Dihydroxymandelate	183.029	0.138924	0.167122	0.091684	0.122927	0.0701424
HMDB01490; HMDB01565	Vanylglycol; Phosphorylcholine	183.066	0.0202531	0.0232468	0.0138624	0.0378887	0.0202289
C01005; HMDB01721 ; HMDB00272	O-Phospho-L-serine; DL-O-Phosphoserine ; Phosphoserine	184.002	2.88859	2.58805	1.97367	2.27584	2.05943
C04409; HMDB01330	cis,cis-2-amino-3-(3-oxoprop-1-enyl)but-2-enedioate; 2-Amino-3-carboxymuconic acid semialdehyde	184.027	0.101952	0.0953815	0.0690088	0.0876276	0.0722284
HMDB06548 ; HMDB06348; C10858 ; C12449	Ecgonine ; Pseudoecgonine; ecgonine ; pseudoecgonine	184.097	0.0137651	0.0108985	0.0109915	0.0167552	0.00508693
HMDB03391 ; HMDB00362 ; C00597 ; HMDB00807 ; C00631	2-Phospho-D-glyceric acid ; 2-Phosphoglyceric acid ; 3-Phospho-D-glycerate ; 3-Phosphoglyceric acid ; D-Glycerate 2-phosphate	184.986	0.156748	0.225039	0.174146	0.0667178	0.087303
HMDB06039	8-Chloroxanthine	184.986	0.165056	0.231882	0.1765	0.0776677	0.0963021
HMDB10724	3-Oxodecanoic acid	185.118	-0.00109616	-0.0437386	0.0116721	0.0703784	-0.00143745
HMDB02373 ; HMDB00947	4,6-Dimethylnonanoic acid ; Undecanoic acid	185.154	-0.824235	-1.91034	-0.421055	2.53133	-1.45536
HMDB11626	Dodecanol	185.192	-0.00595919	-0.016857	-0.00549288	0.0142376	-0.0113158
HMDB00734	Indoleacrylic acid	186.056	0.020219	0.0165122	0.0108716	0.0146728	0.0121806
HMDB12150	2-Keto-6-acetamidocaproate	186.076	0.0103342	0.00796835	0.00680003	0.011967	0.0068506
HMDB01276 ; HMDB02189; C00612 ; C01029	HMDB01276 ; HMDB02189; N(1)-acetylspermidinium(2+) ; N(8)-acetylspermidinium(2+)	186.158	-0.082938	-0.217083	-0.0566177	0.299833	-0.144675
C04225; HMDB06357	(Z)-but-2-ene-1,2,3-tricarboxylate; cis-2-Methylaconitate	187.023	0.04068	0.0582274	0.0314527	0.0406819	0.0248864
HMDB06029 ; HMDB11173	HMDB06029 ; L-glycyl-L-hydroxyproline	187.074	-0.00335	0.0414269	0.00320975	0.0856406	0.0538352
; C13244	6-hydroxy-1,2,3,4-tetrahydro-beta-carboline ; antipyrine	187.086	0.0944893	0.125902	0.0288807	0.0997666	0.0759847
C08261; HMDB11717	Azelaic acid; HMDB11717	187.097	0.0820259	-0.0618685	0.0611723	0.10432	0.00774001
HMDB00759 ; C02155 ; HMDB00206 ; HMDB00446 ;	Glycyl-L-leucine ; Glycylleucine ; HMDB00206 ; HMDB00446 ; Leucylglycine	187.108	0.0124648	-0.00817302	0.0238695	0.0435364	0.0104468
HMDB00670	Homo-L-arginine	187.122	0.00137085	-0.00475348	0.00399419	0.00952266	0.000946369
HMDB05973	Dimethyltryptamine	187.124	0.00154118	-0.00547914	0.00479694	0.0116619	0.00307449
; HMDB10725 ; HMDB02203	w-hydroxydecanoicacid; (R)-3-Hydroxydecanoic acid ; 3-Hydroxycapric acid	187.134	0.00231684	-0.0306925	0.0209875	0.0622688	0.00581138
HMDB01325 ; C03793	HMDB01325 ; N6,N6,N6-Trimethyl-L-lysine	187.146	-8.59755e-05	-0.0032721	0.000969694	0.0060642	-0.000470401
HMDB04823	Lanthionine ketimine	187.999	0.032988	0.0417356	0.0199889	0.0276736	0.0199241
C01717; HMDB00715	kynurenate; Kynurenic acid	188.035	0.0563599	0.0810006	0.0370408	0.0543619	0.0425396
HMDB00590 ; HMDB01138 ; C00624	Glutarylglycine ; HMDB01138 ; N-acetyl-L-glutamate(2-)	188.056	1.80023	0.895203	0.294477	1.24749	0.592879
HMDB02302 ;	3-Indolepropionic acid ; methyl indole-3-acetate	188.071	0.209624	0.128654	0.0463152	0.158039	0.0783798
HMDB12286	S-Prenyl-L-cysteine	188.073	0.187433	0.122311	0.0423404	0.142548	0.0705347
HMDB00679	Homocitrulline	188.101	0.0133534	-0.00368599	0.00747371	0.0135341	-0.00305276
C05379; HMDB03974	oxalatosuccinate(3-); Oxalosuccinic acid	189.004	0.301508	0.421787	0.257711	0.301131	0.128593
HMDB11165	L-beta-aspartyl-L-glycine	189.053	0.08174	0.130806	0.0449589	0.115233	0.0260267
HMDB00325	3-Hydroxysuberic acid	189.076	0.032848	0.0244946	0.0169281	0.0425702	0.0268356
HMDB01370	Diaminopimelic acid	189.09	0.0111192	0.00802928	0.0110993	0.016838	0.017552
C05933; HMDB04224	N-(omega)-Hydroxyarginine; HMDB04224	189.102	0.0107545	-0.0037018	0.0114125	0.019522	0.0190444
HMDB04095 ; HMDB04369 ; C06212	5-Methoxytryptamine ; HMDB04369 ; N-Methylserotonin	189.103	0.0102367	-0.00374121	0.0101208	0.0167513	0.015993
	5,6-indolequinone-2-carboxylate	190.014	0.052367	0.0799204	0.0515523	0.078617	0.04916
HMDB00763; C05635	5-Hydroxyindoleacetic acid; 5-Hydroxyindoleacetate	190.052	0.35914	0.338172	0.240246	0.573596	0.22949
HMDB11745; C02712	HMDB11745; N-Acetylmethionine	190.053	0.383709	0.345041	0.248954	0.631293	0.236085
HMDB01896 ;	5-Methoxytryptophol ; 5-methoxytryptophol	190.087	-0.00370183	-0.0155794	-0.00626023	0.0467626	-0.0155227
HMDB06468;	4-Hydroxydebrisoquine; 4 hydroxy debrisoquine	190.098	-0.00117867	-0.00242838	0.000298577	0.00485237	-0.00269142
C00158 ; C00311; C04575 ; HMDB06511 ; HMDB00094 ; HMDB01874 ; HMDB05971 ; HMDB00193	Citrate ; Isocitrate; (4R,5S)-4,5,6-trihydroxy-2,3-dioxohexanoate ; 2,3-Diketo-L-gulonate ; Citric acid ; D-threo-Isocitric acid ; Diketogulonic acid ; Isocitric acid	191.02	15.6364	24.5637	12.2144	7.93077	5.57296
HMDB03072	Quinic acid	191.056	0.272019	0.425815	0.186041	0.20076	0.124358
HMDB01427 ; HMDB01411 ; HMDB01324 ; HMDB01390 ; HMDB01004 ; C00109	5'-Hydroxycotinine ; Cotinine N-oxide ; HMDB01324 ; Hydroxycotinine ; Oxoamide ; PHderiv_2-Oxobutanoate; 2-Ketobutyric acid; 2-Oxobutyric acid; 2-Oxobutyrate; 2-Oxobutanoic acid; alpha-Ketobutyric acid; alpha-Ketobutyrate	191.082	7.32609	3.00842	4.82171	4.43896	2.24315
C04185 ; C01693 ;; HMDB01253 ; HMDB11622 ; HMDB01430	5,6-dihydroxyindole-2-carboxylate ; L-dopachromate ; Melanin; 5,6-Dihydroxyindole-2-carboxylic acid ; D-Dopachrome ; L-Dopachrome	192.031	0.288111	0.36561	0.20999	0.216175	0.133006
HMDB11723 ; HMDB00859 ; HMDB00821;	2-Methylhippuric acid ; Methylhippuric acid ; Phenylacetylglycine; o-methylhippurate	192.065	1.43219	2.4199	1.0264	1.23644	0.773824
C09640 ; ; HMDB03626 ; HMDB03892 ;	(-)-Salsoline ; (R)-1,2-dimethyl-5,6-dihydroxy-tetrahydroisoquinoline ; (R)-N-Methylsalsolinol ; (S)-N-Methylsalsolinol ; N-methylsalsolinol	192.101	0.114947	0.0891524	0.0804085	0.0792665	0.042914
HMDB11732 ; HMDB06334 ; C00618 ; HMDB11731 ; HMDB00127 ; C00191 ; HMDB02545 ; HMDB02704 ; C06472 ; HMDB03363 ; HMDB03402	2-Keto-L-gluconate ; 3-Dehydro-L-gulonate ; 3-dehydro-L-gulonate ; 5-Keto-D-gluconate ; D-Glucuronic acid ; D-glucuronate ; Galacturonic acid ; Iduronic acid ; L-iduronate ; Pectic acid ; Pectin	193.034	0.0834983	0.10563	0.0564539	0.0697501	0.0459699
	dopachrome o-semiquinone	193.035	0.0815205	0.0997594	0.0534355	0.0679469	0.0424918
HMDB00955 ; HMDB02120 ; HMDB00954	Isoferulic acid ; Monoethyl phthalate ; trans-Ferulic acid	193.051	1.01049	1.72171	0.713315	0.798434	0.480407
HMDB01867 ; C00168	4-Aminohippuric acid ; PHderiv_Hydroxypyruvate; Hydroxypyruvic acid; 3-Hydroxypyruvate; 3-Hydroxypyruvic acid	193.062	0.143781	0.239657	0.10909	0.108095	0.0674719
HMDB01847	Caffeine	193.07	0.130016	0.209099	0.0961045	0.124437	0.0735548
HMDB06116 ; HMDB02016 ; HMDB02404 ; HMDB01229 ; C00822 ; HMDB04067 ; HMDB00840; C05604	3-Hydroxyhippuric acid ; 4-Carboxyphenylglycine ; Alpha-Hydroxyhippuric acid ; Dopaquinone ; L-dopaquinone ; Leucodopachrome ; Salicyluric acid; 2-Carboxy-2,3-dihydro-5,6-dihydroxyindole	194.045	0.457628	0.743354	0.314872	0.373708	0.230267
	N-methyl-4,6,7-trihydroxy-1,2,3,4-tetrahydroisoquinoline	194.082	-0.00414447	-0.00115434	0.00954955	0.025885	-0.00326133
HMDB04138	Gold	194.953	0.0981147	0.10806	0.104478	0.0701139	0.070285
HMDB03966 ; C05335	Selenomethionine ; selenomethionine	195.03	0.0178524	0.041647	0.0219214	0.0481547	-0.0044811
C00257 ; HMDB00565 ; HMDB00625 ; HMDB03290 ; C00800; HMDB01857 ; HMDB11103 ; HMDB02026 ; HMDB01982 ; HMDB04308	D-gluconate ; Galactonic acid ; Gluconic acid ; Gulonic acid ; L-gulonate; 1,3-Dimethyluric acid ; 1,7-Dimethyluric acid ; 1,9-Dimethyluric acid ; 3,7-Dimethyluric acid ; 7,9-Dimethyluric acid	195.05	1.15633	4.73949	0.625065	2.61209	0.552459
HMDB00434	Homoveratric acid	195.066	0.0674289	0.444823	0.0242136	0.241229	0.00931703
HMDB03705	Phosphoguanidinoacetate	196.011	0.0148886	0.0446091	0.0225494	0.0272136	0.0175609
HMDB06955 ;	3-Hydroxy-2-methylpyridine-4,5-dicarboxylate ; 4-hydroxy-3-nitrophenylacetate	196.023	0.255207	0.314615	0.0280871	0.162013	0.119584
HMDB00609 ; HMDB00181 ; C00355	DL-Dopa ; L-Dopa ; L-dopa	196.06	0.249134	0.371683	0.189915	0.237649	0.141191
C05588	Metanephrine	196.096	0.055568	0.0478474	0.032543	0.0400473	0.0246877
HMDB11750	Dihydroxyacetone Phosphate Acyl Ester	196.983	0.0818287	0.175533	0.48896	0.069581	0.050205
HMDB03503 ; HMDB02085 ; HMDB00291; C05584	3-(3,4-Dihydroxyphenyl)lactic acid ; Syringic acid ; Vanillylmandelic acid; 3-Methoxy-4-hydroxymandelate	197.046	0.418202	0.133936	0.106386	0.167608	0.112959
HMDB04400	5-Acetylamino-6-amino-3-methyluracil	197.07	0.0358495	0.0282047	0.0133407	0.018516	0.0176713
HMDB04998	Guaifenesin	197.081	0.000891162	-0.0140219	0.00386603	0.0254998	-0.00123699
HMDB00529 ; HMDB10729	5-Dodecenoic acid ; trans-Dodec-2-enoic acid	197.154	-0.0233786	-0.0269023	0.0195256	0.0467287	-0.0212314
HMDB03484 ; HMDB11185 ; C01102	O-Phosphohomoserine ; O-Phosphothreonine ; O-phosphonato-L-homoserine(2-)	198.014	0.00861409	0.0147398	0.0123552	0.0112044	-2.29434e-05
HMDB06406 ; C12448	Ecgonine methyl ester ; ecgoninium methyl ester(1+)	198.112	0.00554129	0.00639919	0.0001797	0.00427121	-0.00273285
C00279	D-Erythrose 4-phosphate	198.998	0.0282577	-0.074619	0.00909797	0.123492	0.0732984
HMDB01268 ; C01061 ; C01036 ; HMDB02052	4-Fumarylacetoacetic acid ; 4-fumarylacetoacetate(2-) ; 4-maleylacetoacetate ; Maleylacetoacetic acid	199.025	-0.00514011	-0.0321435	-0.0107385	0.0312078	-0.00246208
HMDB00603	Decenedioic acid	199.097	-0.024414	-0.0648375	-0.00384108	0.0525822	-0.0127787
HMDB00638 ; C02679	Dodecanoic acid ; laurate	199.17	-32.4292	-51.4103	-6.9827	193.343	-54.406
HMDB00731	Cysteine-S-sulfate	199.969	-0.069357	-0.149777	-0.0824122	0.0559483	-0.099024
HMDB00832	Capryloylglycine	200.13	-0.0589797	-0.138374	-0.0547149	0.0712774	-0.0768841
	spermine monoaldehyde	200.174	-13.7959	-40.4049	-9.97276	67.7029	-24.6808
HMDB00792 ; C08277	Sebacic acid ; sebacicacid	201.112	-0.00737504	-0.073739	0.0112736	0.0575609	-0.0217264
	L-alanyl-L-leucine	201.125	-0.015459	-0.0343611	-0.0011676	0.0255337	-0.0193721
HMDB01539 ; HMDB03334	Dimethyl-L-arginine ; Symmetric dimethylarginine	201.135	-0.0146052	-0.0241649	-0.00959804	0.0198264	-0.0186334
HMDB01256 ; C00750	Spermine ; spermine(4+)	201.205	-0.111301	-0.248837	-0.107491	0.0965965	-0.136983
C05824	S-Sulfo-L-cysteine	201.986	-0.00588488	-0.0117615	-0.00662763	0.0116113	0.000849285
HMDB02015	Cystathionine ketimine	202.016	-0.00119655	-0.00609541	-0.000900289	0.00322248	-0.00769605
HMDB02096	3-Indolebutyric acid	202.086	-0.00231069	-0.00698835	-0.000600687	0.0138313	-0.00611409
HMDB00201 ; C02571	L-Acetylcarnitine ; O-acetylcarnitine	202.108	0.097813	0.0900656	0.103529	0.0642531	0.00418501
HMDB11667 ; HMDB11162	5-L-Glutamylglycine ; L-beta-aspartyl-L-alanine	203.07	0.0190581	-0.0233377	0.0744803	0.0895603	0.0411594
HMDB00929 ; C00078	L-Tryptophan ; L-tryptophan	203.082	0.523514	0.865958	0.423076	0.660932	0.081288
C01259	3-Hydroxy-N6,N6,N6-trimethyl-L-lysine	203.142	-0.00215051	-0.00440819	-0.000585837	0.00430184	-0.00144677
C02470;	Xanthurenic acid; oxoxanthurenate	204.03	0.0412994	0.0478447	0.0225986	0.0402902	0.0166361
HMDB00962 ; C00248	Lipoamide ; lipoamide	204.052	0.0109608	0.015299	0.00554732	0.0108227	0.00953598
HMDB11621 ; HMDB00671; C05660	Cinnamoylglycine ; Indolelactic acid; 5-Methoxyindoleacetate	204.068	0.00223217	0.0133112	0.000868329	0.00514104	-0.000190572
HMDB04231	Pantothenol	204.124	-0.00493343	0.00374074	0.00743842	0.000298885	-0.00190605
C04593 ; HMDB00379 ; ; HMDB03518 ; HMDB06471	(2S,3R)-3-hydroxybutane-1,2,3-tricarboxylate ; 2-Methylcitric acid ; 2-methylcitrate(3-) ; Homocitric acid ; Methylisocitric acid	205.033	0.0740052	0.0817865	0.0344645	0.0641597	0.0276505
HMDB01451 ; C16241	Lipoic acid ; lipoate	205.034	0.0756329	0.0793939	0.0359332	0.0648884	0.0289334
C06255	PHderiv_2-Oxopentanoic acid; 2-Oxovalerate; 2-Oxopentanoate; alpha-Ketovaleric acid	205.098	-0.00428616	0.00100194	0.0151683	0.0319259	0.0108547
HMDB01925	Ibuprofen	205.123	-0.000253493	-0.00591826	0.00947962	0.0121724	0.00686676
HMDB00978; C01252	4-(2-Aminophenyl)-2,4-dioxobutanoic acid; 4-(2-aminophenyl)-2,4-dioxobutanoate	206.048	0.0330998	0.0641739	0.0378253	0.0515341	0.0434318
HMDB00985 ; C00579	Dihydrolipoamide ; dihydrolipoamide	206.07	0.00888479	0.0167964	0.00459985	0.0161712	0.00290207
HMDB02042 ; HMDB00512 ; HMDB00860	3-Phenylpropionylglycine ; HMDB00512 ; Phenylpropionylglycine	206.082	-0.00798202	-0.000746042	0.00804825	0.0176316	-0.00453464
HMDB11603	4-(Methylnitrosamino)-1-(3-pyridyl)-1-butanone	206.091	-0.00384883	-0.00203253	0.00592387	-0.000236693	0.00941952
C00830	PHderiv_Oxomalonate; Oxomalonic acid; Ketomalonic acid; Mesoxalic acid	207.041	0.0143618	0.00335752	0.00252882	0.0116006	0.00250236
C02147; HMDB12210	dihydrolipoate; Dihydrolipoate	207.049	0.0270328	0.0381343	0.0131155	0.042488	0.029584
HMDB12127 ; HMDB11724	(R)-2-Benzylsuccinate ; 4-Hydroxybenzyl alcohol	207.066	-0.0022415	-0.0210019	0.0153804	0.0466241	0.00679363
C05647; HMDB00684 ; C00328	Formyl-5-hydroxykynurenamine; L-Kynurenine ; L-kynurenine	207.078	0.0421054	-0.00399707	0.0299546	0.0467132	0.0212093
HMDB03066	Chalcone	207.079	0.0375165	-0.00462029	0.02479	0.0476762	0.0198475
HMDB00735	Hydroxyphenylacetylglycine	208.061	0.00229329	-0.000134902	0.00758059	0.00572413	-0.00215991
C00818 ; HMDB00639 ; HMDB00663	D-glucarate(2-) ; Galactaric acid ; Glucaric acid	209.031	0.571008	0.831277	0.203808	0.729321	-0.0282867
HMDB11714	Vanilpyruvic acid	209.045	0.0897106	0.0872874	0.0290444	0.103775	-0.00226787
HMDB03219	Sedoheptulose	209.065	0.00628721	-0.00879055	-0.00196723	0.0102331	-0.00638033
HMDB02123	1,3,7-Trimethyluric acid	209.066	0.00465228	-0.0101782	-0.00471371	0.0054819	-0.00410552
HMDB01511; C02305	Phosphocreatine; N-phosphocreatinate(2-)	210.03	0.22308	0.217413	0.134869	0.229379	0.179419
HMDB11639	Topaquinone	210.038	0.246771	0.238361	0.121277	0.207829	0.155838
HMDB01434 ; ; HMDB11754	3-Methoxytyrosine ; 3-O-methyldopa ; Methyldopa	210.076	-0.000740232	-0.0084548	0.00289424	0.0191848	0.000117861
C05708	Selenomethionine se-oxide	211.024	0.0412593	0.0320595	0.022	0.0424101	0.0379012
HMDB00913	Vanillactic acid	211.061	0.152217	0.207659	0.136304	0.151596	0.10382
HMDB11180	L-prolyl-L-proline	211.111	-0.000594911	-0.00734924	0.00644509	0.00824716	0.00151523
HMDB12250	L-Aspartyl-4-phosphate	211.997	0.141776	0.168483	0.0862076	0.107861	0.0779894
HMDB00682	Indoxyl sulfate	212	0.0984411	0.121417	0.0662711	0.0745327	0.0553714
HMDB01309	m-Chlorohippuric acid	212.01	0.0301705	0.0344082	0.0204518	0.0257783	0.0161688
HMDB06801	2-Oxo-3-hydroxy-4-phosphobutanoic acid	212.982	0.0808793	0.0992793	0.0849254	0.0618572	0.041451
HMDB01213 ; C00672 ; C00673 ; HMDB01351 ; HMDB01031	1-Deoxy-D-xylulose 5-phosphate ; 2-Deoxy-D-ribose 1-phosphate ; 2-deoxy-D-ribose 5-phosphate(2-) ; Deoxyribose 1-phosphate ; Deoxyribose 5-phosphate	213.015	0.154373	0.187581	0.128198	0.0734325	0.0607458
HMDB04822	Methyl bisnorbiotinyl ketone	213.067	0.0285914	0.018724	0.0208009	0.0386331	-0.00011839
HMDB12111	(+)-(1R,2R)-1,2-Diphenylethane-1,2-diol	213.092	0.0784208	0.0996585	0.0591234	0.0779035	0.0417957
HMDB03581	Dethiobiotin	213.126	0.0217936	-0.0124786	0.0394601	0.0274119	0.0363392
;; HMDB10727	4(R)-hydroxy-dodec-6Z-enoate ; 4(S)-hydroxy-dodec-6Z-enoate; 3-Oxododecanoic acid	213.149	-0.0746481	-0.282629	0.0337312	0.847385	-0.275435
HMDB00910	Tridecanoic acid	213.185	-0.401696	-0.842818	-0.137536	0.602226	-0.474792
HMDB06802	O-Phospho-4-hydroxy-L-threonine	214.014	0.0367712	0.0474094	0.0273824	0.0266702	0.0168373
HMDB01885	3-Chlorotyrosine	214.029	-0.00388677	0.0151409	0.0112198	0.0163242	-0.0154682
HMDB00114	Glycerylphosphorylethanolamine	214.048	0.187568	0.84482	0.846775	0.471084	0.3929
HMDB12245	Kinetin	214.07	0.0395321	0.0693718	0.042236	0.0666349	0.0311482
HMDB04821	Bisnorbiotin	215.048	2.83197	4.21767	1.11569	2.72139	1.96094
HMDB04620	HMDB04620	215.115	0.0426083	0.0733153	-0.00221055	0.0742351	0.021287
HMDB00888	Undecanedioic acid	215.128	0.0162498	-0.0236997	0.0216162	0.0511459	0.0101635
HMDB10728 ; HMDB02059 ; HMDB00387; C08317	(R)-3-Hydroxydodecanoic acid ; 12-Hydroxydodecanoic acid ; 3-Hydroxydodecanoic acid; omega hydroxy dodecanoate (n-C12:0)	215.165	-0.0699251	-0.1974	-0.0152235	0.418876	-0.1536
; HMDB06409	Tyramine O-sulfate ; Tyramine-O-sulfate	216.035	1.8566	2.74872	0.73085	1.68784	1.29987
HMDB00856	HMDB00856	216.097	0.0608441	0.0406381	0.0426542	0.0321341	0.0537539
C03017 ; HMDB00824 ; C03017	O-Propanoylcarnitine ; Propionylcarnitine ; propionyl-carnitine	216.124	-0.000464874	-0.0011754	0.00156303	0.00283636	0.000104628
HMDB12230	Gamma-glutamyl-L-putrescine	216.133	0.00768734	0.000795152	0.004335	0.00455691	-0.000935924
HMDB11150 ; ;	Deoxyhypusine ; deoxyhypusine ; spermic acid 1	216.169	-0.00756242	-0.0257625	-0.003118	0.0601171	-0.0228454
HMDB01300	HMDB01300	216.978	2.93123	6.26995	28.016	2.06365	2.19379
HMDB11725	5-Sulfosalicylic acid	216.979	2.86706	6.20576	27.8827	1.97791	2.09185
HMDB03764; C03740 ;	Glutamylalanine; 5-L-Glutamyl-L-alanine ; gama-L-glutamyl-L-alanine	217.085	0.566	0.571186	0.432669	0.397116	0.298756
HMDB01238 ; C00978	HMDB01238 ; N-acetylserotonin	217.099	0.0889229	0.10187	0.068259	0.0569171	0.0511878
HMDB00424 ; HMDB00350	2-Hydroxydecanedioic acid ; 3-Hydroxysebacic acid	217.107	0.0353096	0.0282825	0.0367185	0.0427236	0.0277744
	L-leucyl-L-serine	217.121	0.0238052	0.025849	0.0229854	0.0170278	0.0145018
HMDB02004	5-Methoxydimethyltryptamine	217.134	0.00150483	0.00308842	0.00949235	-0.00158681	-0.000567572
	4-Nitrophenyl sulfate	217.979	0.254675	0.527147	2.13449	0.159037	0.17075
C03360	4-nitrophenyl phosphate(2-)	217.983	0.212994	0.427354	1.69446	0.150613	0.149362
C00864; HMDB00210; HMDB12204	(R)-Pantothenate; Pantothenic acid; Cis-zeatin	218.103	4.90365	4.21117	3.15039	3.13826	3.41566
HMDB11168	L-beta-aspartyl-L-serine	219.064	0.015448	-0.000775276	0.0134056	0.00717839	0.0113565
HMDB00472 ; C01017 ; C00433 ; C02132	5-Hydroxy-L-tryptophan ; 5-hydroxy-L-tryptophan ; PHderiv_2,5-Dioxopentanoate; 2-Oxoglutarate semialdehyde ; PHderiv_Acetylpyruvate; Acetylpyruvic acid; 2,4-Dioxopentanoate	219.079	0.00793392	-0.00791928	0.0283332	0.0287529	0.112308
HMDB01104	HMDB01104	219.101	0.121915	0.0868921	0.0800126	0.0590874	0.0794474
C00671 ; C00902 ; C00233	PHderiv_(S)-3-Methyl-2-oxopentanoic acid; (S)-3-Methyl-2-oxopentanoate; (3S)-3-Methyl-2-oxopentanoic acid; (3S)-3-Methyl-2-oxopentanoate ; PHderiv_2-Oxohexanoic acid; 2-Oxohexanoate; alpha-Ketocaproic acid ; PHderiv_4-Methyl-2-oxopentanoate; 2-Oxoisocaproate	219.113	0.272741	0.415143	0.42857	0.466918	0.179639
HMDB02135	S-(3-oxo-3-carboxy-n-propyl)cysteine	220.026	0.00550856	0.00222364	0.00637888	-0.00111157	0.00110604
C02362	PHderiv_2-Oxosuccinamate; 2-Oxosuccinamic acid; gamma-Aminooxaloacetate; Oxaloacetamide	220.073	0.0176981	0.0133555	0.00912538	0.0104625	0.00644321
HMDB00803 ; HMDB00212 ; HMDB00215 ; HMDB00853 ; HMDB01129 ; HMDB11744 ; C01132 ; C00140 ; C00645; HMDB00389	Beta-N-Acetylglucosamine ; HMDB00212 ; HMDB00215 ; HMDB00853 ; HMDB01129 ; HMDB11744 ; N-acetyl-D-galactosamine ; N-acetyl-D-glucosamine ; N-acetyl-D-mannosamine; 2'-Deoxysepiapterin	220.083	0.00415957	0.016657	0.0328597	-0.00532806	0.0328188
C01110	PHderiv_5-Amino-2-oxopentanoic acid; 5-Amino-2-oxopentanoate; 2-Oxo-5-amino-pentanoate; 2-Oxo-5-aminopentanoate; alpha-Keto-delta-aminopentanoate; 2-Oxo-5-aminovalerate	220.108	0.0711789	0.0554574	0.0442781	0.0366274	0.0437879
HMDB12215	Dihydrozeatin	220.117	0.0312093	0.0515387	0.0521013	0.062402	0.0164892
C00036	PHderiv_Oxaloacetate; Oxalacetic acid; Oxaloacetic acid; 2-Oxobutanedioic acid; 2-Oxosuccinic acid; keto-Oxaloacetate	221.059	0.128191	0.417329	0.22294	0.254026	0.155712
HMDB00455 ; HMDB00099 ; C02291	Allocystathionine ; L-Cystathionine ; L-cystathionine	221.059	0.126619	0.41236	0.21979	0.256568	0.149983
HMDB03075	Flavone	221.06	0.126537	0.412069	0.219726	0.256469	0.14991
HMDB10325; C00802	Ethyl glucuronide; PHderiv_Oxalureate; Oxaluric acid; Monooxalylurea; Oxalurate	221.065	0.0596924	0.206375	0.0882953	0.11241	0.0967268
HMDB02056	Monoisobutyl phthalic acid	221.081	-0.0022668	0.0322089	0.0222557	0.0212942	0.0292505
; C04181 ; C03589	Glycylphenylalanine ; PHderiv_3-Hydroxy-3-methyl-2-oxobutanoic acid; 3-Hydroxy-3-methyl-2-oxobutanoate; 2-Oxo-3-hydroxyisovalerate ; PHderiv_4-Hydroxy-2-oxopentanoate; 4-Hydroxy-2-oxovalerate	221.095	-0.00429558	-0.0027296	0.00384031	0.0137939	0.0113374
HMDB04305	Farnesol	221.19	-0.00378107	-0.000487194	0.00463435	0.00349631	0.000770194
HMDB04083; C05645	4-(2-Amino-3-hydroxyphenyl)-2,4-dioxobutanoic acid; 4-(2-Amino-3-hydroxyphenyl)-2,4-dioxobutanoate	222.041	0.0563869	0.104911	0.0351547	0.0524889	0.0510598
HMDB00866 ;	HMDB00866 ; salsolinol 1-carboxylate	222.075	0.011934	0.0253697	0.0172425	0.0206945	0.014946
C03227 ; HMDB12819 ; C05651 ; HMDB00732 ; HMDB11631	3-hydroxy-L-kynurenine ; 5-Hydroxykynurenine ; 5-hydroxykynurenine ; Hydroxykynurenine ; L-3-Hydroxykynurenine	223.075	-0.00938494	-0.0250345	0.00107071	0.0395829	0.00621998
	13-oxo-9Z,11E-tridecadienoate	223.134	-0.0095866	-0.00614506	0.0102164	0.053866	0.0170273
HMDB00560	5,8-Tetradecadienoic acid	223.17	-0.00626574	0.00365533	0.00999696	0.00752316	-0.00193747
HMDB12199 ; HMDB12283	Chorismate ; Prephenate	225.039	0.00933293	0.0134316	-0.000370264	0.00626186	-0.000640145
HMDB01904	3-Nitrotyrosine	225.052	0.0232878	0.0247236	0.0169625	0.042092	0.00766048
HMDB11105	5-Acetylamino-6-formylamino-3-methyluracil	225.064	0.118532	0.20988	0.0729004	0.162269	0.0255753
C00931	Porphobilinogen	225.09	-0.0136049	-0.0108046	0.0163094	0.0275852	0.00938347
HMDB00033 ; C00386	Carnosine ; carnosine	225.1	-0.00211836	-0.00410918	0.00371619	0.00998144	-0.00264902
HMDB00499 ; HMDB00521 ; HMDB02000 ; HMDB05051 ; C08322 ; HMDB10732	5-Tetradecenoic acid ; 5Z-Tetradecenoic acid ; Myristoleic acid ; Tsuzuic acid ; tetradecenoate (n-C14:1) ; trans-Tetra-dec-2-enoic acid	225.185	-0.0279797	0.0118761	0.376128	0.020058	-0.00517567
C03287 ; HMDB01228	L-Glutamate 5-phosphate ; L-Glutamic acid 5-phosphate	226.011	0.0940753	0.0948215	0.0584483	0.0814297	0.0511217
HMDB06794	5-(2'-Carboxyethyl)-4,6-Dihydroxypicolinate	226.034	0.0254254	0.0235032	0.0195882	0.0292139	0.0221813
C00881	Deoxycytidine	226.083	0.0374805	0.0348039	0.024479	0.0187038	0.0239801
C01107; HMDB01343	(R)-5-phosphonatomevalonate(3-); Mevalonic acid-5P	227.034	-0.000114636	0.0055249	0.000136415	0.00341757	-0.000235694
C00526	Deoxyuridine	227.066	0.508065	0.639634	0.348234	0.448948	0.182708
HMDB03747	Resveratrol	227.07	0.148181	0.209684	0.137207	0.139264	0.0652119
HMDB06695	Prolylhydroxyproline	227.105	0.0875055	0.0575779	0.0778446	0.0945884	0.0438931
HMDB00933	Traumatic acid	227.129	-0.00191527	-0.0278729	0.052019	0.0602745	0.0304438
HMDB11174 ; HMDB11175	L-isoleucyl-L-proline ; L-leucyl-L-proline	227.142	-0.00355059	-0.0624637	0.0344796	0.0514772	0.0170149
HMDB02221 ; HMDB00806 ; C06424	2,6,10-Trimethylundecanoic acid ; Myristic acid ; tetradecanoate (n-C14:0)	227.201	-0.766204	-1.49088	2.49594	0.238142	-0.0949562
C03090 ; HMDB01128	5-Phospho-beta-D-ribosylamine ; 5-Phosphoribosylamine	228.029	0.0583974	0.0599948	0.0352032	0.0705844	0.0262145
HMDB03045	Ergothioneine	228.082	0.0509184	0.0495878	0.0389485	0.056269	0.0328338
	2-hydroxyamino-3,8-dimethylimidazo[4,5-f]quinoxaline	228.087	0.0521111	0.0478013	0.0265142	0.07853	0.0311612
	N1,N8-diacetylspermidine	228.169	-0.0115737	-0.00819607	0.0115257	0.0298214	0.00123942
HMDB12195 ; HMDB11734 ; HMDB01548 ; HMDB00618 ; ; C00199 ; C00231 ; HMDB01489 ; HMDB00868 ; C00620 ; C03736	Beta-L-arabinose 1-phosphate ; D-Arabinose 5-phosphate ; D-Ribose 5-phosphate ; D-Ribulose 5-phosphate ; D-Xylulose 1-phosphate ; D-ribulose 5-phosphate(2-) ; D-xylulose 5-phosphate(2-) ; Ribose 1-phosphate ; Xylulose 5-phosphate ; alpha-D-Ribose 1-phosphate ; alpha-D-Ribose 5-phosphate	229.012	0.144373	0.0467364	0.144386	0.0781003	0.122982
HMDB02335	Aspartyl-L-proline	229.085	0.0355185	0.030011	0.0337904	0.04528	0.0261891
HMDB01923	HMDB01923	229.085	0.0281805	0.0222458	0.0272196	0.0383144	0.0211386
C02678	Dodecanedioic acid	229.143	0.0455538	0.117743	0.000863341	0.188384	-0.00714072
HMDB01180	HMDB01180	230.064	0.00822756	0.00783518	0.010995	0.00156031	-0.0200518
HMDB00726 ; HMDB00953	Isovalerylglutamic acid ; Suberylglycine	230.102	0.00636699	-0.000454892	0.00345424	0.0114886	0.00182184
HMDB02013 ; HMDB00736 ; C02862	Butyrylcarnitine ; Isobutyryl-L-carnitine ; butyryl carnitine	230.138	0.193893	0.282025	0.103568	0.295313	0.132412
HMDB01959	Gamma-Aminobutyryl-lysine	230.149	0.0128163	0.0223082	0.000661021	0.0375387	0.000820184
HMDB12161 ; HMDB01199;	4-(Glutamylamino) butanoate ; HMDB01199; gama-L-glutamyl-L-alpha-aminobutyrate	231.1	0.00853047	0.0168917	0.0078879	0.0179699	-0.000331677
HMDB01389 ; C01598	Melatonin ; melatonin	231.112	0.000711025	0.00190667	-0.000438504	0.00306965	-0.00199928
HMDB06275 ; HMDB04148 ; C13690	Dopamine 3-O-sulfate ; Dopamine 4-sulfate ; dopamine 3-O-sulfate	232.028	0.0105859	0.0300889	-0.00621218	0.0378177	-0.00851328
HMDB01974	Dihydroxycoprostanoic acid	232.082	0.0179214	0.0161432	0.00728361	0.0157029	0.00752745
HMDB11169	L-beta-aspartyl-L-threonine	233.079	0.0492164	0.0695745	0.040719	0.0605309	0.0363453
HMDB02339	5-Methoxytryptophan	233.093	0.023076	0.0348574	0.0135789	0.038643	0.0148067
C00940	PHderiv_2-Oxoglutaramate; 2-Oxoglutaramic acid; alpha-Ketoglutaramate; 2-Ketoglutaramate	234.086	0.00244236	0.00437116	-0.000183741	0.00694948	0.0041053
C03239	PHderiv_6-Amino-2-oxohexanoate; 2-Oxo-6-aminocaproate	234.122	-0.00162139	-0.00271148	0.00150111	0.00350907	-0.000524203
HMDB01200 ; C02700 ; C00026 ; C06030	HMDB01200 ; N-formyl-L-kynurenine ; PHderiv_2-Oxoglutarate; Oxoglutaric acid; 2-Ketoglutaric acid; alpha-Ketoglutaric acid ; PHderiv_Methyloxaloacetate	235.072	15.8791	5.80921	10.6561	9.29058	4.63506
	S-aminomethyldihydrolipoamide	235.096	0.79175	0.37435	0.550547	0.559171	0.312627
	N-acetyl-5-methoxykynuramine	235.11	0.196956	0.0776444	0.130739	0.121818	0.0689677
HMDB02352	Capsidiol	235.169	0.000741496	-0.00606958	0.0142614	0.0101691	0.00604221
	fructoseglycine	236.075	1.94605	0.79729	1.34333	1.20848	0.639484
C03684 ; HMDB00468 ; HMDB00633 ; HMDB01195 ; HMDB00817 ; HMDB02263 ; HMDB00238	6-pyruvoyl-5,6,7,8-tetrahydropterin ; Biopterin ; D-Biopterin ; Dyspropterin ; Orinapterin ; Primapterin ; Sepiapterin	236.076	1.91133	0.792372	1.32685	1.18298	0.629869
	salsoline-1-carboxylate	236.093	0.224804	0.110307	0.173005	0.149552	0.0783177
C05941	PHderiv_2-Oxo-4-hydroxy-5-aminovalerate	236.105	0.041458	0.0178961	0.0523126	0.0644485	0.0148476
HMDB12208	D-Erythro-imidazole-glycerol-phosphate	237.029	0.0385438	0.101061	0.0532552	0.0442357	0.0561328
C03459	PHderiv_2-Hydroxy-3-oxosuccinate; Oxaloglycolate	237.052	0.0110673	0.00893553	0.0175888	0.00781569	0.0104541
HMDB02399	Cystathionine sulfoxide	237.055	0.0104775	0.00724488	0.0159187	0.00902113	0.00895925
HMDB02511 ; HMDB11721	3,4,5-Trimethoxycinnamic acid ; Trans-2, 3, 4-Trimethoxycinnamate	237.076	0.457461	0.385456	0.234447	0.35343	0.244298
C03829	PHderiv_2-Dehydro-3-deoxy-D-xylonate; 2-Dehydro-3-deoxy-D-arabinonate; 2-Dehydro-3-deoxy-D-pentonate; (4S)-4,5-Dihydroxy-2-oxope...' <Preview truncated at 128 characters>	237.09	1.64598	-0.320867	5.98993	1.80595	2.76828
;	6(R)-hydroxy-tetradeca-2E,4E,8Z-trienoate ; 6(S)-hydroxy-tetradeca-2E,4E,8Z-trienoate	237.149	-0.00196633	-0.0226378	0.0341665	0.019334	0.00998273
HMDB02215 ; C02953 ; C04244 ; HMDB02065 ; HMDB00038 ; ; C02953	4a-Carbinolamine tetrahydrobiopterin ; 6,7-dihydrobiopterin ; 6-Lactoyl-5,6,7,8-tetrahydropterin ; 6-Lactoyltetrahydropterin ; Dihydrobiopterin ; O2'-4a-cyclic-tetrahydrobiopterin ; quinonoid dihydrobiopterin	238.094	0.18216	-0.0245856	0.533552	0.149996	0.267133
HMDB01937	Salbutamol	238.145	-0.00141461	-0.00114828	0.00382952	0.00381847	-0.00144632
HMDB00192 ; C00491	L-Cystine ; L-cystine	239.018	0.422336	1.0009	0.236231	0.542661	0.282832
; ; ;	6(R)-hydroxy-tetradeca-2E,8Z-dienoate ; 6(R)-hydroxy-tetradeca-4E,8Z-dienoate ; 6(S)-hydroxy-tetradeca-2E,8Z-dienoate ; 6(S)-hydroxy-tetradeca-4E,8Z-dienoate	239.163	-0.0223417	-0.0535813	0.00705377	0.0778355	-0.0191798
HMDB01551 ; C00517	Palmitaldehyde ; hexadecanal	239.238	0.0931811	0.0543387	0.0666197	0.269126	1.14218
HMDB06512 ;	3-Mercaptolactate-cysteine disulfide ; 3-mercaptolactate-cysteine disulfide	240	0.0177407	0.0427029	0.0121134	0.0292877	0.0101622
HMDB02224	5-Methyldeoxycytidine	240.098	0.0208242	0.0209892	0.0251323	0.0170853	0.0245507
C00272 ; HMDB00787 ; HMDB00027	5,6,7,8-tetrahydrobiopterin ; Sapropterin ; Tetrahydrobiopterin	240.111	0.00713331	0.00399613	0.00732017	0.012284	0.0114805
HMDB12227	Erythrohydrobupropion	240.113	0.00631739	0.00266932	0.00551411	0.0102094	0.00873184
C15650	2,3-diketo-5-methylthio-1-phosphopentane	240.995	0.0319823	0.040796	0.0116118	0.112693	0.0109116
HMDB01125	Inositol cyclic phosphate	241.013	0.25932	0.500428	0.302067	0.297801	0.220734
C00214	Thymidine	241.085	-0.000473229	-0.00152274	0.00877859	0.00737624	0.00967965
HMDB02209	Equol	241.086	0.00132484	-0.00503388	0.00817829	0.0082475	0.00910143
HMDB10730	3-Oxotetradecanoic acid	241.178	-0.275955	-0.479852	-0.170498	0.765884	-0.188738
HMDB00826 ; C16537	Pentadecanoic acid ; pentadecanoate	241.217	-0.178706	-0.423414	1.9445	0.186477	0.0623369
HMDB03424	1-Hexadecanol	241.25	-0.0200694	-0.0327878	0.0368889	0.0171602	0.00451419
C00475	Cytidine	242.08	0.60845	1.86359	1.04944	0.870105	1.48469
HMDB01458	Biotin amide	242.098	0.157978	0.2981	0.196668	0.136913	0.19161
HMDB02366 ;	Tiglylcarnitine ; tiglyl carnitine	242.137	-0.015563	-0.0112847	0.00900406	0.0294178	0.00318599
	lysyl-proline	242.148	-0.0290876	-0.0252826	0.00516171	0.0583716	-0.000127333
C02985; HMDB01265	L-Fucose 1-phosphate; Fucose 1-phosphate	243.027	0.0112624	0.130094	0.0195387	0.0352945	0.0809366
HMDB00767 ; C00299	Pseudouridine ; Uridine	243.062	0.0867383	0.110782	0.220302	0.387364	0.200816
HMDB04215	3,3',4'5-Tetrahydroxystilbene	243.064	0.0410619	0.0487666	0.159312	0.297764	0.144625
C00120	Biotin	243.082	0.0823511	0.264441	0.204793	0.131484	0.141183
HMDB02327	1,11-Undecanedicarboxylic acid	243.162	-0.11311	-0.105058	0.0050837	0.180461	-0.0179033
HMDB10731 ; HMDB02261;	(R)-3-Hydroxy-tetradecanoic acid ; 2-Hydroxymyristic acid; omega hydroxy tetradecanoate (n-C14:0)	243.195	-0.370851	-0.236364	0.109777	0.636141	0.00751812
HMDB01186 ; C02567	HMDB01186 ; N(1)-acetylsperminium(3+)	243.221	-0.033744	-0.0233776	0.0350436	0.0510363	0.0100528
HMDB00378 ; HMDB00688 ;	2-Methylbutyroylcarnitine ; Isovalerylcarnitine ; isovaleryl carnitine	244.157	0.0132428	-0.0115586	0.0390644	0.013536	0.0229851
C00235 ; HMDB01120 ; C00129 ; HMDB01347	Dimethylallyl diphosphate ; Dimethylallylpyrophosphate ; Isopentenyl diphosphate ; Isopentenyl pyrophosphate	244.997	0.00922961	0.0328294	0.00487423	0.0226049	0.0139098
HMDB00497 ; HMDB11160	5,6-Dihydrouridine ; L-alpha-Aspartyl-L-hydroxyproline	245.08	-0.0382734	-0.0458859	-0.0219137	0.137678	-0.0535234
HMDB11166 ; HMDB11172	L-beta-aspartyl-L-leucine ; L-gamma-glutamyl-L-valine	245.114	0.00797032	0.0095478	0.0176074	0.0193743	-0.00188018
HMDB00413	3-Hydroxydodecanedioic acid	245.139	0.00150925	-0.0090436	0.00943116	0.0339735	0.000916714
C00018	Pyridoxal 5'-phosphate	246.018	0.00442816	0.00330311	-0.000909824	0.0143599	-0.00302059
HMDB02095 ;	Malonylcarnitine ; malonyl carnitine	246.097	0.0009248	0.0044021	0.00307739	0.00738111	-0.00205278
	3-hydroxy butyryl carnitine	246.133	0.00128516	-0.00087281	-0.000166543	0.00543186	-0.00141839
C00647	Pyridoxamine 5'-phosphate	247.047	0.0371198	0.0564955	0.0226712	0.0357458	0.0246416
HMDB11163	L-beta-aspartyl-L-aspartic acid	247.058	0.0240872	0.0375304	-0.00897097	0.090096	0.0294242
HMDB04185	5-Hydroxyindoleacetylglycine	247.073	0.00310743	0.000682803	-0.000935838	0.013371	-0.00046385
C05643 ;	6-Hydroxymelatonin ; cyclic 3-hydroxymelatonin	247.111	0.000718164	-0.000501928	0.00824189	0.00691017	-0.00172381
HMDB02053	Histidylproline diketopiperazine	247.118	0.00780382	-0.00321891	0.00448513	0.00942704	-1.14177e-05
HMDB01931	Gamma-CEHC	247.134	-0.00113846	-0.00665603	0.00153471	0.0014815	-0.00189122
HMDB01915	Alendronic acid	248.012	0.0279385	0.0357947	0.0205197	0.0346542	0.0229527
HMDB02062 ;	HMDB02062 ; Sulfate derivative of norepinephrine	248.02	0.0337377	0.0338715	0.0212973	0.0301764	0.0195225
C00627	Pyridoxine 5'-phosphate	248.033	0.00420934	0.00363911	0.00242473	0.00520766	0.00125949
C01136 ; HMDB06878	S-Acetyldihydrolipoamide ; S-Acetyldihydrolipoamide-E	248.079	0.0334323	-0.0314918	-0.00744709	-0.0145838	-0.0204443
	melatonin radical	248.114	0.00115802	0.00367365	0.00383836	0.00268974	-0.000622893
HMDB01474	3,4-Dihydroxyphenylglycol O-sulfate	249.005	0.0309128	0.0473555	0.0106522	0.0963327	0.0553233
HMDB01049; C00669	Gamma-Glutamylcysteine; gamma-L-Glutamyl-L-cysteine	249.054	0.0527949	0.0500751	-0.00279902	0.178746	0.0183767
HMDB02012	Ubiquinone	249.112	0.0036965	-0.00401497	0.0025928	0.0157746	-0.00395904
HMDB03254	Muramic acid	250.093	0.0234122	0.0115924	0.0099268	0.0161171	0.0157905
C00559 ; HMDB01983 ; HMDB00101	2-deoxyadenosine ; 5'-Deoxyadenosine ; Deoxyadenosine	250.093	0.0242975	0.0116598	0.00968775	0.0161051	0.0158382
HMDB04086 ; C05648	5-Hydroxy-N-formylkynurenine ; 5-hydroxy-N-formylkynurenine	251.069	0.0243416	0.00287332	0.0188351	0.0185089	0.0224329
C05512	Deoxyinosine	251.079	0.00309229	-0.000106018	0.00435524	0.00636732	0.00394231
C07535	Benzpyrene	251.083	0.00194327	0.0027763	0.00548236	0.00576787	0.00518688
HMDB00480 ; HMDB00477	7,10-Hexadecadienoic acid ; 7Z,10Z-Hexadecadienoic acid	251.201	-0.0170777	0.0262629	0.0806965	0.0128838	-0.00603137
HMDB00845 ; HMDB02109 ; HMDB00727 ; HMDB00877	HMDB00845 ; Hydroxysepiapterin ; L-Threoneopterin ; Umanopterin	252.075	0.0112877	0.0129485	0.00708218	0.0152594	0.00777128
HMDB11716	HMDB11716	252.087	0.0426393	0.0400437	0.0326225	0.0424413	0.0229965
HMDB01940	Triamterene	252.1	0.000595301	0.000796186	0.00513944	0.00538598	-1.8747e-05
HMDB04195	5-L-Glutamyl-taurine	253.049	0.130495	0.168286	0.0806787	0.146028	0.0774353
HMDB03312	Daidzein	253.049	0.123702	0.155426	0.070286	0.133851	0.0666094
C03150	N-Ribosylnicotinamide	253.085	0.0103447	-0.0341332	0.0526927	0.0609024	0.0409584
C05401	Galactosylglycerol	253.091	-0.0037508	-0.0213497	0.0278692	0.105512	0.0201839
C08362 ; HMDB02186 ; HMDB12328 ; HMDB03229 ; HMDB10735	Hexadecenoate (n-C16:1) ; Hypogeic acid ; Palmitelaidic acid ; Palmitoleic acid ; Trans-Hexa-dec-2-enoic acid	253.217	-0.249025	0.205486	5.40228	-0.133977	-0.124901
C05841	Nicotinate D-ribonucleoside	254.065	0.0241242	0.0242897	0.0154761	0.0200066	0.0141108
HMDB02275 ; C04874; HMDB00855	7,8-Dihydroneopterin ; Dihydroneopterin; HMDB00855	254.09	0.0694706	0.0756008	0.05104	0.0582286	0.0573964
HMDB12235	Hydroxybupropion	254.092	0.0537752	0.0564849	0.0374489	0.0353498	0.0434876
HMDB12273	Palmitic amide	254.249	-0.00812922	-0.00873702	0.0284171	0.00994256	0.000571106
HMDB05760	Dihydrodaidzein	255.065	0.00876656	-0.00260544	0.0111095	0.0168098	0.00770344
HMDB06809	HMDB06809	255.074	0.0108773	0.00500095	0.00479333	0.00431157	0.00281656
HMDB11648	1-(beta-D-Ribofuranosyl)-1,4-dihydronicotinamide	255.101	0.100995	0.113431	0.0910329	0.132152	0.0742166
HMDB11655	2-(3-Carboxy-3-aminopropyl)-L-histidine	255.107	0.367346	0.462201	0.241675	0.322964	0.20656
;	3-oxo-6(R)-hydroxy-tetradec-8-cis-enoate ; 3-oxo-6(S)-hydroxy-tetradec-8Z-enoate	255.16	-0.744335	-1.57707	-0.170865	4.30209	-1.69335
C00249 ; HMDB00220 ; HMDB02396	Hexadecanoate (n-C16:0) ; Palmitic acid ; Trimethyltridecanoic acid	255.232	-9.15871	-20.1231	19.8876	2.49592	5.43331
C02798	PHderiv_3-Phosphonopyruvate	256.024	0.00239041	-0.000685337	0.00966106	0.00476357	-0.00228505
HMDB00982	5-Methylcytidine	256.095	-8.4895e-07	0.00162169	0.0286342	0.00183474	-0.00116144
HMDB00086 ; C00670	Glycerophosphocholine ; sn-Glycero-3-phosphocholine	256.097	-0.00283684	-0.00253177	0.0264508	0.00157871	0.00356678
HMDB02281 ; C15522 ; HMDB00942	4a-Hydroxytetrahydrobiopterin ; 4a-hydroxytetrahydrobiopterin ; Tetrahydroneopterin	256.107	0.136521	0.238633	0.198297	0.104495	0.136132
HMDB12282 ; HMDB03379 ; C00536	PPPi ; Triphosphate ; triphosphate(5-)	256.902	0.113283	-0.448013	0.219217	0.448825	0.435758
HMDB01376 ; HMDB01127 ; C01236	2-Keto-3-deoxy-6-phosphogluconic acid ; 6-Phosphonoglucono-D-lactone ; 6-phospho-D-glucono-1,5-lactone	257.008	-0.000236928	0.0162615	0.00914867	0.0054724	0.00500042
C05528	PHderiv_3-Sulfopyruvate; 3-Sulfopyruvic acid	257.025	0.0422265	0.132223	0.0490374	0.0474125	0.0803807
HMDB04813 ; HMDB02331 ; HMDB00884	3-Methyluridine ; Imidazoleacetic acid riboside ; Ribothymidine	257.079	0.207242	0.237854	0.134459	0.142642	0.0965396
HMDB04629	O-Desmethylangolensin	257.08	0.175572	0.204402	0.106913	0.120199	0.080518
HMDB00872; ;	Tetradecanedioic acid; 3(S),6(R)-dihydroxy-tetradec-8Z-enoate ; 3(S),6(S)-dihydroxy-tetradec-8Z-enoate	257.175	-0.118808	-0.0229387	0.0701732	0.190978	-0.028821
HMDB00592 ; HMDB01481	Glucosamine 6-sulfate ; HMDB01481	258.028	0.00880273	0.0108584	0.00370657	0.00605174	0.00585016
C00352 ; HMDB01254 ; HMDB01109	D-Glucosamine 6-phosphate ; Glucosamine 6-phosphate ; Glucosamine-1P	258.037	0.0389851	0.0336704	0.0262382	0.0287132	0.0240976
	S-[2-carboxy-1-(1 H-imidazol-4-yl)ethyl]-L-cysteine	258.053	0.0591023	-0.0179386	0.03712	0.00678044	0.0224126
HMDB01849	Propranolol	258.147	-0.0169719	-0.0219436	-0.00624476	0.0764214	-0.0118425
HMDB00705 ; HMDB00756 ;	Hexanoylcarnitine ; L-Hexanoylcarnitine ; hexanoyl carnitine	258.17	-0.013411	-0.0124263	0.0040098	0.0308368	-0.00176513
C04188 ; C04582; HMDB00963 ; HMDB01299	5-Methylthio-5-deoxy-D-ribose 1-phosphate ; 5-Methylthio-5-deoxy-D-ribulose 1-phosphate; 5-Methylthioribose 1-phosphate ; 5-Methylthioribulose 1-phosphate	259.006	0.0304484	0.533505	-0.0218604	1.44905	-0.000312797
C00446 ; HMDB06814 ; C01177 ; C04006 ; C03546 ; HMDB06800 ; HMDB03971 ; HMDB03498 ; C01094 ; C00085 ; C00103 ; C00092 ; C00636 ; C00275 ; HMDB01313 ; ; HMDB06873 ; C01097 ; HMDB00994 ; HMDB01076 ; HMDB00124 ; HMDB00645 ; C00446 ; HMDB01586 ; HMDB01401 ; HMDB02985 ; HMDB01078 ; HMDB00213 ; HMDB06797	(2R,3R,4S,5R,6R)-3,4,5-trihydroxy-6-(hydroxymethyl)oxan-2-yl phosphate ; 1D-myo-Inositol 3-phosphate ; 1D-myo-inositol 1-phosphate(2-) ; 1D-myo-inositol 3-phosphate(2-) ; 1D-myo-inositol 4-phosphate(2-) ; Beta-D-Fructose 2-phosphate ; Beta-D-Fructose 6-phosphate ; Beta-D-Glucose 6-phosphate ; D-Fructose 1-phosphate ; D-Fructose 6-phosphate ; D-Glucose 1-phosphate ; D-Glucose 6-phosphate ; D-Manno…	259.024	0.358681	0.955189	0.422757	0.335994	0.428441
HMDB11161	L-alpha-glutamyl-L-hydroxyproline	259.094	0.00723816	-0.00145405	0.0121245	0.00310136	0.00474905
HMDB11170 ; HMDB11171	L-gamma-glutamyl-L-isoleucine ; L-gamma-glutamyl-L-leucine	259.127	-0.268068	-0.305971	-0.253759	1.26222	-0.0772851
HMDB06049	O-Phosphotyrosine	260.031	0.0259495	0.11441	0.0246614	0.0292992	0.0595837
HMDB01504	Aminoparathion	260.049	0.0496144	-0.0282688	0.0226884	-0.00497673	0.0416243
	succinyl carnitine	260.112	0.00352415	-0.000867596	0.0068851	0.00364981	0.00212222
HMDB04987 ; HMDB04985 ; HMDB02248	Alpha-Aspartyl-lysine ; Aspartylysine ; Gamma glutamyl ornithine	260.126	-0.0288954	-0.0287612	-0.0175757	0.127368	-0.0136597
	3-hydroxy-isovaleryl carnitine	260.149	-0.00231014	-0.00465849	-0.00293119	0.017413	-0.00348527
HMDB11719	Homovanillic acid sulfate	261.004	0.0672619	0.260514	0.00786191	0.178103	-0.00421387
HMDB11164 ;	L-beta-aspartyl-L-glutamic acid ; N-acetyl-seryl-aspartate	261.075	-0.0424627	0.0269891	0.0151625	0.0672927	-0.0211918
HMDB11177 ; HMDB11179	L-phenylalanyl-L-proline ; L-prolyl-L-phenylalanine	261.125	0.0230512	-0.0141099	0.0426223	0.0257307	0.0390161
HMDB01464	1-Methylnicotinamide iodide	262.966	0.0307872	0.042593	0.0238901	0.0365615	0.0231216
HMDB03332 ; HMDB00559	3-Methoxy-4-Hydroxyphenylglycol sulfate ; 3-Methoxy-4-hydroxyphenylethyleneglycol sulfate	263.02	0.780016	1.53712	0.279229	0.867528	1.01223
HMDB02381;	HMDB02381; N-acetyl-L-cystathionine	263.071	0.00989084	0.0187427	0.01145	0.0188879	0.0114097
C00378	Thiamin	263.094	0.017796	0.0210314	0.00633687	0.0131306	-0.000303354
C04148 ; HMDB04259 ; HMDB06344 ; C05642	(2S)-4-carbamoyl-2-(2-phenylacetamido)butanoate ; Acetyl-N-formyl-5-methoxykynurenamine ; Alpha-N-Phenylacetyl-L-glutamine ; Formyl-N-acetyl-5-methoxykynurenamine	263.104	0.01422	0.0126501	0.00909091	0.0228087	0.00868783
	gama-carboxyethyl-hydroxychroman	263.128	-0.00392809	-0.00392151	0.00930376	0.018662	-0.000805178
;	8(R)-hydroxy-hexadeca-2E,4E,6E,10Z-tetraenoate ; 8(S)-hydroxy-hexadeca-2E,4E,6E,10Z-tetraenoate	263.165	-0.00723308	-0.0146147	0.000912811	0.0101011	-0.00403069
HMDB00235	Thiamine	264.106	0.00976878	0.0158647	0.00827382	0.016553	0.00885815
HMDB01294 ; C01159 ; C00236 ; HMDB01270	2,3-Diphosphoglyceric acid ; 2,3-bisphosphonato-D-glycerate(5-) ; 3-Phospho-D-glyceroyl phosphate ; Glyceric acid 1,3-biphosphate	264.949	0.0526651	0.0424287	0.00415851	0.0696878	0.0206823
; ; ;	8(R)-hydroxy-hexadeca-2E,6E,10Z-trienoate ; 8(R)-hydroxy-hexadeca-4E,6E,10Z-trienoate ; 8(S)-hydroxy-hexadeca-2E,6E,10Z-trienoate ; 8(S)-hydroxy-hexadeca-4E,6E-10Z-trienoate	265.18	-0.0537253	-0.0109587	0.183216	-0.00422911	-0.0193178
HMDB01410	2-Amino-4-oxo-6-(1',2'-dioxoprolyl)-7,8-dihydroxypteridine	266.054	0.0452669	0.0404192	0.0391477	0.0348538	0.0357674
HMDB00830	HMDB00830	266.087	0.00160476	-0.0034609	0.00856741	0.135482	0.0274796
C00212 ; C00330	Adenosine ; Deoxyguanosine	266.088	-0.00102695	-0.00292038	0.00921219	0.137508	0.0287497
HMDB01932	Metoprolol	266.175	-0.00823573	-0.00421099	0.0195677	0.00552625	-0.00358135
HMDB00575 ; HMDB00676	DL-Homocystine ; L-Homocystine	267.045	0.062072	0.056688	0.0262821	0.0535214	0.00558722
HMDB11679	DHAP(6:0)	267.061	0.0774649	0.0855734	0.0447361	0.0933468	0.0621546
HMDB02034	Homolanthionine	267.064	0.0322344	0.0287969	0.0628665	0.0679922	0.0537214
HMDB05808	Formononetin	267.067	0.00632181	-0.0054875	0.157422	0.101493	0.101775
HMDB00425;	3-Deoxy-D-glycero-D-galacto-2-nonulosonic acid; 2-keto-3-deoxy-D-glycero-D-galactononic acid	267.073	0.00944386	-0.0333356	0.536796	0.303171	0.337007
HMDB00481 ; HMDB03040 ; C00294	Allopurinol riboside ; Arabinosylhypoxanthine ; Inosine	267.073	0.0102629	-0.0334306	0.536594	0.302862	0.336776
C14851 ; C14849	Benzo[a]pyrene-4,5-oxide ; Benzo[a]pyrene-9,10-oxide	267.08	0.0038767	-0.0142871	0.187624	0.103408	0.116711
	acetylcarnosine	267.111	-0.000194749	0.0144003	0.015538	0.0193539	0.0371646
	anhydroretinol	267.213	-0.0244109	-0.0199167	0.011133	0.0202552	-0.0101431
HMDB02384	Stearaldehyde	267.268	0.00537624	-0.0037889	0.018067	0.0782735	0.372435
HMDB06456 ; C04133	HMDB06456 ; N-acetyl-L-gamma-glutamyl phosphate(3-)	268.022	0.163579	0.184381	0.113504	0.159761	0.0837654
C05699	Selenocystathionine	268.046	0.037778	0.0411946	0.0276838	0.0384634	0.0215682
HMDB02124 ; HMDB03217	Apigenin ; Genistein	269.045	0.0175198	0.0173627	0.011403	0.0231338	0.00196732
C07486	Nordazepam	269.047	0.0198349	0.026479	0.0134293	0.0245028	0.000707975
	3,5-dihydroxy-3,4-dihydro-1,4-benzothiazine	269.061	0.0260762	0.0454538	0.0202927	0.0314419	0.0230195
C07148	tolbutamide	269.099	0.0295088	0.0368338	0.0366472	0.0182284	0.00873072
HMDB00145 ; C00468	Estrone ; estrone	269.152	-0.00182675	0.00914933	0.018043	0.0158088	0.00998091
HMDB10733	3-Oxohexadecanoic acid	269.211	0.0108286	-0.101068	0.263305	0.106637	0.0824034
HMDB02259 ;	Heptadecanoic acid ; margarate	269.248	-0.38883	-0.674926	1.39295	-0.0781345	-0.038101
HMDB11654	2-(3-Carboxy-3-(methylammonio)propyl)-L-histidine	270.134	-0.00124172	0.00719942	0.0250126	0.0188383	0.0159618
HMDB01920	Dextromethorphan	270.188	-0.0160413	-0.0260603	-0.00766615	0.0344303	-0.0172018
HMDB05897 ; HMDB02670	Dihydrogenistein ; HMDB02670	271.061	0.0292229	0.0327754	0.0103822	0.0237363	0.0298869
HMDB04810	5C-aglycone	271.097	0.00974337	0.0128774	0.0321569	0.0169611	0.00703235
HMDB00429 ; HMDB00151 ; C00951	17a-Estradiol ; Estradiol ; estradiol	271.172	-0.0197623	-0.0377932	-0.0104033	0.0390732	-0.0209586
HMDB06046	5a-Androst-3-en-17-one	271.209	-0.164313	-0.162393	0.0680167	0.536893	-0.0840014
HMDB10734 ; C18218	(R)-3-Hydroxy-hexadecanoic acid ; omega hydroxy hexadecanoate (n-C16:0)	271.227	-0.00872876	-0.10202	0.238616	0.179701	0.0741239
HMDB00667	L-Thyronine	272.09	2.10956	1.68439	1.10515	0.731722	2.19614
HMDB12285	Ribose-1-arsenate	272.958	0.0694937	0.0920176	0.0800668	0.0460269	0.0524829
C05385 ; HMDB03976	D-Glucuronate 1-phosphate ; D-Glucuronic acid 1-phosphate	273.002	0.0201575	0.0236601	0.0200235	0.0292084	0.0156786
HMDB03306	Phloretin	273.076	0.0161519	0.01738	0.0118826	0.0182171	0.0114368
HMDB00394	3-Hydroxytetradecanedioic acid	273.17	-0.00353779	0.000447164	0.00195905	0.0216807	-0.000420762
HMDB02725	HMDB02725	273.188	0.0368031	-0.00412319	0.0220817	0.282137	0.207703
HMDB05935	Androstenol	273.221	-0.00182078	-0.00197997	0.00273541	0.0082685	0.00289937
HMDB01786	Ethenodeoxyadenosine	274.093	0.0634109	0.0457598	0.0279194	0.0258916	0.0538378
HMDB11738 ; HMDB05766	Gamma-Glutamylglutamine ; HMDB05766	274.105	0.242581	0.016155	0.0094891	0.0349164	-0.00898312
	glutaryl carnitine	274.127	0.0573647	0.0687429	0.0215319	0.0500066	0.0280369
HMDB03869 ; HMDB04207	Epsilon-(gamma-Glutamyl)-lysine ; L-a-glutamyl-L-Lysine	274.14	0.0275194	0.0224202	0.0159122	0.0209976	0.00801584
HMDB01316; C00345	6-Phosphogluconic acid; 6-Phospho-D-gluconate	275.016	0.424091	0.502696	0.304022	0.143979	0.198781
HMDB04818	Biotin sulfone	275.071	0.00637841	0.0193216	0.00228354	0.00536246	-0.00076184
HMDB11737	Gamma Glutamylglutamic acid	275.089	0.0886797	0.0236289	0.0197969	0.049728	0.0186223
HMDB11106	5-Amino-6-ribitylamino uracil	275.099	0.00883007	-0.00960594	-0.000532219	0.0830451	-0.0471558
HMDB00279; C00449	Saccharopine; L-saccharopinate(1-)	275.126	0.0276571	-0.000518397	0.000835424	0.00550625	-0.00400547
HMDB04590 ; HMDB02697 ; HMDB05886 ; HMDB06547; C16300	19-Nor-5-androstenediol ; 19-Norandrosterone ; 19-Noretiocholanolone ; Stearidonic acid; stearidonic acid C18:4, n-3	275.201	-0.00293984	-0.00709659	0.00293826	0.00570725	-0.00221219
HMDB05830	5a-Androstan-3b-ol	275.237	0.000497073	0.000646718	0.0031905	-0.00253808	-0.000186837
HMDB02028	DOPA sulfate	276.02	0.0387736	0.0566199	0.0387673	0.0447426	0.016391
C04424 ; HMDB06868	S-(2-Methylpropanoyl)-dihydrolipoamide ; S-(2-Methylpropionyl)-dihydrolipoamide-E	276.107	-0.00364692	0.0308969	0.0146054	0.0191277	0.0250876
HMDB05016	Venlafaxine	276.197	-0.00914404	-0.0138867	-0.00275677	0.0146647	-0.00992691
HMDB02091	Isovalerylglucuronide	277.092	0.0302665	0.0311795	0.0222701	0.0294772	0.015359
HMDB11112 ; HMDB11176	HMDB11112 ; L-phenylalanyl-L-hydroxyproline	277.12	0.0150948	-0.0259091	0.0277739	0.0696912	0.0130725
HMDB03426 ; C00831	Pantetheine ; pantetheine	277.122	-0.000715973	-0.0386523	0.0148565	0.0523007	-0.00226774
; HMDB01518	3'-carboxy-alpha-chromanol ; Alpha-CEHC	277.142	0.0323488	-0.0521567	0.0313134	0.0947785	-0.0425815
HMDB01388 ; HMDB03073; C06427 ; C06426	Alpha-Linolenic acid ; Gamma-Linolenic acid; alpha-linolenate ; gamma-linolenate	277.216	-0.0373273	-0.0341465	0.030754	-0.00782887	-0.0148692
HMDB00706 ; HMDB11167	L-Aspartyl-L-phenylalanine ; L-beta-aspartyl-L-phenylalanine	279.1	-0.000308755	0.003328	0.0104139	0.0121957	0.0037341
HMDB01848	Imipramine	279.184	0.0277716	-0.00513191	0.0907356	0.00818548	0.000418736
	12S-HHT	279.195	0.00239352	-0.0112441	0.0532666	0.00721931	-0.00544817
HMDB05048 ; HMDB05047 ; HMDB03797 ; HMDB06270 ; HMDB00673 ; ; C01595 ;	10E,12Z-Octadecadienoic acid ; 9E,11E-Octadecadienoic acid ; Bovinic acid ; Linoelaidic acid ; Linoleic acid ; linoelaidic acid (all trans C18:2) ; linoleate ; octadecadienoate (n-C18:2)	279.233	-0.389503	-0.408565	1.01727	-0.148046	-0.107469
HMDB04659	8-Isoprostane	279.305	-0.000630686	3.11683e-05	0.00343738	7.05061e-05	-0.000893145
HMDB04816	FAPy-adenine	280.074	0.0162195	0.0204008	0.0151856	0.0157331	0.00950797
HMDB06061	4-Hydroxyphenylacetylglutamine	280.081	0.0195868	0.020091	0.0207755	0.024008	0.0148355
HMDB03331 ; HMDB04326 ; HMDB06023 ; HMDB04044	1-Methyladenosine ; 2'-O-Methyladenosine ; 3'-O-Methyladenosine ; HMDB04044	280.103	0.00278	0.020332	0.000102166	0.0417708	0.0036207
HMDB02080	Petroselinic acid	280.237	-0.0721836	-0.0774848	0.180746	-0.0141366	-0.0262333
HMDB02721	1-Methylinosine	281.087	0.0102843	0.0172237	0.0128847	0.0158576	0.0109574
;	3-oxo-8(R)-hydroxy-hexadeca-6E,10Z-dienoate ; 3-oxo-8(S)-hydroxy-hexadeca-6E,10Z-dienoate	281.173	-2.29208	-2.59083	0.66842	4.33233	-1.96312
HMDB00573 ; HMDB00207 ; HMDB03231 ; C00712 ; C00712 ; C08367	Elaidic acid ; Oleic acid ; Vaccenic acid ; elaidate ; octadecenoate (n-C18:1) ; trans-vaccenate	281.249	-0.237787	-0.51893	6.19321	-0.426597	-0.0581649
HMDB03950	7-Methylinosine	282.097	0.00852795	-0.00470372	0.0212815	0.0300532	0.00817657
HMDB02372 ; HMDB03563	HMDB02372 ; Morphinone	282.111	0.0255063	0.0123922	0.0147291	0.0125435	-4.7001e-05
HMDB02338 ; HMDB05781	Biochanin A ; Glycitein	283.059	0.014005	0.0229088	0.0270794	0.00862003	0.0147588
C06948	Diazepam	283.062	0.00768165	0.00737891	0.0139195	0.00336086	0.0108992
HMDB00299 ; C01762	Xanthosine ; xanthosine	283.067	0.0128203	0.00440722	0.0130102	0.00926489	0.0164286
HMDB11686	p-Cresol glucuronide	283.08	0.0173041	-0.0114652	0.020339	0.0420408	0.0114204
HMDB00372 ; ; ; ;	16-Oxoestrone ; estrone-2,3-quinone ; estrone-2,3-semiquinone ; estrone-3,4-quinone ; estrone-3,4-semiquinone	283.132	-0.0422207	-0.0388534	0.0355134	0.0624265	0.0163004
HMDB03422	Boldione	283.171	-0.0469658	-0.0484261	-0.0216934	0.143573	-0.0248957
HMDB05764	Melanostatin	283.178	-0.0615364	-0.0713662	-0.00606549	0.134375	-0.0393825
;	3(S),8(R)-dihydroxy-6E,10Z-hexadecadienoate ; 3(S),8(S)-dihydroxy-6E,10Z-hexadecadienoate	283.191	-0.034019	-0.0399086	0.0433919	0.0620491	0.0157097
HMDB02152 ; C02110 ; HMDB06220 ; C00376 ; HMDB06218 ; HMDB01358 ; C00376 ; C00376 ;	11-cis-Retinaldehyde ; 11-cis-retinal ; 13-cis-Retinal ; 13-cis-retinal ; 9-cis-Retinal ; Retinal ; all-trans-retinal ; retinal ; vitamin A2	283.208	-0.0342604	-0.0479757	0.0318418	0.0315262	-0.000949055
HMDB00827 ; C01530	Stearic acid ; octadecanoate (n-C18:0)	283.264	-16.1912	-28.5012	9.14998	-2.27752	7.71771
HMDB05923	HMDB05923	284.091	-0.0120591	-0.0318213	0.0500125	0.0873626	0.0152805
HMDB02171	Glycylprolylhydroxyproline	284.122	-0.0195995	0.0073729	0.022522	0.00639156	0.00105136
	octenoyl carnitine	284.184	-0.0114776	-0.0184424	0.00488773	0.0117073	-0.00280295
HMDB05801 ; HMDB05800	Kaempferol ; Luteolin	285.039	0.00734714	0.0113695	0.00725949	0.00501228	-0.00245237
HMDB02022 ; C03838	Glycineamideribotide ; N1-(5-Phospho-D-ribosyl)glycinamide	285.048	0.00461104	0.000517783	0.00388444	5.86159e-05	-0.000399595
; HMDB06408	4 hydroxy tolbutamide ; 4-Hydroxy tolbutamide	285.094	0.0253753	0.00262229	0.00775259	0.0570291	0.0294392
HMDB03546	Salicin	285.097	0.0190988	-0.00275358	0.00518003	0.0511288	0.0184822
HMDB00406 ; HMDB00335 ; C05300 ; HMDB00313 ; ; ; ; ; C05298 ;	16-Ketoestradiol ; 16a-Hydroxyestrone ; 16alpha-Hydroxyestrone ; 16b-Hydroxyestrone ; 17beta-estradiol-2,3-quinone ; 17beta-estradiol-2,3-semiquinone ; 17beta-estradiol-3,4-quinone ; 17beta-estradiol-3,4-semiquinone ; 2-Hydroxyestrone ; 4-hydroxyestrone	285.15	-0.0117608	-0.0161664	-0.00149004	0.0299735	0.000179421
HMDB00053 ; C00280	Androstenedione ; androst-4-ene-3,17-dione	285.185	-0.00678947	-0.0116997	-0.000247975	0.00539767	-0.00596685
HMDB00672 ; C19615	Hexadecanedioic acid ; hexadecanediocacid	285.206	-0.182927	-0.120028	0.128086	0.262869	0.0500461
HMDB06216 ; C00899 ; HMDB06221 ; C19962 ; HMDB06217 ; C16682 ; HMDB00305 ; C00473	11-cis-Retinol ; 11-cis-retinol ; 13-cis Retinol ; 13-cis-retinol ; 9-cis-Retinol ; 9-cis-retinol ; Vitamin A ; retinol	285.22	-0.0572175	-0.0801464	0.00762829	0.0446816	-0.0126899
HMDB02089	HMDB02089	286.106	0.0293398	0.0310342	0.0266819	0.0452931	0.0181213
C06350	(R,S)-Norlaudanosoline	286.107	0.0240451	0.0247924	0.0238093	0.0417276	0.0172251
HMDB00788	Orotidine	287.053	0.0747107	0.0727096	0.0526817	0.0959219	0.102065
HMDB05810	Eriodictyol	287.054	0.0598197	0.0579327	0.0382322	0.076447	0.0858724
HMDB00431 ; HMDB00347 ; HMDB00356 ; HMDB00338 ; C05301 ; C14209 ; C14209 ; HMDB05896 ; HMDB00153 ; C05141	16,17-Epiestriol ; 16b-Hydroxyestradiol ; 17-Epiestriol ; 2-Hydroxyestradiol ; 2-Hydroxyestradiol-17beta ; 4,17 dihydroxy estradiol ; 4-hydroxy-17beta-estradiol ; 4-hydroxyestradiol ; Estriol ; estriol	287.164	-0.00684771	-0.0096319	0.00218107	0.0146767	-0.00708018
HMDB03959 ; C01227 ; HMDB06035 ; C00674 ; HMDB00899 ; HMDB05962 ; HMDB00077 ; HMDB00628 ; HMDB03769 ; HMDB00234 ; C00535	19-Oxotestosterone ; 3beta-hydroxyandrost-5-en-17-one ; 4-Dihydroboldenone ; 5alpha-androstane-3,17-dione ; Androstanedione ; Dehydroandrosterone ; Dehydroepiandrosterone ; Epitestosterone ; Etiocholanedione ; Testosterone ; testosterone	287.202	-0.00579151	-0.00753929	-0.000688136	0.0087914	-0.00744254
HMDB11618	All-trans-13,14-dihydroretinol	287.237	-0.00141287	0.0140421	0.00570787	-0.0014795	0.00441798
HMDB05943	5b-Pregnanediol	287.275	-0.00301388	-0.00328881	0.00104443	-0.000475911	0.00118372
HMDB05765	Ophthalmic acid	288.122	0.0479287	0.121095	0.0381352	0.0516529	0.0428767
HMDB00552 ;	3-Methylglutarylcarnitine ; adipoyl carnitine	288.144	0.0125737	0.016566	0.0102521	0.012659	0.00963635
C05382; HMDB01068	Sedoheptulose 7-phosphate; D-Sedoheptulose 7-phosphate	289.033	0.129067	0.00126372	0.0285725	0.00606554	-0.00238038
HMDB02780 ; HMDB01871	Catechin ; Epicatechin	289.07	0.0672482	0.0761468	0.0311116	0.0679041	0.0475638
HMDB12267	HMDB12267	289.101	2.94177	5.48742	2.14344	2.31626	1.37719
HMDB00052; C03406	Argininosuccinic acid; N(omega)-(L-Arginino)succinate	289.115	0.561705	0.903842	0.762756	0.434694	0.230158
C03917 ; C04373 ; HMDB05849 ; HMDB06770 ; HMDB03818 ; C04295 ; HMDB00031 ; HMDB02961 ; HMDB00365 ; HMDB00546 ; HMDB00490 ; C00523	17beta-hydroxy-5alpha-androstan-3-one ; 3alpha-hydroxy-5beta-androstan-17-one ; 4-Androstenediol ; 5b-Dihydrotestosterone ; Androst-5-ene-3b,17b-diol ; Androst-5-ene-3beta,17beta-diol ; Androsterone ; Dihydrotestosterone ; Epiandrosterone ; Epietiocholanolone ; Etiocholanolone ; androsterone	289.217	-0.00628781	-0.0254299	0.0162843	0.0425235	-0.0109805
HMDB01355	Parathion	290.024	0.0338929	0.0398567	0.0274334	0.0298988	0.0219491
HMDB02354	Hawkinsin	290.068	0.00644563	0.00614631	0.00420511	0.00580926	0.00198632
C05118 ; C05119 ; HMDB06867	S-(2-Methylbutanoyl)-dihydrolipoamide ; S-(3-Methylbutanoyl)-dihydrolipoamide ; S-(3-Methylbutanoyl)-dihydrolipoamide-E	290.125	0.0559746	0.0971487	0.0636044	0.0511525	0.030074
HMDB12197	Canavaninosuccinate	291.096	0.148653	0.261848	0.106622	0.117233	0.0720664
HMDB11687	Phenylbutyrylglutamine	291.137	0.00460279	0.00195078	0.00547606	0.00812405	0.00054007
HMDB00383 ; HMDB00412 ; HMDB00369 ; HMDB00458 ; HMDB00493 ; ; HMDB00495 ; HMDB00554 ; HMDB00551	3a,17a-Dihydroxy-5b-androstane ; 3b,17a-Dihydroxy-5a-androstane ; 3b,17b-Dihydroxyetiocholane ; 5a-Androstane-3a,17a-diol ; 5a-Androstane-3b,17b-diol ; 5alpha-androstane-3alpha,17beta-diol ; Androstanediol ; Dihydroandrosterone ; Etiocholanediol	291.232	-0.00812134	-0.00664617	0.00482899	-0.000424479	-0.00453726
HMDB05035	Ondansetron	292.142	0.0124579	0.00452338	0.0116932	0.204433	0.0133416
HMDB01894 ; HMDB00594	Aspartame ; Glutamylphenylalanine	293.115	0.00455233	0.00109353	0.00692352	0.0146078	-0.00132288
HMDB05783	Gingerol	293.177	-0.290173	-0.100404	0.827761	0.400207	-0.120804
HMDB10203 ; HMDB04668 ; HMDB10206 ; HMDB11108 ; HMDB10220 ; HMDB10224 ; HMDB04669 ; HMDB10200	13-HOTE ; 13-OxoODE ; 15(16)-EpODE ; 17-Hydroxylinolenic acid ; 9(10)-EpODE ; 9-HOTE ; 9-OxoODE ; A-12(13)-EpODE	293.211	-0.0201942	-0.0193915	0.0669624	0.0190312	-0.00223195
HMDB01235; C03373	5-Aminoimidazole ribonucleotide; 5-amino-1-(5-phospho-D-ribosyl)imidazole	294.051	0.0313142	0.0362099	0.0216423	0.0302752	0.0181558
HMDB05037	Sumatriptan	294.13	0.023483	0.0298087	0.0192128	0.0175243	0.0116869
;	12,13-epoxylinoleic acid radical ; 13-oxy radical-octadecadienoate	294.217	-0.00510116	-0.00545937	0.00907033	0.0041221	-0.000199115
	1,4-benzothiazine-o-quinonimine	295.04	0.118278	0.157297	0.0811141	0.103615	0.0678491
HMDB11685	DHAP(8:0)	295.097	0.0187779	0.0246772	0.0139794	0.0206501	0.0123392
HMDB01926	17a-Ethynylestradiol	295.172	-0.032707	-0.0520867	0.018717	0.0701609	-0.0434976
C14826 ; HMDB04702 ; HMDB06939 ; HMDB04667 ; C14825 ; HMDB04701 ; HMDB10223 ; HMDB04670	12(13)-EpOME ; 12,13-EpOME ; 13(S)-HODE ; 13S-hydroxyoctadecadienoic acid ; 9(10)-EpOME ; 9,10-Epoxyoctadecenoic acid ; 9-HODE ; Alpha-dimorphecolic	295.228	-0.0165872	-0.0296895	0.0941603	0.0124747	0.00187089
HMDB02019 ; HMDB03208	Phytol ; Thromboxane	295.3	-0.000479099	-0.00109841	0.000917477	0.00471797	0.0115455
HMDB01928	Hydrochlorothiazide	295.956	0.0241013	0.0836077	0.0655079	0.0329844	0.0310771
HMDB00709	L-Cysteinylglycine disulfide	296.037	0.0699219	0.0496915	0.0354592	0.0292195	0.0162898
HMDB01173 ; C00170	5'-Methylthioadenosine ; 5-Methylthioadenosine	296.084	0.159043	0.0920646	0.0360978	0.0684925	0.0348419
HMDB01563 ; HMDB05862 ; HMDB06038	1-Methylguanosine ; 2-Methylguanosine ; 3'-O-Methylguanosine	296.102	0.0508189	0.0816896	0.0362793	0.0516737	0.0457513
HMDB10323	Phenethylamine glucuronide	296.111	0.0146063	0.0562966	0.0226893	0.0242507	0.0501868
HMDB10324	Benzoyl glucuronide (Benzoic acid)	297.061	0.0505107	0.0404492	0.0176779	0.048084	0.0287925
HMDB10350	2-Phenylethanol glucuronide	297.097	0.0679237	0.0760119	0.0321773	0.0556455	0.0341452
HMDB01107	7-Methylguanosine	297.11	0.0108723	-0.0011682	0.00608092	0.00684552	0.00383286
HMDB04808 ; HMDB06101	7C-aglycone ; Enterolactone	297.113	0.00880954	-0.00820045	0.00778612	0.0155158	0.00802019
	all-trans-3,4-didehydroretinoate	297.184	-0.0189868	-0.125209	0.00875297	0.00223845	-0.121682
HMDB10736	3-Oxooctadecanoic acid	297.244	-0.0569744	-0.184461	0.259859	0.0773042	0.0572382
HMDB00772 ; HMDB00795 ; HMDB04085; ; ;	HMDB00772 ; Pristanic acid ; Tuberculostearic acid; (2R,6S,10S)-pristanate ; pristanate ; pristanic acid	297.28	-0.0601174	-0.135076	0.0970943	-0.0284514	-0.00172003
HMDB11619	Arachidyl alcohol	297.314	-0.00184545	-0.00450169	0.0010278	0.000539604	-0.00132836
C03492	D-4'-Phosphopantothenate	298.071	0.0554654	-0.0149641	0.0877719	0.106065	0.07232
HMDB04078	Cinnavalininate	299.03	-0.00461321	0.0124039	0.0114685	-0.00336336	0.00135899
HMDB06768 ; HMDB11195 ; C05299 ; ; ; HMDB06772	19-Oxoandrost-4-ene-3,17-dione ; 2-Hydroxy-3-methoxyestrone ; 2-Methoxyestrone ; 2-hydroxy-3-methoxyestrone ; 4-methoxyestrone ; Adrenosterone	299.162	-0.00691043	-0.059429	-0.0121108	0.0350717	-0.041776
HMDB06219 ; D00348 ; ; ; ; HMDB12329 ; C00777 ; HMDB02369 ; C15493 ; HMDB01852 ; C00777	13-cis-Retinoic acid ; 13-cis-retinoate ; 4-OH-13-cis-retinal ; 4-OH-9-cis-retinal ; 4-OH-retinal ; 4-Oxoretinol ; 9,13-cis-retinoate ; 9-cis-Retinoic acid ; 9-cis-retinoate ; Retinoic acid ; all-trans-retinoate	299.201	-0.647074	-0.739335	-0.276459	-0.000359085	-0.606704
HMDB11531 ; HMDB11562	MG(0:0/14:1(9Z)/0:0) ; MG(14:1(9Z)/0:0/0:0)	299.221	-0.0808448	-0.116998	-0.0147279	0.00883364	-0.0672361
HMDB10737	(R)-3-Hydroxy-Octadecanoic acid	299.258	-0.0314999	-0.0679481	0.174883	0.0678393	0.0612002
HMDB00781 ; HMDB00814 ; HMDB00841	HMDB00781 ; HMDB00814 ; HMDB00841	300.037	0.029303	0.0536487	0.02718	0.0262977	0.0274778
; C04256 ; C00357 ; C04257; HMDB01062 ; HMDB01121 ; HMDB01367 ; HMDB02817 ; HMDB06480	N-Acetyl-D-galactosamine 1-phosphate ; N-Acetyl-D-glucosamine 1-phosphate ; N-acetyl-D-glucosamine 6-phosphate(2-) ; N-acetyl-D-mannosamine 6-phosphate(2-); HMDB01062 ; HMDB01121 ; HMDB01367 ; HMDB02817 ; HMDB06480	300.048	0.106026	0.102143	0.0546525	0.0854633	0.0937106
	N-acetyl-S-[2-carboxy-1-(1 H-imidazol-4-yl)ethyl]-L-cysteine	300.064	0.0180018	0.0201812	0.0123256	0.0120577	0.00901064
C00836; HMDB00269	sphinganine(1+); Sphinganine	300.289	-0.00185961	0.0137003	-0.000381081	0.000229912	-0.000713325
HMDB02899	Ellagic acid	301	0.102167	0.160063	0.0796282	0.193931	0.0951009
HMDB05794	Quercetin	301.034	0.00995867	0.0205048	0.0048226	0.00243848	0.0204043
HMDB05782	Hesperetin	301.07	0.0326596	0.0513872	0.0558337	0.0299622	0.0760467
HMDB00530 ; HMDB05056 ; HMDB12270	6-Ketoestriol ; Enterodiol ; HMDB12270	301.145	-0.0117871	-0.0158586	0.012359	0.0390343	-0.00307715
	neuromedin B (1-3)	301.153	-0.010779	-0.00565243	0.00454058	0.0113251	-0.0100379
HMDB06773 ; C05284 ; HMDB06774 ; HMDB03955 ; HMDB00380 ; HMDB00405 ; C05302 ; ; C05302 ; HMDB06771	11b-Hydroxyandrost-4-ene-3,17-dione ; 11beta-Hydroxyandrost-4-ene-3,17-dione ; 16a-Hydroxyandrost-4-ene-3,17-dione ; 19-Hydroxyandrost-4-ene-3,17-dione ; 2-Hydroxyestradiol-3-methyl ether ; 2-Methoxyestradiol ; 2-Methoxyestradiol-17beta ; 2-hydroxy-3-methoxy-17beta-estradiol ; 4-methoxy-17beta-estradiol ; 7a-Hydroxyandrost-4-ene-3,17-dione	301.181	-0.0148874	-0.0445093	-0.00748822	0.0588284	-0.0321017
; ; ; HMDB01999 ; HMDB03598 ; C06428 ; C06428	13,14-epoxy-retinol ; 14-hydroxy-4,14-retro-retinol ; 4-hydroxyvitamin A1 ; Eicosapentaenoic acid ; Retinyl ester ; timnodonate ; timnodonic acid C20:5, n-3	301.217	-2.54536	-3.31896	-1.04674	-1.1329	-2.53692
HMDB11530 ; HMDB11561	MG(0:0/14:0/0:0) ; MG(14:0/0:0/0:0)	301.236	-0.270936	-0.369955	-0.10758	-0.100751	-0.252735
HMDB03573 ; C01416	Scopolamine ; cocaine(1+)	302.137	0.00269992	0.0115648	0.0021205	0.01053	-0.00121026
HMDB01529	cis-Fenpropimorph	302.248	-0.0191433	-0.0255596	-0.00573767	-0.00693049	-0.0176777
HMDB01570	Thymidine 3',5'-cyclic monophosphate	303.036	0.311668	0.354996	0.363151	0.187438	0.253933
HMDB01067	HMDB01067	303.084	0.833002	0.407682	0.0282062	0.990334	0.922556
HMDB06353	Dolichol phosphate	303.175	-0.00663419	-0.0100701	0.00276973	0.0111664	-0.000688705
HMDB06031 ; HMDB00322 ; HMDB00352 ; C05139 ; HMDB06769 ; HMDB00388 ; HMDB00324 ; HMDB00309 ; C14497 ; HMDB06259 ; HMDB04611 ; HMDB03956 ; HMDB04624 ; C05294	11-Ketoetiocholanolone ; 16-Oxoandrostenediol ; 16a-Hydroxydehydroisoandrosterone ; 16alpha-hydroxydehydroepiandrosterone ; 19-Hydroxytestosterone ; 3a,16-Dihydroxyandrostenone ; 3a,16a-Dihydroxyandrostenone ; 3a,16b-Dihydroxyandrostenone ; 6 beta hydroxy testosterone ; 6&#946 ; 7a-Hydroxydehydroepiandrosterone ; 7a-Hydroxytestosterone ; 7b-Hydroxydehydroepiandrosterone ; w hydroxy testosterone	303.196	-0.00978808	-0.0143966	0.00102797	0.0098356	-0.0089864
HMDB02177 ; HMDB01043 ; HMDB06036 ; C00219 ;	8,11,14,17-Eicosatetraenoic acid ; Arachidonic acid ; Mesterolone ; arachidonate ; eicosatetranoic acid	303.232	-0.0574595	-0.132106	-0.0632195	0.00962431	-0.0261334
HMDB11691	Cytidine 2',3'-cyclic phosphate	304.036	0.0398662	0.0499007	0.0331304	0.0297365	0.0328027
HMDB05010	Sertraline	304.063	0.290922	0.251216	0.154175	0.348088	0.28301
HMDB12226	Entacapone	304.093	0.0405626	0.0165853	-0.000673585	0.0426098	0.0408545
HMDB02227	Capsaicin	304.191	-0.00109564	-0.0038872	0.000930081	0.00394609	-0.000529545
	2,6 dimethylheptanoyl carnitine	304.25	-0.00260731	-0.00495311	-0.000991957	-0.000897971	-0.0012116
C02355 ; HMDB11640	2',3'-cyclic UMP(1-) ; Uridine 2',3'-cyclic phosphate	305.019	0.226123	0.38801	0.14887	0.200978	0.202596
HMDB03263	Pelargonidin	305.02	0.25848	0.428515	0.170228	0.223126	0.218109
HMDB04269	Corrinoid	305.176	-0.0119879	-0.011719	0.0101953	0.0153332	-0.00172054
HMDB02984 ; HMDB00540 ; HMDB00523 ; HMDB00550	11-Hydroxyandrosterone ; 5-Androstene-3b,16a,17a-triol ; 5-Androstene-3b,16b,17a-triol ; 5-Androstenetriol	305.214	0.000606508	-0.0185602	0.0485408	0.0170152	0.0172085
; HMDB10378 ; HMDB02925 ; C03242 ; C03242	(8Z,11Z,14Z)-eicosatrienoic acid ; 5,8,11-Eicosatrienoic acid ; 8,11,14-Eicosatrienoic acid ; Dihomo-gamma-linolenate ; dihomo-gamma-linolenic acid (n-6)	305.248	-0.025989	0.1222	0.0405243	-0.0160457	-0.0054301
C02515 ; HMDB00021	3-iodo-L-tyrosine ; Iodotyrosine	305.962	0.175879	0.160084	0.107835	0.145614	0.132592
C00239	dCMP	306.048	0.146357	0.13925	0.09063	0.0579882	0.130935
HMDB00125; C00051	Glutathione; Reduced glutathione	306.076	56.9434	45.1779	28.6965	20.4171	59.8017
HMDB05005	Tolnaftate	306.094	5.29436	4.25187	2.6918	1.66073	5.58506
C01143 ; HMDB01981 ; HMDB01090	(R)-5-Diphosphomevalonate ; (R)-Mevalonic acid-5-pyrophosphate ; 5-Diphosphomevalonic acid	306.997	0.430827	0.477544	0.25905	0.319192	0.21576
C00365	dUMP	307.035	0.162368	0.177805	0.109628	0.128378	0.0962388
	1-deoxy-1-(N6-lysino)-D-fructose	307.151	0.0470283	0.0645017	0.00137942	0.159349	0.0224625
HMDB02720	Gestrinone	307.17	0.00952947	0.0140301	0.00199565	0.0125181	0.00581219
;	3-oxo-10(R)-hydroxy-octadeca-6E,8E,12Z-trienoate ; 3-oxo-10(S)-hydroxy-octadeca-6E,8E,12Z-trienoate	307.191	-0.0197562	-0.00764939	-0.0026338	0.0663701	-0.0192127
HMDB05060	Eicosadienoic acid	307.262	-0.413298	-0.389247	-0.0231973	-0.0483114	-0.334932
HMDB10319	Inodxyl glucuronide	308.074	2.07222	1.66166	1.0928	0.741021	2.17884
HMDB00230 ; HMDB00773 ; C19910	HMDB00230 ; HMDB00773 ; N-acetylneuraminate	308.097	0.825158	0.707162	0.594865	0.408422	1.74832
HMDB11688	Ribose 1,5-bisphosphate	308.979	0.202616	0.278012	0.108432	0.216574	0.0591376
HMDB11741	Gamma-Glutamyltyrosine	309.109	0.276449	0.376125	0.164341	0.354879	0.251728
HMDB00839	Pentaporphyrin I	309.112	0.217529	0.304379	0.127396	0.286032	0.180982
	3(S),10(R)-OH-octadeca-6-trans-4,12-cis-trienoate	309.206	-0.0199801	-0.0218182	0.0643918	0.00230539	-0.00684484
HMDB02231; C16526	Eicosenoic acid; 11-cis-eicosenoate	309.28	0.0271963	0.0222889	0.253509	-0.0734264	0.0678422
HMDB10716	Gamma-Glutamyl-Se-methylselenocysteine	310.06	0.0253889	0.0264013	0.0191033	0.0212371	0.0230645
HMDB01961 ; HMDB04824	1,7-Dimethylguanosine ; HMDB04824	310.113	0.0872698	0.112096	0.0618663	0.083479	0.054752
	decadienoyl carnitine	310.2	0.0109316	-0.00525288	0.0530075	0.0136223	-0.0218602
	12,13-epoxy-9-alkoxy-10E-octadecenoate	310.211	-0.00238334	-0.00738325	0.0163144	-0.000269239	-0.00275309
HMDB06552 ; C06800	Aflatoxin B1 ; aflatoxin B1	311.056	0.017387	0.0196395	0.0109143	0.0142658	0.00901825
HMDB11677	Galactose-beta-1,4-xylose	311.096	0.0771702	0.0663932	0.258127	0.0392794	-5.506e-05
HMDB04304	HMDB04304	311.112	0.0307862	0.0403612	0.0528324	0.0271106	0.00616658
HMDB05012	Olanzapine	311.131	0.00504733	-0.00957412	0.0163712	0.0152295	-0.00284869
HMDB00995 ; HMDB04626	16-Dehydroprogesterone ; Tetrahydrogestrinone	311.202	0.297568	-0.201748	0.255535	-0.0395834	-0.184698
C07338 ; HMDB10201 ; C04717 ; HMDB03871 ; HMDB10208 ; HMDB04706 ; HMDB06940 ; C14836 ; HMDB10221	11-HpODE ; 12,13-DiHODE ; 13(S)-HPODE(1-) ; 13-L-Hydroperoxylinoleic acid ; 15,16-DiHODE ; 8(R)-Hydroperoxylinoleic acid ; 9(S)-HPODE ; 9,10-12,13-diepoxy-octadecanoate ; 9,10-DiHODE	311.221	0.0728075	-0.115216	0.153665	-0.0308293	-0.0509628
HMDB00417 ; HMDB00553 ; HMDB02212 ; HMDB00801; ; C06425 ; C01607	3D,7D,11D-Phytanic acid ; 3L,7D,11D-Phytanic acid ; Arachidic acid ; Phytanic acid; (3S,7R,11R)-phytanate ; arachidate ; phytanate	311.295	-0.691148	-1.14867	0.0688498	-0.487916	-0.0558486
C04640 ; HMDB02305 ; HMDB00999	2-(Formamido)-N1-(5-phospho-D-ribosyl)acetamidine ; 5'-phosphoribosyl-a-N-formylglycineamidine ; Phosphoribosylformylglycineamidine	312.06	0.0477776	0.0248773	0.0155029	0.0251362	0.0158381
HMDB10328	Tyramine glucuronide	312.108	0.00143382	0.00575527	0.0115062	0.00913912	-0.00148612
	decenoyl carnitine	312.219	-0.000393655	-0.0128958	0.0146582	0.00101731	-0.007308
C04376; HMDB01308	N2-Formyl-N1-(5-phospho-D-ribosyl)glycinamide; 5'-Phosphoribosyl-N-formylglycinamide	313.044	0.0919409	0.178194	0.120966	0.0586094	0.0631656
	5-(S-L-cysteinyl)-dopaquinone	313.049	0.0609408	0.109889	0.0671685	0.0341804	0.036507
HMDB10313 ; HMDB10314	1-Salicylate glucuronide ; Salicylacyl glucuronide	313.056	0.0266387	0.0353136	0.0134449	0.00615598	0.00831095
C00341 ; HMDB01285	Geranyl diphosphate ; Geranyl-PP	313.061	0.0400634	0.0461528	0.0206584	0.0201137	0.0158232
HMDB05033	Valdecoxib	313.065	0.0420308	0.0459254	0.0215948	0.022604	0.0185804
HMDB01412	7,8-Dihydropteroic acid	313.105	0.017609	0.0181037	0.0114743	0.0222346	-0.00388757
HMDB01930	Ranitidine	313.131	0.0037933	-0.00555443	0.00658779	0.0282002	-0.0075331
HMDB06285; ;	4-oxo-Retinoic acid; 4-oxo-13-cis-retinoate ; 4-oxo-9-cis-retinoate	313.179	0.0187293	-0.130128	0.0192002	0.023116	-0.0980584
HMDB01830 ; C00410	Progesterone ; progesterone	313.216	-0.00146649	-0.0110826	0.00752893	0.00640026	-0.00549943
HMDB04705 ; C14829 ; HMDB04704 ; C14828 ; HMDB00782	12,13-DHOME ; 12,13-hydroxyoctadec-9(Z)-enoate ; 9,10-DHOME ; 9,10-hydroxyoctadec-12(Z)-enoate ; Octadecanedioic acid	313.238	0.00298157	-0.0339461	0.0870823	0.0206057	0.0322552
HMDB06921	(S)-3-Hydroxy-N-methylcoclaurine	314.138	0.00428351	0.00204354	0.00738572	0.00912005	-0.00132779
HMDB00651 ;	Decanoylcarnitine ; decanoyl carnitine	314.235	-0.00199059	-0.00837169	0.00770494	0.00634153	-0.00337362
HMDB02655	Isorhamnetin	315.049	0.0912161	0.105815	0.0403106	0.0821045	0.0686514
	5-S-cysteinyldopa	315.064	0.0321663	0.0294419	0.0230768	0.025624	0.0179291
; HMDB05079 ; C14717 ; C16679 ; HMDB00344 ; C16677 ; HMDB06254 ; C16678 ; ; ; ; HMDB05832 ; ; HMDB12452 ; HMDB12451 ; ;	13-cis-oxo-retinoic acid ; 15-Deoxy-d-12,14-PGJ2 ; 15-deoxy-prostaglandin J2 ; 18-hydroxy-all-trans-retinoate ; 2-Methoxyestradiol-3-methylether ; 4 hydroxy retinoic acid ; 4-Hydroxyretinoic acid ; 4-oxo-retinoic acid ; 5,6-epoxy-13-cis-retinoate ; 5,8-epoxy-13-cis-retinoate ; 5-oxo-EPE ; 6b-Hydroxymethandienone ; 9-cis-4-oxo-13,14-dihydro-retinoate ; all-trans-18-Hydroxyretinoic acid ; all-trans…	315.196	-0.081905	-0.0870345	-0.0283239	0.108455	-0.108073
C04042 ; HMDB03069 ; HMDB03759 ; C03681 ; HMDB06048 ; HMDB04627 ; HMDB06002 ; HMDB06026 ; HMDB00253 ; C01953	(20S)-20-hydroxypregn-4-en-3-one ; 20a-Dihydroprogesterone ; 5a-Pregnane-3,20-dione ; 5alpha-Pregnane-3,20-dione ; Bolasterone ; Calusterone ; Ethyltestosterone ; HMDB06026 ; Pregnenolone ; pregnenolone	315.232	-0.0031774	-0.0073278	0.0012855	0.00149701	-0.000684083
HMDB11532 ; HMDB11563	MG(0:0/15:0/0:0) ; MG(15:0/0:0/0:0)	315.253	0.00793838	-0.00437567	0.0437201	0.0221766	0.0165876
	suberyl carnitine	316.174	-0.000587736	-0.00215545	0.0045023	0.00427544	-0.000899607
HMDB04610	Phytosphingosine	316.285	-0.0014105	0.00199647	0.00379636	0.0105299	0.0482947
HMDB02755	Myricetin	317.032	0.0442173	0.0473716	0.0384241	0.0309833	0.0254638
HMDB02937	Tamarixetin	317.065	0.00867327	0.00932515	0.00444916	0.0143467	0.00867366
HMDB06709	Ubiquinone Q2	317.176	-0.00675061	-0.0118236	0.000873027	0.0117725	-0.00880789
HMDB10202 ; HMDB10205 ; ; ; HMDB10209 ; HMDB10210 ; HMDB10212 ; C18177 ; ; HMDB10217 ; ; HMDB01337 ; HMDB06027 ; C00909	12-HEPE ; 14,15-EpETE ; 15(R)-HEPE ; 15(S)-HEPE ; 15-HEPE ; 15-KETE ; 17,18-EpETE ; 18R-HEPE ; 5-HEPE ; 5-KETE ; 5-oxo-(6E,8Z,11Z,14Z)-eicosatetraenoic acid ; Leukotriene A4 ; Oxymesterone ; leukotriene A4(1-)	317.211	-0.0688491	-0.0816407	-0.0311791	0.0852214	-0.0814578
HMDB06759 ; HMDB01455 ; HMDB01449 ; HMDB06012 ; HMDB01471 ; C13712	3a-Hydroxy-5b-pregnane-20-one ; Alloepipregnanolone ; Allopregnanolone ; Epimetendiol ; Epipregnanolone ; allopregnanolone	317.246	-0.0310318	-0.0200946	0.0148979	0.0149265	0.0105364
HMDB01941	Brompheniramine	318.051	0.0290711	0.0344741	0.0206903	0.020762	0.0150194
HMDB10347 ; HMDB00901	Octanoylglucuronide ; Valproic acid glucuronide	319.137	-0.383729	-0.668107	-0.24461	0.763211	-0.343891
HMDB01304	QH2	319.191	-0.0138816	-0.0179957	0.000457468	0.0134827	-0.0127812
HMDB04682 ; C14770 ; HMDB10409 ; HMDB04673 ; ; HMDB06111 ; ; ; C14771 ; HMDB04264 ; HMDB02283 ; ; HMDB03876 ; HMDB04680 ; ; HMDB06245 ; HMDB11136 ; HMDB05998 ; ; C04805 ; C14768 ; HMDB02190 ; HMDB11134 ; C14769 ; HMDB02232 ; HMDB04679 ; HMDB10222 ; HMDB02344 ; C14748	11(R)-HETE ; 11,12-EET ; 11,12-EpETrE ; 11,12-Epoxyeicosatrienoic acid ; 12 hydroxy arachidonic acid ; 12-HETE ; 12-hydroxyeicosatetraenoate ; 13,14-dihydroxy-retinol ; 14,15-EET ; 14,15-epoxy-5,8,11-eicosatrienoic acid ; 14R,15S-EpETrE ; 15(R)-Hydroxy-(5Z,8Z,11Z,13E)-eicosatetraenoate ; 15(S)-HETE ; 16(R)-HETE ; 18 hydroxy arachidonic acid ; 18-Hydroxyarachidonic acid ; 19(S)-HETE ; 20-Hydroxyei…	319.229	-0.033237	-0.0489048	0.027615	0.0404455	-0.0311481
HMDB02156 ; HMDB06013 ; HMDB04025	3a,20b-Pregnanediol ; 7a,17-dimethyl-5b-Androstane-3a,17b-diol ; Pregnanediol	319.263	-0.00239289	-0.00141235	-0.00158471	0.00123664	0.00850262
HMDB05011	Clopidogrel	320.048	0.0681638	0.0548739	0.0444846	0.0440444	0.0355834
HMDB12143	2-Amino-4-oxo-4-alpha-hydroxy-6-(erythro-1',2',3'-trihydroxypropyl)-5,6,7,8-tetrahydroxypterin	320.084	0.116398	0.109182	0.0630067	0.0938505	0.0562867
C06157	S-Glutaryldihydrolipoamide	320.097	0.0586351	0.0603366	0.0399991	0.0507008	0.041811
HMDB02708	Cyanidin	321.019	0.0071316	0.0155619	0.00284207	0.0128702	0.00902376
C00364; HMDB01227	dTMP; 5-Thymidylic acid	321.047	0.0306977	0.0387703	0.00951474	0.0180408	0.000926611
HMDB06834 ; C04079	D-Pantothenoyl-L-cysteine ; N-[(R)-pantothenoyl]-L-cysteinate	321.11	-0.0013079	-0.0100568	-0.00228701	0.0184522	-0.00833392
HMDB05045 ;	15(S)-Hydroxyeicosatrienoic acid ; 15-hydroxy-(8Z,11Z,13E)-eicosatrienoate	321.242	-0.0133127	-0.0233206	0.0263039	0.0074347	-0.00925281
HMDB11692 ; HMDB00095; C00055	Cytidine 2'-phosphate ; Cytidine monophosphate; CMP	322.044	0.197478	0.206718	0.233363	0.149048	0.150067
HMDB12252	Linoleoyl ethanolamide	322.274	-0.00980112	-0.0215406	-0.00231113	0.00548455	-0.00896166
HMDB01058	Fructose 1,6-bisphosphate	322.991	0.0701804	0.133309	0.056765	0.0754609	0.0567186
HMDB01271 ; HMDB11641 ; HMDB00288; C01368 ; C00105	Pseudouridine 5'-phosphate ; Uridine 2'-phosphate ; Uridine 5'-monophosphate; 3'-UMP(2-) ; UMP	323.027	0.657111	0.41277	0.521732	0.303717	0.281715
HMDB11675	DHAP(10:0)	323.127	-0.0518648	-0.106159	-0.0304804	0.149741	-0.055122
HMDB00600	Galactosylhydroxylysine	323.144	-0.0108701	-0.06609	-0.00394973	0.0608604	-0.0129434
HMDB02377	Urothion	324.025	0.143596	0.13941	0.145307	0.106272	0.119423
HMDB00833 ; C03410	HMDB00833 ; NeuNGc	324.092	0.100122	0.0831067	0.0382124	0.145394	0.0790353
HMDB11627	Farnesylcysteine	324.201	-0.00716738	-0.0319493	-0.00122642	0.0378663	-0.00998891
HMDB05049	10-Nitrolinoleic acid	324.216	-0.00826726	-0.0130285	9.43482e-05	0.0252876	-0.00927584
HMDB02088	HMDB02088	324.291	-0.0103867	-0.00484026	0.00288604	0.0282372	-0.000364515
C05839	cis-beta-D-Glucosyl-2-hydroxycinnamate	325.091	0.015711	0.00778312	-0.00198576	0.0301533	0.00811295
HMDB06590 ; HMDB06701	2-O-a-L-Fucopyranosyl-galactose ; 3-O-a-L-Fucopyranosyl-D-glucose	325.111	0.00128434	-0.002996	-0.000252881	0.0246208	-0.00712698
HMDB03826	6,7-Dimethyl-8-(1-D-ribityl)lumazine	325.114	-0.000759346	-5.72368e-05	-0.00301104	0.0291405	-0.0140547
HMDB03039	Isoacitretin	325.183	6.73641	-4.41022	3.8108	0.896012	-3.2263
HMDB02345 ; HMDB02337	Heneicosanoic acid ; Homophytanic acid	325.311	-0.0232889	-0.0833538	0.065409	-0.0333518	-0.0364898
HMDB10316	Acetaminophen glucuronide	326.087	0.0357603	0.0219755	0.00461116	0.0774924	0.0101748
HMDB06558 ; C19586	2,3-Epoxyaflatoxin B1 ; aflatoxin B1 exo-8,9-epoxide	327.049	0.0154119	0.0143791	0.0120128	-7.46404e-05	0.022617
HMDB04256	7-Hydroxy-6-methyl-8-ribityl lumazine	327.093	0.00481083	-0.0017513	0.00439283	0.00792392	-0.00176725
	12,13-epoxy-9-hydroperoxy-10E-octadecenoate	327.216	0.0146773	-0.0339146	0.0348399	0.00717513	-0.00719209
HMDB02183 ; C06429 ; C06429	Docosahexaenoic acid ; cervonic acid, C22:6 n-3 ; docosahexaenoate	327.232	0.114211	-0.0271346	-0.00136946	0.030323	0.203344
HMDB11534 ; HMDB11565	MG(0:0/16:1(9Z)/0:0) ; MG(16:1(9Z)/0:0/0:0)	327.254	-0.0477256	-0.0961745	0.0344298	0.0194624	-0.0399795
HMDB10329	Dopamine glucuronide	328.105	0.214247	0.192619	0.0995357	0.0612221	0.252711
HMDB03601	(S)-Reticuline	328.155	0.00848957	-0.0028503	0.00525911	0.00316757	0.0102482
HMDB06202	4,8 dimethylnonanoyl carnitine	328.25	0.00106611	-0.00491335	0.00605736	-0.00495226	0.00486705
HMDB06752	Dihydroceramide	328.283	1.54763e-05	-0.00241531	0.00163196	-0.00358196	0.00282475
HMDB01933	Furosemide	329	0.0321883	0.0439705	0.0153667	0.0348972	0.0143291
HMDB11680	Inosine 2',3'-cyclic phosphate	329.03	0.0431624	0.0421462	0.00700606	-0.0395503	0.0384128
HMDB11672	Aflatoxin B1 dialcohol	329.101	0.04849	0.0648863	-0.00609744	0.0918566	0.0232704
HMDB02121	Carnosol	329.174	-0.0155906	-0.0323003	0.00990883	0.038484	-0.00740818
C03205 ; HMDB00920 ; HMDB00374 ; C01176 ; HMDB00016	11-deoxycorticosterone ; 11a-Hydroxyprogesterone ; 17-Hydroxyprogesterone ; 17alpha-hydroxyprogesterone ; Deoxycorticosterone	329.211	-0.0130119	-0.0239922	-0.00552705	-0.00178592	-0.0107913
HMDB04708	9,12,13-TriHOME	329.233	-0.0003082	0.00212863	0.0206553	-0.00637833	0.0070823
HMDB06528 ; HMDB01976 ; C16513 ;	Clupanodonic acid ; Docosapentaenoic acid ; clupanodonic acid ; docosa-4,7,10,13,16-pentaenoic acid	329.247	0.159716	0.0234174	0.0180418	-0.0195298	0.268442
HMDB11533 ; HMDB11564	MG(0:0/16:0/0:0) ; MG(16:0/0:0/0:0)	329.268	0.0156294	-0.0021637	0.00485313	-0.0030653	0.0487683
	3-hydroxydecanoylcarnitine	330.228	-0.000641745	-0.00203122	0.00127408	-0.0010996	-0.000889034
C06196; HMDB06555	2'-deoxyinosine 5'-phosphate(2-); dIMP	331.042	0.0328361	0.0320763	0.0236239	0.0239912	0.025202
HMDB04031 ; ; ; HMDB02358	11b-Hydroxyprogesterone ; 5(S),6(S)-epoxy-15(R)-HEPE ; 5,6-epoxy,18R-HEPE ; Carnosic acid	331.191	-0.016695	-0.0189918	-0.00280695	0.0293697	-0.0238944
HMDB00315 ; HMDB11653 ; HMDB00363 ; C05138 ; HMDB04026 ; HMDB03851	16-a-Hydroxypregnenolone ; 17-alpha,20-alpha-Dihydroxypregn-4-en-3-one ; 17a-Hydroxypregnenolone ; 17alpha-hydroxypregnenolone ; 21-Hydroxypregnenolone ; 3a,7a-Dihydroxy-5b-cholestanate	331.227	-0.0014737	-0.00999381	0.00266591	0.00515703	-0.000772006
HMDB02226 ; C16527	Adrenic acid ; adrenic acid	331.263	0.0344986	-0.00748692	0.000546244	-0.00558376	0.183156
HMDB04122	Selenocystine	332.99	0.0282671	0.0296913	0.0139312	0.0193756	0.00551113
HMDB00229 ; C00455	HMDB00229 ; NMN	333.046	0.0566873	0.0759717	0.0436674	0.0593193	0.0338512
HMDB11649	1-(sn-Glycero-3-phospho)-1D-myo-inositol	333.059	0.387463	0.521711	0.297517	0.608327	0.286454
	lipoyllysine	333.129	0.172509	0.305451	0.127258	0.148382	0.0751305
HMDB04634	4-Chloromethandienone	333.164	-0.00111343	0.00407636	0.00820159	0.00759587	-0.00974202
HMDB04234 ; C05949 ; ; ; HMDB01244 ; ; ; ; ; ; ; ; ; HMDB04238 ; HMDB05073 ; C05953 ; HMDB04236 ; C05957 ; ; ; ; ;	12-Keto-leukotriene B4 ; 12-oxo-leukotriene B4 ; 15(R)-hydroperoxy-EPE ; 15(S)-hydroperoxy-EPE ; 15-Keto-13,14-dihydroprostaglandin A2 ; 15-deoxy-PGD2 ; 5(S),6(S)-epoxy-15(R)-hydroxyeicosatetraenoate ; 5(S),6(S)-epoxy-15(S)-hydroxy-7E,9E,11Z,13E-eicosatetraenoic acid anion ; 5,12-dihydroxy-6E-LTB5 ; 5-hydroperoxy-EPA ; 5-oxo-12(S)-hydroxy-eicosa-6E,8Z,10E,14Z-tetraenoate ; 5-oxo-6-trans-leukotrie…	333.206	-0.049965	-0.0497538	-0.00261008	0.132297	-0.0707649
HMDB12224	Emopamil	333.23	-0.00957407	-0.0103541	-0.00170839	0.0315831	-0.00656416
C13713 ; HMDB00879	21-hydroxyallopregnanolone ; Tetrahydrodeoxycorticosterone	333.243	-0.00423744	-0.00406259	0.00908502	0.0100098	-0.00200468
HMDB02823	Docosatrienoic acid	333.279	-0.00322348	0.0122526	0.0182071	0.0428429	0.409861
C01185	Nicotinate D-ribonucleotide	334.031	0.0343875	0.0442599	0.0250637	0.0342145	0.0215148
HMDB06824	Dihydroneopterin phosphate	334.057	0.0683372	0.0988925	0.0488124	0.0891727	0.0536827
HMDB01550; C01031	S-Formylglutathione; S-formylglutathionate(1-)	334.072	0.037616	0.0590467	0.0272903	0.043066	0.0301447
HMDB00489	Aspartylglycosamine	334.124	0.140078	0.158142	0.0860344	0.909212	0.0767974
; ; ;	11-peroxy-5Z,8Z,12E,14Z-eicosatetraenoate ; 12-peroxy-5Z,8Z,10E,14Z-eicosatetraenoate ; 8-peroxy-5Z,9E,11Z,14Z-eicosatetraenoate ; 9-peroxy-5Z,7E,11Z,14Z-eicosatetraenoate	334.212	-0.0109625	-0.00994507	-0.00160442	0.0284312	-0.0144899
HMDB05797	Peonidin	335.034	0.0654854	0.0796412	0.0463548	0.0463539	0.044091
HMDB04645	S-Nitrosoglutathione	335.067	0.0490871	0.0612265	0.033525	0.0407817	0.0324194
C04849 ; ; HMDB04696 ; HMDB04693 ; HMDB04692 ; HMDB04243 ; C05965 ; HMDB05089 ; ; C05965 ; C14812 ; ; HMDB04244 ; C05966 ; HMDB05050 ; HMDB10211 ; ; C05356 ; HMDB01193 ; ; HMDB11135 ; ; ; HMDB05088 ; HMDB05087 ; ; ; HMDB04699 ; HMDB10219 ; HMDB02236 ; ; HMDB04688 ; HMDB04690 ; HMDB01085 ; HMDB02656 ; HMDB02982 ; C02165 ; ; ; C00959	(5Z,9E,14Z)-(8xi,11R,12S)-11,12-epoxy-8-hydroxyicosa-5,9,14-trienoate ; 10,11-dihydro-12-oxo-LTB4 ; 11(R)-HPETE ; 11H-14,15-EETA ; 12(R)-HPETE ; 12(S)-HPETE ; 12(S)-HPETE(1-) ; 12(S)-Leukotriene B4 ; 12,20-DiHETE ; 12-Hydroperoxyeicosa-5,8,10,14-tetraenoate ; 12R-Hydroperoxyeicosatetraenoate ; 14,15-DiHETE ; 15(S)-HPETE ; 15(S)-HPETE(1-) ; 15H-11,12-EETA ; 17,18-DiHETE ; 20-hydroxy-5S-HETE ; 5(S)…	335.222	-0.159063	-0.217811	-0.0492055	0.384229	-0.241656
HMDB01919	Famotidine	336.037	0.0280729	0.0239248	0.0186106	0.0233628	0.0114445
HMDB01132	HMDB01132	336.048	0.0181568	0.0220667	0.0155709	0.0198105	0.00787188
HMDB11658	2,8-Dihydroxyquinoline-beta-D-glucuronide	336.071	0.0101649	0.0116606	0.01693	0.0346507	-0.0314837
HMDB04662 ; C14180	S-(Hydroxymethyl)glutathione ; S-(hydroxymethyl)glutathione(1-)	336.089	0.0749083	0.112533	0.0503817	0.0563675	0.0225083
HMDB05768	Kyotorphin	336.167	-0.00120266	-0.00744107	-0.00131763	0.0247677	-0.0010677
HMDB02835	Danazol	336.194	-0.00343648	-0.00399982	-0.00041399	0.00543225	-0.00127096
HMDB03074	Delphinidin	337.012	0.0239084	0.0303491	0.0184256	0.00440333	0.00627117
HMDB06032	Imidazoleacetic acid ribotide	337.041	0.0098952	-0.00223946	0.00637458	0.00188206	-0.00493928
HMDB01517; C04677	AICAR; 5-Amino-1-(5-Phospho-D-ribosyl)imidazole-4-carboxamide	337.054	0.120188	0.113195	0.058544	0.118216	0.10074
HMDB01272	HMDB01272	337.142	-0.00534003	-0.0110767	0.00659156	0.0126319	-0.00253632
	omega-carboxy-trinor-leukotriene B4	337.164	-0.0300259	-0.00355999	0.0430503	0.0560031	-0.0311778
; ; HMDB02314 ; HMDB02995 ; HMDB02265 ; ; HMDB02343 ; ; HMDB02311	10,11-dihydro-12-epi-leukotriene B4 ; 10,11-dihydro-leukotriene B4 ; 11,12-DiHETrE ; 12-Keto-tetrahydro-leukotriene B4 ; 14,15-DiHETrE ; 15-hydroperoxyeicosa-8Z,11Z,13E-trienoate ; 5,6-DHET ; 6,7-dihydro-leukotriene B4 ; 8,9-DiHETrE	337.236	-0.0226029	-0.0771271	0.132329	0.0247001	-0.051671
HMDB02884 ; HMDB02068; C08316 ; C08316	Cetoleic acid ; Erucic acid; 13-docosenoate ; docosenoic acid (C22:1)	337.312	-0.0538971	-0.0392292	0.0505949	-0.0238039	0.0297284
HMDB12268; C04751	HMDB12268; 5-amino-1-(5-phospho-D-ribosyl)imidazole-4-carboxylate	338.037	0.0829371	0.0803635	0.0588325	0.0419081	0.0577359
HMDB10363 ; HMDB10362	5-Hydroxy-6-methoxyindole glucuronide ; 6-Hydroxy-5-methoxyindole glucuronide	338.087	0.00889274	0.0191409	0.00556497	0.0115936	0.00214452
HMDB05034	Topiramate	338.092	0.00417994	0.0206778	0.00687413	0.0135598	0.00484012
HMDB00583	Docosanamide	338.341	-0.169685	-0.161237	-0.0490024	0.209136	0.0681997
C01220 ; C04062 ; C04063 ; C00354 ; C03693 ; C03785 ; C00665; HMDB06234 ; HMDB00968 ; HMDB06235 ; HMDB03514 ; HMDB01047 ; HMDB06872	(1R,2R,3R,4R,5R,6S)-2,3,5,6-tetrahydroxy-4-(phosphonatooxy)cyclohexyl phosphate ; 1D-myo-Inositol 1,3-bisphosphate ; 1D-myo-Inositol 3,4-bisphosphate ; D-Fructose 1,6-bisphosphate ; D-Mannose 1,6-bisphosphate ; D-tagatofuranose 1,6-bisphosphate(4-) ; beta-D-fructofuranose 2,6-bisphosphate(4-); 1D-Myo-inositol 1,3-bisphosphate ; 1D-Myo-inositol 1,4-bisphosphate ; 1D-Myo-inositol 3,4-bisphosphate ;…	338.989	1.23458	0.666666	0.410602	-0.110646	0.354152
HMDB01030	3'-Ketolactose	339.091	0.00758576	0.00160773	0.00321158	0.00154752	-0.00167244
HMDB01091	3-Hydroxyquinine	339.169	-0.0192013	-0.0458259	-0.00370619	0.0996461	-0.0261696
HMDB03033	Canrenone	339.198	2.37149	-2.02054	2.14163	0.218489	-1.56908
C08281 ; C08281	Behenic acid ; behenate	339.326	-0.167035	-0.286827	0.0712194	-0.20925	0.0332139
HMDB11668 ; HMDB06591	6-(alpha-D-Glucosaminyl)-1D-myo-inositol ; Lactosamine	340.122	0.0022368	-0.000388033	0.0054181	0.00955629	-0.00205413
	dodecenoyl carnitine	340.25	-0.00115009	-0.00888078	0.00687196	0.00699052	-0.00650926
HMDB06603 ; HMDB00186 ; HMDB00055 ; HMDB00163 ; HMDB06792 ; HMDB05826 ; C00252 ; HMDB11742 ; C00243 ; HMDB00740 ; C00208 ; HMDB00048 ; C00089 ; C01083 ; HMDB11740 ; C04147	3-b-Galactopyranosyl glucose ; Alpha-Lactose ; Cellobiose ; D-Maltose ; Epimelibiose ; Galactinol ; Isomaltose ; Kojibiose ; Lactose ; Lactulose ; Maltose ; Melibiose ; Sucrose ; Trehalose ; Turanose ; glucose-1,3-mannose oligosaccharide	341.109	-0.0528271	-0.159842	-0.0644781	0.392884	-0.0824857
HMDB02277 ; HMDB02904	2,3-Dinor-6-keto-prostaglandin F1 a ; 2,3-Dinor-TXB2	341.196	0.0015129	-0.190943	0.0794856	0.147566	-0.155351
HMDB11153	MG(P-18:0e/0:0/0:0)	341.305	-0.00308102	-0.0102782	0.00620816	0.108805	0.493432
HMDB11683	Molybdopterin precursor Z	343.032	0.0232392	0.0307299	0.0140377	0.0182957	0.0123112
C01081 ; HMDB02666	Thiamin monophosphate ; Thiamine monophosphate	343.061	0.0460943	0.0466514	0.0305825	0.0468763	0.0223603
HMDB01922	Clotrimazole	343.102	-0.0105474	-0.00866063	-0.0145437	0.0747397	-0.00602623
HMDB01513	Dolichyl diphosphate	343.108	-0.0164295	-0.0229447	-0.0103054	0.0604824	-0.00592309
HMDB02928 ; HMDB06791	Maltitol ; Melibiitol	343.122	-0.00733435	-0.00811011	0.000551893	0.0231255	-0.00239544
	1-hydroperoxy-8-carboxyoctyl 3,4-epoxynon-(2E)-enyl ether	343.21	0.000259991	-0.0804615	0.00523658	0.00968569	-0.0298086
HMDB10213 ; ; HMDB01939	17-HDoHE ; 4-hydroxy-all-trans-retinyl acetate ; Medroxyprogesterone	343.228	-0.0114352	-0.0453971	0.00160213	0.0364065	-0.0158332
HMDB11143	MG(18:0e/0:0/0:0)	343.321	0.0143786	0.0104806	0.00956579	0.170888	0.352303
HMDB05009 ; HMDB01913 ; C07324	(S)-Esomeprazole ; Omeprazole ; omeprazole	344.109	0.00880732	0.0138632	0.00601265	0.00846641	-0.000825535
	sebacoyl carnitine	344.209	-0.0103744	-0.0226583	-0.000460163	0.0103868	-0.00802206
C07266	nifedipine	345.11	-0.000350636	0.0031754	0.00121112	0.0122935	-7.00631e-05
HMDB03559	Gibberellin A3	345.132	-0.0316771	-0.0676393	-0.0245927	0.0665202	-0.0340956
C05488 ; HMDB04030 ; HMDB06756 ; HMDB00015 ; HMDB01547 ; C02140	11-deoxycortisol ; 21-Deoxycortisol ; 21-Hydroxy-5b-pregnane-3,11,20-trione ; Cortexolone ; Corticosterone ; corticosterone	345.207	-0.00571358	-0.00762185	0.00593228	0.00846626	0.00360556
C01367 ; C00020 ; C00362; HMDB01044 ; HMDB03540 ; HMDB11617 ; HMDB00045	3'-AMP(2-) ; AMP ; dGMP; 2'-Deoxyguanosine 5'-monophosphate ; 3'-AMP ; Adenosine 2'-phosphate ; Adenosine monophosphate	346.055	2.63713	2.08113	1.58096	1.53016	0.764361
C11695	Anandamide	346.273	-0.00833997	-0.0137486	-0.00172461	0.00269821	6.44185e-05
HMDB12152;	2-O-(6-Phospho-alpha-mannosyl)-D-glycerate; 2-keto-3-deoxy-D-glycero-D-galactononic acid 9-phosphate	347.039	0.152775	0.110841	0.161082	0.124263	0.203278
C00130; HMDB11681 ; HMDB00175	IMP; Inosine 2'-phosphate ; Inosinic acid	347.039	0.164623	0.122802	0.174072	0.147954	0.217689
HMDB01557	Riboflavin reduced	347.101	0.0521246	0.0725765	0.0478728	0.0363013	0.0377157
	12,20-dioxo-leukotriene B4	347.185	-0.0469813	-0.0136437	0.00521915	0.0429657	0.00121451
HMDB06757 ; HMDB06762 ; HMDB06755 ; HMDB00353 ; HMDB00382	11b,21-Dihydroxy-5b-pregnane-3,20-dione ; 17a,21-Dihydroxypreg-nenolone ; 3a,21-Dihydroxy-5b-pregnane-11,20-dione ; 3b,15b,17a-Trihydroxy-pregnenone ; 3b,17a,21-Trihydroxypregnenone	347.222	-0.00426145	-0.00987597	-0.00100468	0.00411194	-0.00391336
HMDB01425 ; C02538	Estrone sulfate ; estrone 3-sulfate(1-)	349.108	0.00521065	0.00442989	0.0109264	0.0182351	-0.000470107
; HMDB03175 ; ; ; ; ; ; ; HMDB02341 ; C00427 ; HMDB03034 ; C06439 ; HMDB10410 ; ;	12-oxo-20-hydroxy-leukotriene B4 ; 15-Keto-prostaglandin E2 ; 15-epi-lipoxin A5 ; 15-epi-lipoxin B5 ; 15-oxo-lipoxin A4 ; 20-hydroxy-leukotriene B5 ; 20-oxo-leukotriene B4 ; 5,12,18R-TriHEPE ; 8-iso-15-keto-PGE2 ; PGH3 ; Prostaglandin D3 ; Prostaglandin E3 ; Resolvin E1 ; prostaglandin-d3 ; prostaglandin-e3	349.202	-0.0444244	-0.0511893	-0.00582792	0.185728	-0.0572864
HMDB00449 ; HMDB11541 ; HMDB11571 ; HMDB00268 ; HMDB05972	5a-Tetrahydrocorticosterone ; MG(0:0/18:4(6Z,9Z,12Z,15Z)/0:0) ; MG(18:4(6Z,9Z,12Z,15Z)/0:0/0:0) ; Tetrahydrocorticosterone ; Tetrahydrodeoxycortisol	349.239	-0.00429182	-0.0120063	0.0144315	0.021177	-0.00843153
HMDB00785 ; HMDB00794 ; HMDB00796	HMDB00785 ; HMDB00794 ; HMDB00796	350.107	0.0152255	0.0153554	0.014607	0.0112361	0.0181925
HMDB01013	Cotinineglucuronide	351.122	0.157751	0.178497	0.149386	0.191107	0.175272
HMDB04448	Estradiol-17beta 3-sulfate	351.124	0.159373	0.190452	0.154802	0.202271	0.173392
HMDB01320 ; HMDB02776 ; ; HMDB04240 ; C04654 ; ; ; HMDB01509 ; ; C04853 ; C04853 ; HMDB05077 ; HMDB02132 ; HMDB05844 ; HMDB02400 ; HMDB02363 ; C06314 ; C06315 ; HMDB01403 ; HMDB01220 ; HMDB02122 ; HMDB01381 ; HMDB01335 ; HMDB01452 ; C00696 ; C00584 ; C00427 ; C01312 ; C02198 ; C04853	(13E)-11a-Hydroxy-9,15-dioxoprost-13-enoic acid ; 13,14-Dihydro-15-keto-PGE2 ; 13,14-dihydro-15-oxo-lipoxin A4 ; 15-Keto-prostaglandin F2a ; 15-dehydro-prostaglandin E1(1-) ; 15-epi-lipoxin A4 ; 15-epi-lipoxin B4 ; 20-Hydroxy-leukotriene B4 ; 20-OH-hepoxilin A3 ; 20-hydroxy-leukotriene B4(1-) ; 5,12,20-TriHETE ; 8-iso-15-keto-PGF2a ; 8-iso-PGF3a ; 8-isoprostaglandin E2 ; Levuglandin D2 ; Levuglan…	351.218	-0.0285235	-0.0374338	0.0133599	0.0719631	-0.0354796
HMDB11539 ; HMDB11540 ; HMDB11569 ; HMDB11570	MG(0:0/18:3(6Z,9Z,12Z)/0:0) ; MG(0:0/18:3(9Z,12Z,15Z)/0:0) ; MG(18:3(6Z,9Z,12Z)/0:0/0:0) ; MG(18:3(9Z,12Z,15Z)/0:0/0:0)	351.252	-0.0129737	-0.0196845	0.0169335	0.0100702	-0.00682802
HMDB03920	Protopine	352.118	0.0280139	0.0363427	0.0305351	0.0418693	0.0261544
HMDB02336 ; HMDB03164	Biflorin ; Chlorogenic acid	353.086	0.0788624	0.172784	0.0307729	0.0585633	0.0447403
C01137	S-Adenosylmethioninamine	353.138	0.0192006	0.0208184	0.0275558	0.0331567	0.011491
	1-acyl-sn-glycerol 3-phosphate(2-)	353.172	0.00378504	0.00941078	0.00702514	0.00342718	-0.0190996
; HMDB04684 ; HMDB10170 ; HMDB04694 ; ; HMDB11137 ; HMDB10199 ; HMDB04685 ; ; ; ; HMDB04686 ; HMDB05083 ; HMDB06562 ; HMDB02115 ; C00639 ; HMDB05102 ; HMDB01442 ; HMDB01139 ; HMDB01483 ; HMDB01977 ; HMDB01965 ; C04741 ; C00639 ; ; ;	(5Z,9E,12S,14Z)-8,11,12-trihydroxyicosa-5,9,14-trienoate ; 11,12,15-THETA ; 11,12,15-TriHETRE ; 11,14,15-THETA ; 11,15-cyclo-8,12,14-trihydroxy-(5Z,9E)-eicosadienoic acid ; 11-Epi-PGF2a ; 11b-PGF2a ; 13,14-Dihydro-15-keto PGF2a ; 20-OH-10,11-dihydro-leukotriene B4 ; 5,9,11-trihydroxyprosta-6E,14Z-dien-1-oate ; 5,9-cyclo-6,8,12-trihydroxy-(10E,14Z)-eicosadienoic acid ; 8-Isoprostaglandin E1 ; 8-Is…	353.231	-0.00896482	-0.0128742	0.0277872	-0.000213999	-0.0233666
HMDB11538 ; HMDB11568	MG(0:0/18:2(9Z,12Z)/0:0) ; MG(18:2(9Z,12Z)/0:0/0:0)	353.269	-0.0304633	-0.0262586	0.0177969	0.0118725	-0.0123395
HMDB01160	Tricosanoic acid	353.341	-0.00833572	-0.0513039	0.0830462	-0.00988475	-0.0027119
C19623	w-hydroxydocosanoicacid	354.313	-0.00922822	-0.0180537	-0.00420019	0.0106232	-0.00282491
HMDB03841	5-Amino-6-(5'-phosphoribitylamino)uracil	355.067	0.0905302	0.167473	0.0715139	0.0839396	0.0340449
HMDB02689 ; HMDB04239 ; HMDB02685 ;	13,14-Dihydro PGE1 ; 13,14-Dihydro PGF2a ; Prostaglandin F1a ; prostaglandin-f1alpha	355.248	-0.00197098	-0.0131073	0.0137503	0.0123232	-0.00921831
HMDB02007 ; ;	Tetracosahexaenoic acid ; nisinate ; tetracosahexaenoic acid, n-3	355.262	0.00494735	-0.0112474	0.00479155	0.0561286	-0.00312598
HMDB11536 ; HMDB11537 ; HMDB11566 ; HMDB11567	MG(0:0/18:1(11Z)/0:0) ; MG(0:0/18:1(9Z)/0:0) ; MG(18:1(11Z)/0:0/0:0) ; MG(18:1(9Z)/0:0/0:0)	355.284	0.00464618	-0.031373	0.0228029	-0.00125783	-0.00353993
HMDB05031	Rosiglitazone	356.109	0.065862	0.0684258	0.0417939	0.114117	0.0503935
HMDB03882	HMDB03882	357.083	0.0100364	-0.0073788	-0.0042459	0.0689342	-0.0353789
C01134	Pantetheine 4'-phosphate	357.086	0.00193379	-0.00853191	0.00566023	0.0408844	-0.0287096
HMDB01069	2-Phenylaminoadenosine	357.133	-0.00271347	-0.00369271	0.00228124	0.0164485	-0.000554052
HMDB05798	Malabaricone C	357.171	0.00187596	-0.0199372	0.0127222	0.0221812	0.00207443
	kinetensin 1-3	357.226	0.00812331	-0.00807227	0.00780128	0.00904264	0.00185281
	24,25,26,27-tetranor-23-oxo-hydroxyvitamin D3	357.243	-0.00226249	-0.0034153	0.00431852	0.00585094	0.00128666
HMDB05076	13,14-Dihydro PGF-1a	357.264	-0.00234359	-0.000662282	0.00571349	0.00368211	-0.00250507
; ;	6,9,12,15,18-all-cis-tetracosapentaenoate ; tetracosapentaenoic acid, n-3 ; tetracosapentaenoic acid, n-6	357.281	0.00537665	-0.0109243	0.00567516	0.0463237	0.00865839
HMDB11535 ; HMDB11131	MG(0:0/18:0/0:0) ; MG(18:0/0:0/0:0)	357.299	-0.00367508	-0.00661153	0.00446366	0.00781311	0.00583373
HMDB10336	Epinephrine glucuronide	358.113	0.0136159	0.0272835	0.0146072	0.0176806	0.012183
HMDB05026	Rabeprazole	358.123	0.00601367	0.0126386	0.00872492	0.0106477	0.00349865
; ; ; ; ; ;	10-peroxy-docosahexaenoate ; 11-peroxy-docosahexaenoate ; 14-peroxy-docosahexaenoate ; 16-peroxy-docosahexaenoate ; 17-peroxy-docosahexaenoate ; 7-peroxy-docosahexaenoate ; 8-peroxy-docosahexaenoate	358.212	-0.00177128	-0.00608967	0.00132037	0.00817169	-0.00323161
	3-hydroxydodecanoylcarnitine	358.261	-0.000361045	-0.00283238	0.00263039	0.0318396	-0.00225075
HMDB03572	Rosmarinic acid	359.077	-0.0068131	-0.00860369	-0.00718414	0.0488002	0.00643145
HMDB00496	3-Methoxy-4-hydroxyphenylglycol glucuronide	359.099	-0.00148479	0.0018299	0.000141534	0.00861576	-0.00216729
HMDB06045	Dityrosine	359.126	-0.0180177	0.0504664	-0.0149795	0.0115775	0.0180491
HMDB00037 ; HMDB02802 ; C01780 ; C00762	Aldosterone ; Cortisone ; aldosterone ; cortisone	359.185	-0.0185647	-0.0324767	0.0100033	0.0314278	-0.00979128
HMDB03689 ; HMDB04038	HMDB03689 ; Resolvin D5	359.224	-0.0525867	-0.218289	-0.0646175	0.495257	-0.16646
HMDB06246;	Tetracosatetraenoic acid n-6; tetracosatetraenoic acid n-6	359.295	0.0082585	-0.00334517	0.00487627	0.0452336	0.22013
	5 hydroxy omeprazole	360.103	0.0141269	0.0161329	0.0133843	0.0180426	0.0131714
HMDB01929	Levofloxacin	360.134	0.0113539	0.0274803	-0.000567945	0.00156069	0.00595695
HMDB05096;	HMDB05096; N-arachidonoylglycinate	360.255	-0.00294265	-0.00595842	0.00319208	0.00818702	-0.00166164
	hydroxy nifedipine	361.104	-0.00199114	-0.0188732	-0.0048304	0.0246871	-0.0147817
C03958 ; HMDB05763	Thyrotropin releasing hormone ; Thyrotropin-releasing factor	361.164	-0.0116524	-0.0176202	0.0138227	0.0337416	-0.00333885
HMDB06758 ; HMDB00319 ; HMDB00063 ; C00735	17a,21-Dihydroxy-5b-pregnane-3,11,20-trione ; 18-Hydroxycorticosterone ; Cortisol ; cortisol	361.199	-0.0104511	-0.0158374	0.00112501	0.0183178	-0.00424252
HMDB10214 ;	19,20-DiHDPA ; Calcitroic acid (D3)	361.237	-0.0154831	-0.0183314	0.0118172	0.0347369	-0.0175298
C00144; HMDB11670 ; HMDB01397	GMP; 8-Oxo-dGMP ; Guanosine monophosphate	362.05	0.267444	0.127431	0.1331	0.172033	0.0708664
HMDB12240	Isopentenyladenine-9-N-glucoside	362.184	-0.00759139	-0.00810804	0.0013033	0.00716817	0.00330657
HMDB05085	Leukotriene B4 dimethylamide	362.269	-0.00271409	-0.00435667	0.0036581	0.00299778	-0.000271303
C00655; HMDB01554	Xanthosine 5'-phosphate; Xanthylic acid	363.035	0.068147	0.0700071	0.0307153	0.0520628	0.0372156
	12-oxo-20-carboxy-leukotriene B4	363.179	-0.0721144	-0.0384875	0.0400144	0.201474	-0.0668759
HMDB06760 ; HMDB06754 ; HMDB06753 ; HMDB03259 ; HMDB00903	11b,17a,21-Trihydroxypreg-nenolone ; 11b,21-Dihydroxy-3,20-oxo-5b-pregnan-18-al ; 3a,11b,21-Trihydroxy-20-oxo-5b-pregnan-18-al ; Dihydrocortisol ; Tetrahydrocortisone	363.216	-0.036912	-0.0368992	-0.00205523	0.0843604	-0.0200251
HMDB02278 ; HMDB02282	2-(acetylamino)-1,5-anhydro-2-deoxy-3-O-b-D-galactopyranosyl-D-arabino-Hex-1-enitol ; 2-(acetylamino)-1,5-anhydro-2-deoxy-4-O-b-D-galactopyranosyl-D-arabino-Hex-1-enitol	364.122	-0.0185745	-0.0657976	-0.0398747	0.0941787	-0.0165344
HMDB03201	Malvidin	365.044	0.0266704	0.04857	0.0250226	0.0296255	0.0292288
HMDB01439; C04734	Phosphoribosyl formamidocarboxamide; 5-Formamido-1-(5-phospho-D-ribosyl)imidazole-4-carboxamide	365.05	0.0280261	0.0435802	0.0222904	0.0330947	0.0243265
	1-(1,2,3,4,5-pentahydroxypent-1-yl)-1,2,3,4-tetrahydro-beta-carboline-3-carboxylate	365.138	0.63731	0.904635	0.825383	1.01904	0.873331
; HMDB06059; ; ; C05950	12-oxo-20-dihydroxy-leukotriene B4 ; 20-Carboxyleukotriene B4; 12-oxo-10,11-dihydro-20-COOH-LTB4 ; 20-carboxy-leukotriene-B4 ; w-carboxy leukotriene B4	365.195	-0.0213529	-0.029364	-0.00148318	0.0729775	-0.0152369
HMDB00314 ; HMDB00526 ; HMDB03128 ; HMDB00949	3b-Allotetrahydrocortisol ; 5a-Tetrahydrocortisol ; Cortolone ; Tetrahydrocortisol	365.234	-0.00956961	-0.0115389	0.0243079	0.0154237	-0.00862896
C08323 ; HMDB02368 ; C08323	15-tetracosenoate ; HMDB02368 ; nervonate	365.342	0.0705659	0.0981097	0.0947958	-0.00953988	0.0174386
	xanthurenate-8-O-beta-D-glucoside	366.082	0.0197113	0.0128669	0.00557418	0.0627138	0.00121284
HMDB05817 ; HMDB06700 ; HMDB02220	2-Acetamido-2-deoxy-6-O-a-L-fucopyranosyl-D-glucose ; 3-O-fucopyranosyl-2-acetamido-2-deoxyglucopyranose ; HMDB02220	366.141	0.219737	0.272727	0.242849	0.312448	0.252744
HMDB00218; C01103	Orotidylic acid; Orotidine 5'-phosphate	367.016	0.312641	0.321946	0.195942	0.185699	0.280719
HMDB01204	trans-3-Hydroxycotinine glucuronide	367.117	-0.0529896	-0.0552312	-0.0895163	0.31822	-0.0155397
HMDB02269	Curcumin	367.12	-0.113456	-0.0948761	-0.125905	0.495452	-0.0126199
C04555 ; HMDB01032 ; HMDB02833 ;	3beta-hydroxyandrost-5-en-17-one 3-sulfate(1-) ; DHEA sulfate ; Testosterone sulfate ; testosterone sulfate	367.156	-0.000364491	-0.00568378	0.0115585	0.03765	0.00601587
; ; HMDB04242 ; C05964 ; HMDB01908 ; HMDB03247 ; ; HMDB12110 ; ; HMDB01979 ; HMDB04241 ; ; ; HMDB03235 ; HMDB05099 ;	20-COOH-10,11-dihydro-LTB4; 11,15-cyclo-12,14-cycloperoxy-8-hydroperoxy-5Z,9E-eicosadienoic ; 11-Dehydro-thromboxane B2 ; 11-dehydrothromboxane B2 ; 19-Hydroxy-PGE2 ; 20-Hydroxy-PGE2 ; 20-dihydroxyleukotriene B4 ; 5(6)-Epoxy Prostaglandin E1 ; 5,9-cyclo-6,8-cycloperoxy-12-hydroperoxy-(10E,14Z)-eicosadienoic acid ; 6,15-Diketo,13,14-dihydro-PGF1a ; 6-Ketoprostaglandin E1 ; 9,11-cycloperoxy-15-hydr…	367.213	0.137323	-0.0305519	0.0409841	0.0987824	-0.0492369
HMDB02003 ; C08320	Tetracosanoic acid ; lignocerate	367.357	0.0628001	-0.0818571	0.347368	-0.0670032	0.0713938
HMDB05008	Lansoprazole	368.07	0.0357906	0.0344369	0.020513	0.0269199	0.0191067
HMDB02014 ;	cis-5-Tetradecenoylcarnitine ; tetradecenoyl carnitine	368.283	-0.00533271	-0.00440974	0.00563477	0.00338013	-0.00494063
C00447	sedoheptulose 1,7-bisphosphate(4-)	368.999	0.0952828	0.0708844	0.0362891	0.0375601	0.0223823
HMDB03403 ; HMDB04162	Amylose ; Galactan	369.142	0.00803996	-0.000169555	0.0109911	0.0100483	-0.00634216
HMDB06278 ; ; HMDB02759 ; C04555	5a-Dihydrotestosterone sulfate ; 5alpha-Dihydrotestosterone sulfate ; Androsterone sulfate ; androsterone sulfate	369.173	0.00173738	-0.00126722	0.00783328	0.0176176	-0.00467338
; HMDB04049 ; HMDB02886 ; C05961 ; HMDB03252 ; ;	10,11-dihydro-20-dihydroxy-LTB4 ; 20-Hydroxy-PGF2a ; 6-Keto-prostaglandin F1a ; 6-oxo-prostaglandin F1alpha ; Thromboxane B2 ; prostaglandin G1 ; thromboxane-b2	369.226	0.00247962	-0.00423575	0.00953931	0.0112755	-0.0143209
HMDB00476	3-Oxo-4,6-choladienoic acid	369.242	-0.00365682	-0.00178262	0.00530784	0.00476528	-0.00391606
C19625	docosanedioicacid	369.3	0.0665333	-0.0256767	0.0504685	0.0252119	0.00795136
HMDB00941	Cholest-5-ene	369.35	-0.00136891	-0.00757389	0.00215043	0.0161859	0.0052626
	4-(2-amino-3-hydroxyphenyl)-4-oxobutanoic acid O-glucoside	370.113	0.0232933	0.0266295	0.0171171	0.0262973	0.0157566
HMDB02873	Deacetyldiltiazem	371.145	0.00349828	-0.00443078	0.0130653	0.0122957	-0.00266821
HMDB05789	Tetrahydrocurcumin	371.149	0.000774936	-0.00629089	0.0104706	0.0123305	-0.000641149
C05552	Biocytin	371.173	0.000381733	-0.0042316	0.0087277	0.012411	0.00175056
	dodecanedioyl carnitine	372.24	0.00232396	-0.00268934	0.00234424	0.00373493	-0.0020171
HMDB12281	Portulacaxanthin II	373.103	0.0515327	0.0755596	0.0333044	0.0847009	0.0360407
HMDB11651	11beta,20-Dihydroxy-3-oxopregn-4-en-21-oic acid	373.2	0.00686829	-0.00198031	0.0551272	-0.0350235	0.0100829
; HMDB06472	1alpha-hydroxy-23-carboxy-24,25,26,27-tetranorvitamin D3 ; Calcitroic acid	373.238	-0.00439024	-0.00791536	0.00422517	0.00569067	0.00547964
HMDB00308	3b-Hydroxy-5-cholenoic acid	373.274	-0.00305571	-0.0012642	0.0117192	0.00276824	0.00373852
C00255	Riboflavin	375.128	-0.00604193	-0.00523445	0.00790554	0.0264191	-0.0101548
HMDB00332	18-Oxocortisol	375.18	-0.00945056	-0.0123998	0.0334616	0.00590889	-0.000973233
; ; ; ; HMDB11652 ; ; ; ; ; ; ; ; ; ; ; ; ; HMDB03733 ; HMDB02294	10-hydroxy-D4-neuroprostane ; 10-hydroxy-E4-neuroprostane ; 11-hydroxy-D4-neuroprostane ; 11-hydroxy-E4-neuroprostane ; 11beta-Hydroxy-3,20-dioxopregn-4-en-21-oic acid ; 13-hydroxy-D4-neuroprostane ; 13-hydroxy-E4-neuroprostane ; 14-hydroxy-D4-neuroprostane ; 14-hydroxy-E4-neuroprostane ; 17-hydroxy-D4-neuroprostane ; 17-hydroxy-E4-neuroprostane ; 20-hydroxy-D4-neuroprostane ; 20-hydroxy-E4-neuro…	375.216	-0.00454939	-0.00794649	0.00598357	0.0376384	-0.00342805
HMDB11550 ; HMDB11580	MG(0:0/20:5(5Z,8Z,11Z,14Z,17Z)/0:0) ; MG(20:5(5Z,8Z,11Z,14Z,17Z)/0:0/0:0)	375.254	-0.00447923	-0.0057102	0.00335552	0.00732847	0.0193923
HMDB02431 ; HMDB02492 ; HMDB00381 ; HMDB00713 ; HMDB00717 ; HMDB00761; C03990	12b-Hydroxy-5b-cholanoic acid ; 7a-Hydroxy-5b-cholanic acid ; Allolithocholic acid ; Isoallolithocholic acid ; Isolithocholic acid ; Lithocholic acid; lithocholate	375.29	-0.000654131	0.0191323	0.0305488	-0.000130651	-0.00173699
HMDB12243 ; HMDB12244	Kinetin-7-N-glucoside ; Kinetin-9-N-glucoside	376.126	0.0416379	0.0310502	0.026616	0.0359473	0.147925
HMDB03933	Pentosidine	377.194	-0.0280136	-0.0619135	0.0305053	0.0181998	0.0170235
HMDB00418	18-Hydroxycortisol	377.194	-0.029	-0.0593779	0.0329779	0.0215683	0.0185242
C13856 ; HMDB04666 ; HMDB11549 ; HMDB11578 ; HMDB11579	2-Arachidonoylglycerol ; 2-Arachidonylglycerol ; MG(0:0/20:4(8Z,11Z,14Z,17Z)/0:0) ; MG(20:4(5Z,8Z,11Z,14Z)/0:0/0:0) ; MG(20:4(8Z,11Z,14Z,17Z)/0:0/0:0)	377.268	-0.00519515	-0.00638943	0.00651836	0.00394376	0.0114368
HMDB01066; C03451	S-Lactoylglutathione; (R)-S-lactoylglutathionate(1-)	378.097	0.213723	0.15052	0.0643961	0.064403	0.0836621
HMDB00629; C04794	Chondroitin; hyaluronan biosynthesis, precursor 1	378.101	0.161281	0.112606	0.0458537	0.045095	0.0611996
HMDB00277 ; C06124	Sphingosine 1-phosphate ; sphingosine 1-phosphate(1-)	378.24	0.0218385	0.00648177	-0.0016485	0.0380807	-0.000135798
HMDB02304	Leukotriene B4 ethanolamide	378.264	-0.00215352	-0.00536186	0.00068569	0.00429417	-0.00195106
HMDB02082	Bisnorcholic acid	379.25	-0.0495086	-0.0368313	-0.0154814	0.048349	-0.0068361
HMDB11545 ; HMDB11546 ; HMDB11547 ; HMDB11575 ; HMDB11576 ; HMDB11577	MG(0:0/20:3(11Z,14Z,17Z)/0:0) ; MG(0:0/20:3(5Z,8Z,11Z)/0:0) ; MG(0:0/20:3(8Z,11Z,14Z)/0:0) ; MG(20:3(11Z,14Z,17Z)/0:0/0:0) ; MG(20:3(5Z,8Z,11Z)/0:0/0:0) ; MG(20:3(8Z,11Z,14Z)/0:0/0:0)	379.283	-0.0100952	-0.0122239	0.00517768	0.0128461	0.00299575
HMDB00843	HMDB00843	379.998	0.204365	0.194567	0.128546	0.164098	0.110066
HMDB05014	Celecoxib	380.07	0.0158621	0.02859	0.012707	0.0101136	0.0196755
HMDB00768	HMDB00768	380.118	0.00402527	0.0019061	0.00523881	0.00798361	-0.000650867
HMDB12201 ; HMDB12202 ; HMDB12203	Cis-zeatin-7-N-glucoside ; Cis-zeatin-9-N-glucoside ; Cis-zeatin-O-glucoside	380.155	-0.00116265	-0.00031351	0.00559386	0.022597	-0.00195573
HMDB01383; C01120	Sphinganine 1-phosphate; (2S,3R)-2-azaniumyl-3-hydroxyoctadecyl phosphate	380.254	-0.0197657	0.00278682	0.0372344	0.0439846	0.0156035
C00448 ; HMDB00961	Farnesyl diphosphate ; Farnesyl pyrophosphate	381.122	-0.0434961	-0.0108189	-0.0158172	0.148801	-0.0122717
HMDB05000	Loratadine	381.135	0.0391161	0.0767781	0.0834587	0.114427	0.0751341
HMDB10343	Ibuprofen acyl glucuronide	381.156	-0.02455	-0.0296616	-0.00413192	0.094867	-0.0063916
	12-oxo-20-trihydroxy-leukotriene B4	381.192	-0.00948002	-0.0250713	-0.003485	0.0323776	-0.0141385
HMDB11544 ; HMDB11574	MG(0:0/20:2(11Z,14Z)/0:0) ; MG(20:2(11Z,14Z)/0:0/0:0)	381.299	-0.00656068	-0.00368755	0.0105908	0.00441214	-0.00228389
HMDB01093 ; HMDB03896 ; C05107 ; HMDB02394 ; C05107 ; C05437	5a-Cholesta-8,24-dien-3-one ; 7-Dehydrodesmosterol ; 7-dehydrodesmosterol ; Cholesta-4,6-dien-3-one ; cholesta-5,7,24-trien-3beta-ol ; zymosterol intermediate 2	381.315	0.00441564	0.0230457	-0.00192113	0.0406956	0.0518037
HMDB02361	Pentacosanoic acid	381.373	0.0326694	-0.0231038	0.160783	0.03182	0.0426989
HMDB05017	Pantoprazole	382.067	0.0101416	0.0145857	0.00694726	0.0133918	0.00581073
HMDB00912	Succinyladenosine	382.099	0.00159566	0.022002	0.0157078	0.00959508	-0.00536146
HMDB06535 ; HMDB01542 ; HMDB06575 ; HMDB06583 ;	Beta-1,4-mannose-N-acetylglucosamine ; HMDB01542 ; Lacto-N-biose I ; Poly-N-acetyllactosamine ; beta-1,4-mannose-N-acetylglucosamine	382.134	0.0294106	0.0567324	0.0423387	0.0610016	0.0437882
HMDB05021	Quetiapine	382.16	-0.00348544	-0.00205868	-0.00250977	0.0173718	-6.55482e-05
HMDB12211 ; HMDB12213 ; HMDB12214	Dihydrozeatin-7-N-dihydrozeatin ; Dihydrozeatin-9-N-glucoside ; Dihydrozeatin-O-glucoside	382.173	0.000695154	-0.00357675	0.00376503	0.00872408	0.000618468
C00021 ; HMDB00939	S-Adenosyl-L-homocysteine ; S-Adenosylhomocysteine	383.113	-0.0442594	-0.0366253	-0.0139665	0.125045	-0.00352611
HMDB00386	3b,16a-Dihydroxyandrostenone sulfate	383.151	0.000306035	-0.00975262	0.00371563	0.0415527	-0.0102022
	20-trihydroxy-leukotriene-B4	383.208	-0.0114223	-0.0227364	-0.00387756	0.0355058	-0.00818855
HMDB11543 ; HMDB11573	MG(0:0/20:1(11Z)/0:0) ; MG(20:1(11Z)/0:0/0:0)	383.316	0.0649834	-0.0235203	0.0310975	0.00936059	-0.00697755
HMDB06719 ; HMDB12178 ; HMDB06842 ; C05439 ; HMDB00032 ; HMDB02027 ; ; HMDB00921 ; HMDB02719 ; ; C07711 ; C07711 ; HMDB00876 ; HMDB06271 ; C05443 ; C01164 ; C01802 ; C05437	5,6-trans-Vitamin D3 ; 5Alpha-cholesta-8-en-3-one ; 5a-Cholesta-7,24-dien-3b-ol ; 5alpha-cholesta-7,24-dien-3beta-ol ; 7-Dehydrocholesterol ; 8-Dehydrocholesterol ; 8-dehydrocholesterol ; Cholestenone ; Desmosterol ; Lumisterol 3 ; Previtamin D3 ; Tachysterol 3 ; Vitamin D3 ; Zymosterol intermediate 2 ; calciol ; cholesta-5,7-dien-3beta-ol ; desmosterol ; zymosterol	383.333	-0.00043328	-0.0134237	-0.00136901	-0.0039149	-0.00596743
	3-hydroxy tetradecenoyl-7-carnitine	384.275	-0.00477841	-0.00138497	0.00401795	-0.00150465	0.000402804
	pendtadenoyl carnitine	384.312	-0.037116	-0.0326644	0.0190284	0.100924	0.021908
	3-hydroxykynurenine-O-beta-D-glucoside	385.125	-0.00324379	-0.0106106	-0.0027619	0.021092	0.00485249
	10,11-dihydro-20-trihydroxy-leukotriene B4	385.221	-0.00919583	0.00074921	0.00662628	0.00323702	0.0082432
HMDB00385	12a-Hydroxy-3-oxocholadienic acid	385.238	-0.00946504	-0.014662	0.00179834	0.00292242	-0.00248511
HMDB11147 ; HMDB11542 ; HMDB11572	DG(18:0e/2:0/0:0) ; MG(0:0/20:0/0:0) ; MG(20:0/0:0/0:0)	385.331	-0.0047205	-0.00477398	0.0023238	0.00504782	0.00344621
HMDB06841 ; HMDB00871 ; C01189 ; C03845 ; HMDB11182 ; HMDB00067 ; HMDB01170 ; C03845 ; C00187	5a-Cholest-8-en-3b-ol ; 5alpha-Cholestanone ; 5alpha-cholest-7-en-3beta-ol ; 5alpha-cholest-8-en-3beta-ol ; 5beta-Cholestanone ; Cholesterol ; Lathosterol ; cholesta-8(9)-en-3beta-ol ; cholesterol	385.346	-0.000481059	-0.000791847	0.000154473	-0.000442318	0.000836518
C00705	dCDP	386.015	0.889424	0.795063	0.432501	0.370774	0.870655
	3-hydroxy-tetradecanoyl carnitine	386.289	-0.00127514	-0.00269602	0.00137299	0.00102379	-3.47643e-05
HMDB01028	25-Azacholesterol	386.34	-0.00185048	-0.00128077	0.000280685	0.00261986	0.00136016
C01346	dUDP	386.998	0.0577865	0.0718427	0.0412595	0.0470329	0.0474793
HMDB12220	Dopaxanthin quinone	387.083	0.0168393	0.0206218	0.0136713	0.0214918	0.0109729
	fructoselysine 3-phosphate	387.117	-0.0120176	-0.0332641	-0.0120152	0.0548075	-0.00823532
HMDB05032	Cetirizine	387.145	-0.000887598	-0.00931803	0.0104192	0.0210176	0.00283645
HMDB12109	5,6-Dihydroxyprostaglandin F1a	387.237	-0.0099433	-0.00812832	0.00667089	0.0125907	-0.000858191
HMDB04381 ; HMDB06268; C06241	HMDB04381 ; HMDB06268; N-Acetylneuraminate 9-phosphate	388.065	0.032116	0.0294785	0.0216576	0.0267096	0.0208457
C05993	Acetyl adenylate	388.066	0.0315471	0.0285572	0.0211679	0.0271444	0.0216605
HMDB00280; C00119	Phosphoribosyl pyrophosphate; 5-Phospho-alpha-D-ribose 1-diphosphate	388.944	0.0778274	0.0970777	0.0593567	0.0716555	0.0672057
HMDB06953	1-Phosphatidyl-D-myo-inositol	389.049	0.0750665	0.0746877	0.0437226	0.0833038	0.0460276
HMDB12221	Dopaxanthin	389.098	0.00443781	0.00513919	0.00916814	0.0172101	-0.000403284
HMDB00328 ; HMDB00460 ; HMDB00503 ; HMDB00467	12-Ketodeoxycholic acid ; 7-Hydroxy-3-oxocholanoic acid ; 7a-Hydroxy-3-oxo-5b-cholanoic acid ; HMDB00467	389.27	-0.00264135	-0.00397732	0.013434	0.00615051	0.00334015
; ; ; ; ; ; ;	10-hydroperoxy-H4-neuroprostane ; 11-hydroperoxy-H4-neuroprostane ; 13-hydroperoxy-H4-neuroprostane ; 14-hydroperoxy-H4-neuroprostane ; 17-hydroperoxy-H4-neuroprostane ; 20-hydroperoxy-H4-neuroprostane ; 4-hydroperoxy-H4-neuroprostane ; 7-hydroperoxy-H4-neuroprostane	391.21	-0.00369986	-0.005547	0.00697429	0.00904224	-0.00302967
HMDB07003	CPA(16:0/0:0)	391.224	-0.00375818	0.0164797	0.020807	0.0176469	0.0115053
HMDB00411 ; HMDB00384 ; HMDB00348 ; HMDB00438 ; HMDB02585 ; HMDB00361 ; HMDB02488 ; HMDB02451 ; HMDB00514 ; HMDB00478 ; HMDB00518 ; HMDB00626 ; HMDB00733 ; HMDB02536 ; HMDB00664 ; HMDB00686 ; HMDB00811 ; HMDB00946; C02528 ; C04483 ; C04483	3a,12b-Dihydroxy-5b-cholanoic acid ; 3a,7a-Dihydroxycholanoic acid ; 3b,12a-Dihydroxy-5a-cholanoic acid ; 3b,12a-Dihydroxy-5b-cholanoic acid ; 3b,12b-Dihydroxy-5b-cholanoic acid ; 3b,7a-Dihydroxy-5b-cholanoic acid ; 7a,12b-dihydroxy-5b-Cholan-24-oic acid ; 7b,12a-Dihydroxycholanoic acid ; Allochenodeoxycholic acid ; Allodeoxycholic acid ; Chenodeoxycholic acid ; Deoxycholic acid ; Hyodeoxycholic …	391.285	-0.000388267	-0.00337109	0.0100771	-0.000260885	0.00133534
HMDB11154	LPA(P-16:0e/0:0)	393.242	-0.00833409	-0.00928116	0.00414932	0.00721217	0.00349343
HMDB02206	Molybdopterin	394.003	0.101588	0.0931126	0.0473011	0.0520484	0.0980066
HMDB00774 ; C18044	Pregnenolone sulfate ; pregnenolone sulfate	395.191	-0.00325708	-0.0135771	0.0135038	0.024824	-0.00327243
C15816 ; C15816 ; HMDB00981 ; HMDB06848 ; HMDB00900 ; HMDB00878 ; C05441	3-Keto-4-methylzymosterol ; 4-Methylzymosterol intermediate 2 ; 4a-Methyl-5a-cholesta-8,24-dien-3-one ; 5-Dehydroepisterol ; Ergocalciferol ; Ergosterol ; vitamin D2	395.332	-0.00148431	-0.00242473	0.00587605	5.34571e-05	-0.000119001
HMDB02356 ;	Hexacosanoic acid ; cerotate	395.388	0.0644566	-0.0289053	0.135852	0.00466524	0.0420681
HMDB11610	5-Taurinomethyl-2-thiouridine	396.053	0.0230775	0.0307121	0.0174316	0.0229071	0.0146366
HMDB12280	Phytosphingosine-1-P	396.25	-0.00164903	-0.00274699	0.00200121	0.00723812	-0.00279785
C02990 ;	Hexadecenoyl carnitine ; trans-Hexadec-2-enoyl carnitine	396.312	-0.00115855	-0.00167421	0.00569628	0.00183871	-0.00232968
HMDB03236	Solanidine	396.326	0.000316241	-0.00398571	0.00556936	0.000313088	-0.00197784
C00019	S-Adenosyl-L-methionine	397.128	-0.0118955	-0.00661178	-0.000757523	0.0279235	-0.0102356
HMDB06849 ; HMDB11606 ; HMDB12174 ; HMDB01217 ; C05103 ; HMDB11181 ; HMDB12196 ; HMDB06847	24-Methylenecholesterol ; 4-alpha-Methyl-5-alpha-cholest-7-en-3-one ; 4Alpha-methyl-5alpha-cholesta-8-en-3-one ; 4a-Methylzymosterol ; 4alpha-Methylzymosterol ; Brassicasterol ; Campest-4-en-3-one ; Episterol	397.349	-0.013807	-0.0415462	0.00440062	-0.0103178	-0.0222138
; HMDB00793	3'-monoiodo-L-thyronine ; Monoiodothyronine	397.989	0.0646018	0.0964513	0.0326074	0.058977	0.0367818
HMDB01185	S-Adenosylmethionine	398.136	0.00208908	0.00535602	0.00264905	0.00636804	-0.00147243
HMDB05814	Testosterone enanthate	399.29	-0.00281124	0.0121724	0.0039911	0.0046506	-0.00260817
HMDB06722 ; ; ; ; HMDB06721 ; HMDB00501 ; HMDB01993 ; C05455 ; HMDB03550 ; C01561	25-Hydroxytachysterol3 ; 27alpha-hydroxy-7-dehydrocholesterol ; 27alpha-hydroxy-8-dehydrocholesterol ; 3beta-hydroxy-5-cholestenal ; 5,6-trans-25-Hydroxyvitamin D3 ; 7-Ketocholesterol ; 7a-Hydroxy-cholestene-3-one ; 7alpha-hydroxycholest-4-en-3-one ; Calcidiol ; calcidiol	399.327	-0.00642744	0.00712531	0.0307351	-0.00363518	0.00119246
HMDB12116 ; HMDB11605 ; HMDB02869	(5Alpha)-campestan-3-one ; 4-alpha-Methyl-5-alpha-cholest-7-en-3-beta-ol ; Campesterol	399.365	-0.0070944	-0.017205	-0.00454132	0.000501202	-0.00999063
C00363	dTDP	401.015	0.0495123	0.103646	0.0521457	0.0572076	0.0457212
HMDB01117; C04352	4-Phosphopantothenoylcysteine; N-((R)-4-Phosphopantothenoyl)-L-cysteine	401.076	0.0221679	0.0448371	-0.0315375	0.0830761	-0.00855382
	5-HT-moduline	401.239	-0.0129338	-0.00807826	-0.000242275	0.0104957	-0.00589865
HMDB00541 ; HMDB11557 ; HMDB11587	7b-Hydroxy-3-oxo-5b-cholanoic acid ; MG(0:0/22:6(4Z,7Z,10Z,13Z,16Z,19Z)/0:0) ; MG(22:6(4Z,7Z,10Z,13Z,16Z,19Z)/0:0/0:0)	401.269	-0.00504503	-0.00277075	0.00518466	0.00447891	0.00721377
HMDB11643 ; C13550 ; HMDB06283 ; C05500 ; HMDB04035 ; HMDB01419 ; HMDB06247 ; C15519 ; C15610 ; HMDB02103 ; HMDB06892 ; HMDB01496 ; C05451 ; HMDB06119 ; HMDB02902	(24R)-Cholest-5-ene-3-beta,24-diol ; (24S)-24-hydroxycholesterol ; 20&#945 ; 20-hydroxycholesterol ; 22b-Hydroxycholesterol ; 24-Hydroxycholesterol ; 25-Hydroxycholesterol ; 25-hydroxycholesterol ; 26-hydroxycholesterol ; 27-Hydroxycholesterol ; 7a-Hydroxy-5b-cholestan-3-one ; 7a-Hydroxycholesterol ; 7alpha-hydroxy-5beta-cholestan-3-one ; 7b-Hydroxycholesterol ; Delta-Tocopherol	401.342	-0.00224261	-0.00297941	0.00191665	0.00888316	0.00271174
C00112	CDP	402.01	0.366452	0.566798	0.402258	0.35188	0.33136
C00015; HMDB00295	UDP; Uridine 5'-diphosphate	402.993	1.38106	2.02032	1.39488	0.730127	1.38938
HMDB00447	7a,12a-Dihydroxy-3-oxo-4-cholenoic acid	403.247	-0.00683217	-0.00927407	0.00407076	0.00506614	-0.00393185
HMDB11555 ; HMDB11556 ; HMDB11585 ; HMDB11586	MG(0:0/22:5(4Z,7Z,10Z,13Z,16Z)/0:0) ; MG(0:0/22:5(7Z,10Z,13Z,16Z,19Z)/0:0) ; MG(22:5(4Z,7Z,10Z,13Z,16Z)/0:0/0:0) ; MG(22:5(7Z,10Z,13Z,16Z,19Z)/0:0/0:0)	403.284	-0.00546252	-0.00326477	0.00750955	0.00121098	0.00503354
HMDB06893 ; C05452	3a,7a-Dihydroxy-5b-cholestane ; 5beta-cholestane-3alpha,7alpha-diol	403.356	-0.00087666	0.00168608	0.00170338	0.000413708	0.00217395
	2-hydroxyamino-MeIQx-N2-(beta-1-glucosiduronyl)-2-hydroxyamino-3,8-dimethylimidazo[4,5-f]quinoxaline	404.12	0.00500447	-0.00508139	0.0111075	0.0208629	0.00823265
HMDB01938	Lisinopril	404.218	-0.00479239	-0.00453296	0.00967056	0.0100957	0.00400001
HMDB00400 ; HMDB00502 ; HMDB00391	3,7-Dihydroxy-12-oxocholanoic acid ; 3-Oxocholic acid ; 7-Ketodeoxycholic acid	405.262	0.0937366	0.225431	0.257124	-0.00082236	1.3612
HMDB06319 ; HMDB06318	Alpha-linolenyl carnitine ; Gamma-linolenyl carnitine	406.332	-0.00135877	-0.00260507	0.00526834	-7.87669e-05	0.0220355
HMDB05018	Amlodipine	407.136	-0.0462558	-0.033218	-0.0211926	0.192555	0.0261349
	Prostaglandin PGB2 glyceryl ester	407.243	-0.00682301	-0.0143267	0.00608544	0.00347739	0.00576205
HMDB00371 ; HMDB00326 ; HMDB00414 ; HMDB00404 ; HMDB00330 ; HMDB00320 ; HMDB00364 ; HMDB00415 ; HMDB00312 ; HMDB00432 ; HMDB00390 ; HMDB00376 ; HMDB00419 ; HMDB00427 ; HMDB00395 ; HMDB00527 ; HMDB00505 ; HMDB00506 ; HMDB00619 ; HMDB00760 ; HMDB00865 ; HMDB00917; C00695	1,3,12-Trihydroxycholan-24-oic acid ; 1b,3a,12a-Trihydroxy-5b-cholanoic acid ; 1b,3a,7a-Trihydroxy-5b-cholanoic acid ; 2b,3a,7a-Trihydroxy-5b-cholanoic acid ; 3a,4b,12a-Trihydroxy-5b-cholanoic acid ; 3a,4b,7a-Trihydroxy-5b-cholanoic acid ; 3a,6a,7b-Trihydroxy-5b-cholanoic acid ; 3a,6b,7b-Trihydroxy-5b-cholanoic acid ; 3a,7a,12b-Trihydroxy-5b-cholanoic acid ; 3a,7b,12a-Trihydroxy-5a-Cholanoic acid…	407.279	-0.00508289	0.0101468	0.00953273	-0.00695428	0.0132793
HMDB11596	Queuosine	408.153	-0.00225393	-0.00103678	0.00595128	0.0164918	0.0057225
HMDB05020	Risperidone	409.206	-0.00670225	-0.00822325	0.00145645	0.0359475	-0.00894721
HMDB07849 ; HMDB07853	LPA(0:0/16:0) ; LPA(16:0/0:0)	409.234	-0.0134063	-0.00608633	0.000732616	0.0205183	0.0112658
	12-hydroperoxyeicosatetraenoate glyceryl ester	409.259	-0.00857532	-0.00823798	0.0167238	0.0203252	-0.00357475
HMDB11553 ; HMDB11583	MG(0:0/22:2(13Z,16Z)/0:0) ; MG(22:2(13Z,16Z)/0:0/0:0)	409.33	-0.00764816	-0.0194995	0.014584	0.0181597	0.049913
HMDB01023 ; C11455 ; HMDB06852 ; HMDB06928	4,4-Dimethylcholesta-8,14,24-trienol ; 4,4-dimethyl-5alpha-cholesta-8,14,24-trien-3beta-ol ; 5-Dehydroavenasterol ; Delta 8,14 -Sterol	409.346	-0.00454569	-0.00433688	0.00516929	0.018343	0.0132313
HMDB00256 ; C00751	Squalene ; squalene	409.381	-0.000283378	0.000107113	0.00423652	-0.00178013	0.00237537
HMDB02063	Heptacosanoic acid	409.404	0.00164526	0.00109864	0.0339077	0.0102775	0.00747233
C00206	dADP	410.025	0.0883954	0.0938367	0.0507541	0.0557164	0.0352281
	3-hydroxy trans7,10-hexadecadienoyl carnitine	410.29	-0.000398133	-0.00409772	0.00556088	0.0026825	-0.00210647
C01344	dIDP	411.011	0.0675423	0.0879	0.0412919	0.0610305	0.0482692
HMDB00416 ;	17-Hydroxypregnenolone sulfate ; 17alpha-hydroxypregnenolone sulfate	411.184	-0.000629793	0.00256721	0.00378053	0.0128868	-0.00303218
HMDB00569	Deoxypyridinoline	411.187	-0.000352371	0.00113136	0.00312196	0.0121538	-0.00306698
HMDB03752	LysoPC(10:0)	411.237	0.121056	-0.00167452	0.0366447	0.0178856	-0.00701181
; HMDB01203	25-Hydroxyvitamin D2 ; 4a-Formyl-5a-cholesta-8,24-dien-3b-ol	411.327	0.000265383	-0.00366338	0.00485946	0.00907433	-0.00195851
HMDB11552 ; HMDB11582	MG(0:0/22:1(13Z)/0:0) ; MG(22:1(13Z)/0:0/0:0)	411.346	0.0434862	-0.0294601	0.0327944	-0.00540642	-0.00762947
C05108 ; HMDB06846 ; HMDB01286 ; ; HMDB06845 ; HMDB02374 ; HMDB06851 ; HMDB00937	14-demethyllanosterol ; 24-Methylenelophenol ; 4,4-Dimethyl-5a-cholesta-8,24-dien-3-b-ol ; 4,4-dimethylcholesta-8(9),14-dien-3beta-ol ; 4a-Methylfecosterol ; Avenasterol ; Delta7-Avenasterol ; Stigmasterol	411.364	0.00753309	-0.00488768	0.00706164	-0.00279475	-0.00105282
	13E-tetranor-16-carboxy-LTE4	412.141	0.0255253	0.02424	0.0245964	0.0289713	0.0217856
	3-hydroxyhexadecenoylcarnitine	412.307	-0.00255278	-0.00364652	0.0105505	0.00718375	-0.000427286
HMDB12172	4Alpha-hydroxymethyl-5alpha-cholesta-8,24-dien-3beta-ol	412.334	0.000744854	-0.00538547	0.00629243	0.00930883	0.000217588
HMDB06210 ;	Heptadecanoyl carnitine ; heptadecanoyl carnitine	412.345	-0.00230537	-0.0116505	0.00749947	0.000774929	-0.00109634
HMDB12113 ; HMDB12169	(22Alpha)-hydroxy-campest-4-en-3-one ; 4alpha-formyl-5alpha-cholesta-8-en-3beta-ol	413.342	-0.00726309	-0.00706626	-0.000182263	0.0485942	-0.00391387
HMDB11551 ; HMDB11581	MG(0:0/22:0/0:0) ; MG(22:0/0:0/0:0)	413.362	-0.00970471	-0.00890475	-0.00317599	0.168815	-0.0031762
	3-hydroxyhexadecanoylcarnitine	414.324	-0.00267304	-0.0049048	0.00208292	0.00481667	-0.0025365
HMDB12173 ;	4Alpha-hydroxymethyl-5alpha-cholesta-8-en-3beta-ol ; gama-tocopheroxyl radical	414.35	-0.00183664	-0.000426002	-0.000504757	0.0320604	-0.00112234
HMDB07007	CPA(18:2(9Z,12Z)/0:0)	415.227	-0.00499415	-0.00512878	0.004835	0.0112028	-0.00563603
; ; HMDB00430 ; HMDB06226 ; HMDB01420 ; HMDB12453 ; HMDB12457 ; HMDB02197 ; C17339 ; HMDB01903 ; C01673;	(24R)-24,25-dihydroxycalciol ; 23S,25-dihydroxyvitamin D3 ; 24,25-Dihydroxyvitamin D ; 24R,25-Dihydroxyvitamin D3 ; 25,26-dihydroxyvitamin D ; 3 beta-Hydroxy-5-cholestenoate ; 7 alpha,24-Dihydroxy-4-cholesten-3-one ; 7a,12a-Dihydroxy-cholestene-3-one ; 7alpha,12alpha-Dihydroxycholest-4-en-3-one ; Calcitriol ; calcitriol; 3beta-hydroxy-5-cholestene-27-oate	415.321	0.0162192	-0.00581616	0.0202063	-0.000681272	0.00417383
; HMDB12112 ; HMDB06335 ; HMDB01492 ; C14152 ; C02483	(+)-gama-tocopherol ; (22Alpha)-hydroxy-5alpha-campestan-3-one ; Beta-tocopherol ; Gama-Tocopherol ; beta-tocopherol ; gamma-tocopherol	415.358	-0.00133733	-0.00189931	0.00235612	0.0131093	0.0113078
HMDB07005 ; HMDB07006	CPA(18:1(11Z)/0:0) ; CPA(18:1(9Z)/0:0)	417.241	-0.0210728	-0.0230031	0.0140725	0.0396289	0.0107769
HMDB05007	Simvastatin	417.265	-0.230732	-0.661783	-0.154235	1.49328	-0.539578
HMDB11644 ; C15518 ; HMDB06764 ; HMDB06763 ; HMDB06894 ; C05445 ; HMDB06280 ; HMDB06281 ; HMDB06886 ; HMDB06887 ; C05453 ; C15520 ; C06341 ; C06341	(24R)-Cholest-5-ene-3-beta,7-alpha,24-triol ; (24S)-7alpha,24-dihydroxycholesterol ; 17a,20a-Dihydroxycholesterol ; 20a,22b-Dihydroxycholesterol ; 3a,7a-Dihydroxy-5b-cholestan-26-al ; 3alpha,7alpha-dihydroxy-5beta-cholestan-26-al ; 7-a,25-Dihydroxycholesterol ; 7-a,27-dihydroxycholesterol ; 7a,12a-Dihydroxy-5a-cholestan-3-one ; 7a,12a-Dihydroxy-5b-cholestan-3-one ; 7alpha,12alpha-dihydroxy-5beta-…	417.336	-0.00246378	0.0229736	0.0512951	-0.00219259	0.000823794
HMDB06463 ;	Stearidonyl carnitine ; stearidonyl carnitine	418.296	-0.00725517	-0.0129192	-0.00337075	0.0240228	-0.00972827
C01243 ; C01245; HMDB01143 ; HMDB01498	1D-myo-inositol 1,3,4-trisphosphate(6-) ; 1D-myo-inositol 1,4,5-trisphosphate(6-); Inositol 1,3,4-trisphosphate ; Inositol 1,4,5-trisphosphate	418.955	0.0388718	0.0710138	0.0415218	0.0261908	0.0288014
HMDB07004	CPA(18:0/0:0)	419.256	-0.00540341	0.025173	0.0338394	0.0260628	0.0489985
HMDB12455 ; HMDB03990 ; HMDB01457 ; C05454 ; C05444 ;	3 alpha,7 alpha,26-Trihydroxy-5beta-cholestane ; 3b,5a,6b-Cholestanetriol ; 5-b-Cholestane-3a ,7a ,12a-triol ; 5beta-cholestane-3alpha,7alpha,12alpha-triol ; 5beta-cholestane-3alpha,7alpha,26-triol ; 5beta-cholestane-3alpha,7alpha,27-triol	419.351	-0.000758503	0.004942	0.0164896	0.0128805	0.000943636
;	alpha-linolenyl carnitine ; gamma-linolenyl carnitine	420.311	-0.00398624	-0.00647891	0.00485132	0.00705108	-4.69359e-05
HMDB11142	DHAP(18:0e)	421.271	-0.0125935	-0.00151633	0.00971327	0.0218923	0.0247731
HMDB11471 ; HMDB11501	LysoPE(0:0/14:1(9Z)) ; LysoPE(14:1(9Z)/0:0)	422.229	-0.00162092	0.00709116	0.0207261	0.131275	0.0018909
	alpha-tocotrienoxyl radical	422.32	-0.0279935	-0.040192	-0.0120629	0.0019171	-0.00877419
;	Linoelaidyl carnitine ; Linoleyl carnitine	422.328	-0.156231	-0.297099	-0.118492	0.00383577	-0.0963789
C00068	Thiamine diphosphate	423.029	0.025326	0.0602056	0.0403918	0.0244487	0.030529
HMDB05022	Pravastatin	423.237	-0.00566163	-0.00294495	0.00962147	0.01953	0.0035247
HMDB00433 ; HMDB00307 ; HMDB00316 ; HMDB00437 ; HMDB00399 ; HMDB00367 ; HMDB00377 ; HMDB00340 ; HMDB00311	1,3,7,12-Tetrahydroxycholan-24-oic acid ; 1b-Hydroxycholic acid ; 2b,3a,7a,12a-Tetrahydroxy-5b-cholanoic acid ; 3a,4b,7a,12a-Tetrahydroxy-5b-cholanoic acid ; 3a,6b,7a,12a-Tetrahydroxy-5b-cholanoic acid ; 3a,6b,7b,12a-Tetrahydroxy-5b-cholanoic acid ; 3a,6b,7b,12b-Tetrahydroxy-5b-cholanoic acid ; 3a,7a,12a,19-Tetrahydroxy-5b-cholanoic acid ; 3b,4b,7a,12a-Tetrahydroxy-5b-cholanoic acid	423.275	-0.00771241	-0.00388583	0.00701637	0.005241	-0.000234854
HMDB11144	LPA(18:0e/0:0)	423.29	-0.017815	-0.00871111	0.0107047	0.012439	0.0201139
HMDB06327 ; C14153	Alpha-Tocotrienol ; alpha-tocotrienol	423.326	-0.0225251	-0.0247919	-0.00218916	0.00905443	-0.00457436
HMDB02348	Octacosanoic acid	423.419	0.00960342	-0.00139697	0.0401233	-0.00036392	0.0172829
HMDB01372	Thiamine pyrophosphate	424.036	0.0262015	0.0370862	0.023775	0.0239437	0.0234176
HMDB02061	Hyaluronic acid	424.143	0.912511	1.38238	0.838623	1.03522	1.48643
HMDB11470 ; HMDB11500	LysoPE(0:0/14:0) ; LysoPE(14:0/0:0)	424.246	-0.00455999	-0.000211361	0.00349095	0.00897259	-0.00300491
; ; ; ;	11-octadecenoyl carnitine ; Elaidic carnitine ; Vaccenyl carnitine ; octadecenoyl carnitine ; octadecenoyl carnitine (hypothetical, position of double bond unknown)	424.343	-0.0121739	-0.012861	0.0012763	0.00268888	-0.000787195
HMDB00656	Cysteineglutathione disulfide	425.082	0.0602168	0.0715821	-0.0484473	0.0524491	-0.0396603
; ;	Prostaglandin PGE2 1-glyceryl ester ; Prostaglandin PGE2 3-glyceryl ester ; Prostaglandin PGE2 glyceryl ester	425.255	-0.0151462	-0.0117226	0.0373835	0.0251423	-0.0269513
	13'-hydroxy-gama-tocotrienol	425.305	-0.00569673	-0.00519072	0.0110716	0.00765648	0.107116
HMDB12167	4alpha-formyl-4beta-methyl-5alpha-cholesta-8,24-dien-3beta-ol	425.341	-0.0142923	-0.00921127	0.00407339	0.0064675	-0.00449964
HMDB01188 ; C01054 ; HMDB01251 ; C01724	(S)-2,3-Epoxysqualene ; (S)-2,3-epoxysqualene ; Lanosterin ; lanosterol	425.38	0.0105447	-0.00340898	0.00940373	-0.000248746	-0.00157442
HMDB00061 ; C00054; C00008 ; C00361	Adenosine 3',5'-diphosphate ; adenosine 3',5'-bismonophosphate(4-); ADP ; dGDP	426.021	5.18312	6.49684	4.65377	3.85344	4.54778
HMDB12170	4alpha-hydroxymethyl-4beta-methyl-5alpha-cholesta-8,24-dien-3beta-ol	426.348	-0.00516299	-0.0016601	0.000275447	0.00353042	-0.00340953
HMDB00848 ;	Stearoylcarnitine ; stearoylcarnitine	426.36	-0.00119667	-0.012375	0.00227662	0.00436929	-0.00644467
HMDB03335 ; C00104	IDP ; IDP(3-)	427.004	0.0535295	0.0635911	0.0421543	0.0425454	0.0346838
HMDB00851	Pyridinoline	427.181	-0.00739173	-0.0114816	-0.00188238	0.0127082	0.0266545
	25-hydroxyvitamin D3-26,23-lactone	427.284	-0.00142184	-0.00249526	0.00647058	0.004304	0.00290317
; ; HMDB06225	1-alpha,25-Dihydroxyvitamin D2 ; 24R,25-Dihyoxyvitamin D2 ; Ercalcitriol	427.321	-0.00243883	-0.00564844	0.00810377	-0.000736559	-0.00321516
HMDB12168 ; HMDB03822	4alpha-formyl-4beta-methyl-5alpha-cholesta-8-en-3beta-ol ; Cholesteryl acetate	427.358	-0.00427344	-0.00158915	0.00403721	0.00039261	-0.000354175
	Hexadecanedioic acid mono-L-carnitine ester	428.303	-0.0015406	-0.00360191	0.00106833	0.00171523	0.00242606
HMDB12171	4alpha-hydroxymethyl-4beta-methyl-5alpha-cholesta-8-en-3beta-ol	428.364	-0.000616907	-0.00059372	0.00259614	-3.23004e-05	0.00030419
C05673	CMP-2-aminoethylphosphonate	429.059	0.0220783	0.0288301	0.0175157	0.0157563	0.00626116
HMDB10334	Ketoprofen glucuronide	429.118	-0.00817883	-0.0112594	0.000512061	0.0280824	-0.00633691
; ; HMDB11560 ; HMDB11590;	24-oxo-1alpha,25-dihydroxyvitamin D3 ; 25-hydroxyvitamin D3-26,23-lactol ; MG(0:0/24:6(6Z,9Z,12Z,15Z,18Z,21Z)/0:0) ; MG(24:6(6Z,9Z,12Z,15Z,18Z,21Z)/0:0/0:0); 7alpha-hydroxy-3-oxo-4-cholestenoic acid anion	429.301	0.0103694	-0.000475181	0.0225847	0.0045667	0.0122478
HMDB12166	4alpha-carboxy-5alpha-cholesta-8-en-3beta-ol	429.336	-0.000500464	-0.00465859	0.00570843	0.0367183	-0.00606874
C02477 ; HMDB01893	(+)-alpha-tocopherol ; Alpha-Tocopherol	429.373	0.00805742	0.00641215	0.00829564	0.0030687	0.00358094
C05692	Se-Adenosylselenohomocysteine	430.102	0.00116129	0.0035548	-0.00238333	0.00978145	-0.00121972
; HMDB06228 ; HMDB12454 ; C18231; C17335	23S,25,26-trihydroxyvitamin D3 ; 24-Hydroxycalcitriol ; 3 beta,7 alpha-Dihydroxy-5-cholestenoate ; calcitetrol; 3beta,7alpha-dihydroxy-5-cholestenoate	431.316	0.00557944	-0.00431721	0.0154451	0.0316601	0.0105612
; ;	13'-hydroxy-gama-tocopherol ; 8alpha-hydroxy-gama-tocopherone ; gama-tocopheryl quinone	431.352	-0.00148897	-0.00177071	0.00492942	0.0030217	1.3189e-05
HMDB03474 ; C01060	3,5-Diiodo-L-tyrosine ; 3,5-diiodo-L-tyrosine	431.858	0.0172542	0.029516	0.0178237	0.02953	0.0139224
HMDB10341	Dextrorphan O-glucuronide	432.202	-0.0026544	-0.00563393	1.14027e-05	0.00743759	-0.00230857
HMDB00698 ; C15557	Lithocholic acid glycine conjugate ; glycolithocholate	432.313	0.000188923	-0.00412943	0.0036466	0.0022203	0.00262299
HMDB07852 ; HMDB07856	LPA(0:0/18:2(9Z,12Z)) ; LPA(18:2(9Z,12Z)/0:0)	433.234	-0.0102746	-0.00425691	0.00454527	0.0335716	0.00175057
HMDB03533 ; HMDB00359 ; C01301 ; ; C04554	3a,7a,12a-Trihydroxy-5b-cholestan-26-al ; 3a,7a-Dihydroxycoprostanic acid ; 3alpha,7alpha,12alpha-trihydroxy-5beta-cholestan-26-al ; 3alpha,7alpha,12alpha-trihydroxy-5beta-cholestan-27-al ; 3alpha,7alpha-Dihydroxy-5beta-cholestanate	433.331	0.0703595	0.00137202	0.0682775	-0.0168228	0.0320025
	gama-glutamylglutathione	435.119	0.120537	0.0282744	0.068408	0.0556678	0.053523
HMDB11133 ; HMDB07851 ; HMDB07855	DHAP(18:0) ; LPA(0:0/18:1(9Z)) ; LPA(18:1(9Z)/0:0)	435.25	-0.00918777	0.0240058	0.017641	0.0398606	0.0166932
HMDB02195	Varanic acid	435.31	-0.001783	-0.0223475	0.00423951	-0.00913643	-0.00315018
HMDB04649	Demethylphylloquinone	435.326	0.0066368	-0.00601875	0.00232282	0.00392227	-0.00239996
HMDB01231 ; HMDB00520 ; HMDB01968 ; HMDB00524 ; ; C05446 ; HMDB00655	27-Deoxy-5b-cyprinol ; 5a-Cholestane-3a,7a,12a,25-tetrol ; 5b-Cholestane-3a,7a,12a,23-Tetrol ; 5b-Cholestane-3a,7a,12a,25-tetrol ; 5beta-cholestane-3alpha,7alpha,12alpha,25-tetrol ; 5beta-cholestane-3alpha,7alpha,12alpha,26-tetrol ; Cholestane-3,7,12,25-tetrol	435.346	-0.004969	-0.0108059	0.00717199	-0.00467402	0.00636863
HMDB11152	PE(P-16:0e/0:0)	436.282	-0.00116911	0.0855702	0.140264	0.0200627	0.0781878
HMDB07850 ; HMDB07854	LPA(0:0/18:0) ; LPA(18:0/0:0)	437.267	-0.0158231	0.00348121	0.017152	0.0330762	0.0207229
HMDB02126	27-Nor-5b-cholestane-3a,7a,12a,24,25-pentol	437.325	0.00510074	-0.0197746	0.0157814	-0.0210378	-0.0129991
HMDB02230	HMDB02230	437.434	-0.00342461	-0.0112954	0.0046827	-0.0114203	-0.00655724
HMDB02200 ; C05952	Leukotriene E4 ; leukotriene E4(1-)	438.23	-0.0013766	-0.00232109	0.00364531	0.00309464	-0.00119229
HMDB11472 ; HMDB11502	LysoPE(0:0/15:0) ; LysoPE(15:0/0:0)	438.261	-0.00248518	-0.00236623	0.00515557	0.006479	-0.00151401
	3-hydroxyoctadecadienoylcarnitine	438.323	0.00284408	-0.00993189	0.00401862	-0.00290866	-0.00782584
HMDB01833	Aminopterin	439.15	-0.00119076	0.00439307	-0.00340757	0.00509004	0.00889474
	gama-CEHC-glucuronide	439.158	-0.00601029	-0.00500624	-0.000805972	0.00696564	0.00143618
	13'-carboxy-gama-tocotrienol	439.284	-0.0288201	-0.0185201	0.00686368	0.00345909	-0.0240858
HMDB01421	4,4-Dimethyl-14a-formyl-5a-cholesta-8,24-dien-3b-ol	439.358	-0.0279937	-0.016482	-0.000919834	0.015138	-0.0186132
HMDB11559 ; HMDB11589	MG(0:0/24:1(15Z)/0:0) ; MG(24:1(15Z)/0:0/0:0)	439.377	0.034764	-0.0181399	0.0259296	-0.00251268	-0.00931665
C00504 ; HMDB00121	Folate ; Folic acid	440.131	0.102706	0.134406	0.0555806	0.104044	0.074571
	18-carboxy-dinor-LTE4	440.175	0.00157534	-0.00389024	-0.000275933	0.0030173	-0.0011532
HMDB02355	Leukotriene E3	440.246	-0.00165083	-0.00654183	0.0107282	0.00430085	0.00252492
	3-hydroxy-octadecenoyl carnitine	440.336	-0.0544483	-0.0530851	-0.000925941	0.0157077	-0.0484198
C15808 ; HMDB01181 ; HMDB06927	4-Methylzymosterol intermediate 1 ; 4a-Carboxy-4b-methyl-5a-cholesta-8,24-dien-3b-ol ; 4a-Methylzymosterol-4-carboxylic acid	441.337	-0.0191668	-0.0139244	0.00923503	0.0217505	-0.00990348
HMDB12159 ; HMDB02360 ; HMDB01242 ; HMDB02391	4,4-Dimethyl-14alpha-formyl-5alpha-cholesta-8-en-3beta-ol ; Erythrodiol ; Obtusifoliol ; Uvaol	441.374	0.00253846	-0.00122879	0.00617061	0.00149766	-0.000548341
HMDB11558 ; HMDB11588	MG(0:0/24:0/0:0) ; MG(24:0/0:0/0:0)	441.393	0.00696699	0.00655818	0.00512615	0.0087147	0.00699536
HMDB01201; C00035	Guanosine diphosphate; GDP	442.016	0.525125	0.498864	0.373512	0.366159	0.325777
HMDB01056; C00415	Dihydrofolic acid; 7,8-Dihydrofolate	442.147	0.00571714	0.00512476	0.00909594	0.0150376	0.00615431
	dynorphin A (6-8)	442.288	-0.00248963	-0.0023538	0.0056698	0.00711698	-0.00397042
	3-hydroxyoctadecanoyl carnitine	442.352	-0.00625643	-0.0064295	0.000388162	0.00712566	-0.00582073
HMDB00969	1,25-Dihydroxyvitamin D3-26,23-lactone	443.279	-0.0010104	-0.00255582	0.00463769	0.0015839	-0.000853892
HMDB06227 ;	1-a,24R,25-Trihydroxyvitamin D2 ; 1-alpha,24R,25-Trihydroxyvitamin D2	443.317	-0.000170196	-0.00713492	0.00582439	0.00704937	-0.00113842
HMDB11662 ; HMDB12165	3-beta-Hydroxy-4-beta-methyl-5-alpha-cholest-7-ene-4-alpha-carboxylate ; 4alpha-carboxy-4beta-methyl-5alpha-cholesta-8-en-3beta-ol	443.351	-0.00116959	-0.00513126	0.00620845	0.00325222	-0.00276923
HMDB12160	4,4-Dimethyl-14alpha-hydroxymethyl-5alpha-cholesta-8-en-3beta-ol	443.39	0.0138723	0.0134965	0.0150884	0.00801028	0.0164022
C05691	Se-Adenosylselenomethionine	444.116	-0.00181325	-0.0021102	0.00240039	0.003308	-0.000495962
	S-[2-carboxy-1-(1H-imidazol-4-yl)ethyl]glutathione	444.117	-0.00153001	-0.00118594	0.00151237	0.00108617	-0.00119412
C00101; HMDB01846	5,6,7,8-Tetrahydrofolate; Tetrahydrofolic acid	444.161	-0.00324136	-0.00195233	-0.000151788	0.00722889	-0.00194934
	dynorphin B (10-13)	444.282	-0.00060093	-0.00103758	0.00223498	0.0031346	-0.00243648
	Timnodonyl carnitine	444.311	0.00169142	-0.00370014	0.00500419	0.00655497	0.000852024
HMDB01564 ; C00570	CDP-Ethanolamine ; CDP-ethanolamine(1-)	445.053	-0.000459289	0.0122203	0.00971663	0.00463476	0.000250243
HMDB04483 ; C11133	Estrone glucuronide ; estrone 3-glucosiduronic acid	445.185	9.31856	7.27045	7.12728	5.65353	10.4287
	24-oxo-1alpha,23,25-trihydroxyvitamin D3	445.295	0.0143806	-0.000881492	0.0170717	0.00312215	0.00903644
	13'-carboxy-gama-tocopherol	445.332	-0.000132318	-0.00466419	0.00858825	-8.3647e-05	0.000605825
; ;	13'-hydroxy-alpha-tocopherol ; 8alpha-hydroxytocopherone ; alpha-tocopheryl quinone	445.368	0.0064977	0.0169703	0.0276081	0.00448741	0.0146801
;	C20:4 carnitine ; Eicosatetranoyl carnitine	446.327	0.000243396	-0.00203728	0.00221684	0.00110404	-0.00110726
	alpha-tocopheryl hydroquinone	447.383	0.00583341	0.0144362	0.0189526	0.00232878	0.00941735
HMDB00637 ; HMDB06898 ; HMDB00631 ; HMDB00708 ; C05466	Chenodeoxycholic acid glycine conjugate ; Chenodeoxyglycocholic acid ; Deoxycholic acid glycine conjugate ; Glycoursodeoxycholic acid ; glycochenodeoxycholate	448.307	0.00842682	0.0249845	0.00317787	-0.00214583	0.0024001
	dihomo-gamma-linolenyl carnitine	448.343	0.000532489	0.00159057	0.00272736	-0.00264378	0.00163347
C00353 ; C11356 ;; HMDB04486	2-trans,6-trans,10-trans-geranylgeranyl diphosphate(3-) ; trans,trans,cis-Geranylgeranyl diphosphate ; trans,trans,cis-geranyl-geranyl-PP; Geranylgeranyl-PP	449.186	-0.00107087	0.0100065	0.0214386	0.0122733	0.00991084
HMDB02385	Celastrol	449.269	-0.00664077	-0.00311639	0.0041634	0.0161008	-0.00161884
HMDB03873 ; ; C04722 ; HMDB00601	3a,7a,12a-Trihydroxy-5b-cholestanoic acid ; 3alpha,7alpha,12alpha,25-tetrahydroxy-5beta-cholestane-24-one ; 3alpha,7alpha,12alpha-Trihydroxy-5beta-cholestanoate ; Coprocholic acid	449.325	0.0260214	-0.00495505	0.0334145	-0.016464	0.00924853
HMDB03555 ; C02059	Vitamin K1 ; phylloquinone	449.343	0.00243367	-0.00271632	0.00636167	-0.00251678	0.0381257
HMDB11474 ; HMDB11504	LysoPE(0:0/16:1(9Z)) ; LysoPE(16:1(9Z)/0:0)	450.262	-0.00354532	0.0193515	0.0150387	0.00868898	-0.000908971
HMDB00483	5b-Cholestane-3a,7a,12a,23S,25-pentol	450.332	0.00438544	-0.00323079	0.00946957	-0.00513598	0.00672161
HMDB00558 ; HMDB00513 ; HMDB00556 ; HMDB02180 ; ; ; ; ; ; HMDB02208	5a-Cholestane-3a,7a,12a,23,25-pentol ; 5b-Cholestane-3a,7a,12a,23R,25-pentol ; 5b-Cholestane-3a,7a,12a,24,25-pentol ; 5b-Cholestane-3a,7a,12a,25,26-pentol ; 5beta-cholestane-3alpha,7alpha,12alpha,23,25-pentol ; 5beta-cholestane-3alpha,7alpha,12alpha,24R,25-pentol ; 5beta-cholestane-3alpha,7alpha,12alpha,24S,25-pentol ; 5beta-cholestane-3alpha,7alpha,12alpha,25,27-pentol ; 5beta-cholestane-3alpha,…	451.341	0.00248786	-0.00521077	0.0179684	-0.00228264	0.00296781
	20-oxo-leukotriene E4	452.211	-0.000749945	-0.000524312	0.00122908	0.00646962	-0.00281539
HMDB11473 ; HMDB11503	LysoPE(0:0/16:0) ; LysoPE(16:0/0:0)	452.277	-0.00116003	0.0492709	0.0775569	0.0330946	0.032393
C04823 ; HMDB00797	(S)-2-[5-Amino-1-(5-phospho-D-ribosyl)imidazole-4-carboxamido]succinate ; SAICAR	453.067	0.00874671	0.016807	0.00938442	0.0131912	-0.00212817
	alpha-CEHC-glucuronide	453.174	-0.000815047	-0.000271296	0.002882	-0.00205952	0.0135335
HMDB01850	Verapamil	453.278	-0.0034769	0.00786651	0.0197048	-1.1588e-05	0.00439065
HMDB06710;	Ubiquinone Q4; 13'-carboxy-alpha-tocotrienol	453.3	-0.00331126	-0.00129077	0.0151363	-0.000660853	-0.000126829
HMDB02157	27-Norcholestanehexol	453.321	-0.00571638	-0.00980927	0.0114504	0.00998972	-0.00458426
C00445 ; HMDB01354	5,10-Methenyltetrahydrofolate ; 5,10-Methenyltetrahydrofolic acid	454.148	0.0364644	0.0390702	0.0263912	0.036284	0.100342
	20-hydroxy-leukotriene E4(1-)	454.226	-0.00405532	-0.00454213	0.00197698	0.00967211	-7.74033e-05
HMDB06460 ;	Arachidyl carnitine ; arachidyl carnitine	454.392	0.00533784	-0.00550463	0.00672964	-0.00439222	0.00487481
C00061; HMDB01520	FMN; Flavin Mononucleotide	455.096	0.0125743	0.0159499	-0.00281378	0.00292854	0.0083457
	5-S-glutathionyl-aminochrome reduced	455.124	0.0729934	0.0596517	0.0439883	0.0604112	0.207692
HMDB11116	Phytyl diphosphate	455.232	-0.00266622	-0.000795293	0.00578716	0.00335863	-0.000444501
HMDB05771	Rigin	455.238	-0.00117888	-0.000472409	0.00561122	0.00563481	-0.00169536
HMDB00907	Sulfolithocholic acid	455.246	-0.000374311	-0.00288695	0.0074648	0.00249981	0.00183343
HMDB02388 ; HMDB02364 ; HMDB02395	Boswellic acid ; Oleanolic acid ; Ursolic acid	455.351	-0.00472313	-0.000476213	0.0110548	0.00198533	-0.000206362
	1,2-Diacyl-sn-glycerol (didodecanoyl, n-C12:0)	455.372	-3.87808e-05	-0.000335228	0.00718828	0.00221251	0.00156052
HMDB01533 ; HMDB06486; C00143	5,10-Methylene-THF ; 5-Methyldihydrofolic acid; 5,10-Methylenetetrahydrofolate	456.164	-0.000214351	0.00180972	0.00206799	0.00502912	0.00282214
HMDB03153	Epigallocatechin gallate	457.078	0.00046961	0.00523415	-0.00464536	0.00945542	-0.0109162
HMDB01142	FMNH	457.112	0.0111563	-0.000375936	-0.000388969	0.00570703	0.0419916
	5-S-glutathionyl-dopamine	457.139	-0.00255436	-0.00345613	0.00312306	0.00878861	-0.000149632
HMDB02504	3-Sulfodeoxycholic acid	457.227	-0.00396348	0.00455249	0.0117472	0.0156695	-0.001181
	1-lyso-2-arachidonoyl-phosphatidate	457.235	-0.00276312	0.0120475	0.0178198	0.0207543	0.00360192
C00440 ; HMDB01396	5-Methyltetrahydrofolate ; 5-Methyltetrahydrofolic acid	458.177	-0.000977824	-0.000906995	0.00336903	0.00648015	-0.00258329
	13'-carboxy-alpha-tocopherol	459.347	-0.0053345	0.00175528	0.0204291	-0.00774167	0.00387423
HMDB00648 ; HMDB00596 ; C01747	Galactosylsphingosine ; Glucosylsphingosine ; psychosine(1+)	460.328	-0.00466073	0.00793206	0.0335363	-0.0245851	0.0122224
	5-nitro-gama-tocopherol	460.344	-0.00309374	-0.000721135	0.0101035	-0.00243793	0.000469848
HMDB10337	6-Dehydrotestosterone glucuronide	461.217	-0.002708	-0.00943213	0.00749085	0.0113049	-0.00199818
HMDB10340	Retinyl beta-glucuronide	461.252	-0.00427191	-0.000397235	0.0109195	0.00385424	0.00311011
;	2,3-epoxy-alpha-tocopheryl quinone ; 5,6-epoxy-alpha-tocopheryl quinone	461.363	0.00714088	0.0158327	0.0445534	-0.000234019	-4.06678e-05
HMDB00580	Chondroitin sulfate	462.055	0.0326677	0.0331033	0.0264671	0.019483	0.0138293
HMDB00536 ; C03794	Adenylsuccinic acid ; N6-(1,2-Dicarboxyethyl)-AMP	462.067	0.000194185	-0.000112294	0.0281207	0.00557824	-0.00669393
HMDB10353 ; C05504 ; HMDB10354 ; HMDB06766 ; HMDB10333 ; HMDB10335	15-hydroxynorandrostene-3,17-dione glucuronide ; 16-Glucuronide-estriol ; 16-alpha,17-beta-estriol 17-beta-D-glucuronide ; Estriol-16-Glucuronide ; Estriol-17-glucuronide ; Estriol-3-glucuronide	463.197	-0.00712373	-0.00817527	0.00206286	0.0151717	-0.00261948
HMDB10348 ; HMDB10327 ; HMDB03193 ; C11134	Dehydroepiandrosterone 3-glucuronide ; Dehydroisoandrosterone 3-glucuronide ; Testosterone glucuronide ; testosterone 3-glucosiduronic acid	463.232	-0.00511287	-0.00500161	0.00287033	0.00978369	-0.00327856
C03640	sphingosylphosphorylcholine	463.328	-0.0523845	-0.0561839	-0.0695812	0.0343912	0.021435
HMDB02163	Trihydroxycoprostanoic acid	463.34	-0.0236431	-0.0282501	-0.0170437	0.0234984	-0.00176143
HMDB03323 ; HMDB03324	Biotripyrrin-a ; Biotripyrrin-b	464.183	0.00608414	0.0263044	0.00401244	0.0202895	0.00347193
HMDB10380	LysoPC(14:1(9Z))	464.277	-0.00533612	0.00440708	0.00542285	0.0122389	0.00615926
HMDB00331 ; HMDB00138 ; C01921	3a,7b,12a-Trihydroxyoxocholanyl-Glycine ; Glycocholic acid ; glycocholate	464.298	-0.00745503	0.00418148	0.004742	0.010907	0.00172653
HMDB01054	Dolichyl b-D-glucosyl phosphate	465.227	-0.00463353	-0.00208447	0.00521459	0.00333732	0.00885495
HMDB10365 ; C11136 ; HMDB06203 ; C03033 ; HMDB02829 ; HMDB04484 ; C11135	3-alpha-hydroxy-5-alpha-androstane-17-one 3-D-glucuronide ; 3alpha-hydroxy-5beta-androstan-17-one 3-glucosiduronic acid ; 5-alpha-Dihydrotestosterone glucuronide ; 5alpha-Dihydrotestosterone glucuronide ; Androsterone glucuronide ; Etiocholanolone glucuronide ; androsterone 3-glucosiduronic acid	465.248	-0.00635439	-0.000899948	0.00517714	0.0051653	0.00125419
HMDB00653 ; C18043	Cholesterol sulfate ; cholesterol sulfate	465.304	-0.0280079	0.773683	0.250702	0.0132759	0.0407064
HMDB02972	Vitamin K1 2,3-epoxide	465.337	-0.00908978	0.0186415	0.0400983	-0.00563912	0.00939699
HMDB12082	LysoSM(d18:0)	465.348	-0.00383222	0.00792464	0.0234782	-0.00232726	0.00753906
C00458	dCTP	465.98	0.13867	0.179517	0.119654	0.105323	0.12015
HMDB10379	LysoPC(14:0)	466.292	-0.00471721	0.0319726	0.0160741	0.0177041	0.00922827
HMDB01191 ; C00460	Deoxyuridine triphosphate ; dUTP	466.965	0.106588	0.137139	0.0708862	0.0929602	0.0896743
HMDB10359 ; HMDB10321 ; HMDB10339	17-hydroxyandrostane-3-glucuronide ; 3,17-Androstanediol glucuronide ; 3-alpha-androstanediol glucuronide	467.265	-0.00477395	0.00031728	0.0264284	0.0161067	0.0124678
HMDB03904	2-(a-Hydroxyethyl)thiamine diphosphate	468.064	-0.00162999	0.00373088	0.0039638	0.000917785	7.19053e-05
	20-COOH-leukotriene E4	468.206	-0.00158299	-0.0022939	0.00258443	0.00356996	0.00265047
	ebastine	468.29	-0.00241139	-0.000200818	0.00526543	0.00256386	0.00291413
HMDB03850	1-Phosphatidyl-1D-myo-inositol 3-phosphate	469.015	0.0402277	0.0502064	0.0329525	0.0330289	0.0320347
HMDB03218	Withanolide	469.259	-0.00495517	-0.000664054	0.00287328	-0.000122099	5.38884e-05
HMDB11628	Glycyrrhetinic acid	469.331	-0.00224904	-0.00220765	0.0105394	0.00314131	-0.0015381
HMDB11187	TG(8:0/8:0/8:0)	469.353	-0.0278609	-0.0101258	0.0174659	0.0532949	-0.00558754
HMDB04198	Reduced Vitamin K (phylloquinone)	469.367	-0.0534243	-0.0239314	0.0305352	0.0974998	0.022461
HMDB03442	CE(5:0)	469.404	-0.000694759	-0.00181303	0.00163278	0.00163163	0.00188198
HMDB06485	10-formyldihydrofolate	470.141	0.00432444	0.00348908	-0.00230033	-0.000708557	0.0219417
HMDB06510 ;	Cervonyl carnitine ; cervonyl carnitine	470.326	-0.000444046	-0.00578697	0.00227013	0.00309327	-0.000370531
C05674	CMP-N-trimethyl-2-aminoethylphosphonate	471.104	-0.00326651	0.004936	-0.000845879	0.00817401	-0.00227333
	5-S-glutathionyl-noradrenochrome hydroquinone	471.118	-0.00289902	-0.000307266	-0.000946301	0.00235301	0.0002486
C00664; HMDB01534	5-Formiminotetrahydrofolate; 5-Formiminotetrahydrofolic acid	471.175	0.00234	-0.000262273	0.00170155	0.00575228	0.00282602
HMDB02586 ; HMDB02522 ; HMDB02642	Chenodeoxycholic acid 3-sulfate ; Chenodeoxycholic acid sulfate ; Ursodeoxycholic acid 3-sulfate	471.242	0.000117171	-0.000837504	0.0017429	0.000251125	-0.00074369
HMDB02392	Maslinic acid	471.348	-0.00337312	0.00161625	0.0119805	0.00387643	-0.00196746
HMDB00972 ; HMDB01562 ; HMDB02140; C00234 ; C03479	HMDB00972 ; HMDB01562 ; Pteroyl-D-glutamic acid; 10-Formyltetrahydrofolate ; 5-formyltetrahydrofolate(2-)	472.158	0.000319602	7.99573e-06	-0.00086883	0.00199057	0.00168662
HMDB11480 ; HMDB11510	LysoPE(0:0/18:4(6Z,9Z,12Z,15Z)) ; LysoPE(18:4(6Z,9Z,12Z,15Z)/0:0)	472.245	-0.000580959	0.0137018	0.0145329	0.00501067	-0.0017047
HMDB06496 ; HMDB06321 ; ;	Clupanodonyl carnitine ; Docosa-4,7,10,13,16-pentaenoyl carnitine ; clupanodonyl carnitine ; docosa-4,7,10,13,16-pentaenoyl carnitine	472.342	0.00370603	-0.00587704	0.0052144	0.00336759	-0.00168784
C05686	Adenylylselenate	473	0.00872781	0.0187313	-5.1765e-05	0.0128266	-0.00185254
HMDB02375	Chicoric acid	473.072	0.00890275	0.0127307	0.00318912	0.00689633	-0.000480243
HMDB05039	Sildenafil	473.198	-0.0029018	0.00868057	0.0200456	0.0127695	0.0109516
HMDB11478 ; HMDB11479 ; HMDB11508 ; HMDB11509	LysoPE(0:0/18:3(6Z,9Z,12Z)) ; LysoPE(0:0/18:3(9Z,12Z,15Z)) ; LysoPE(18:3(6Z,9Z,12Z)/0:0) ; LysoPE(18:3(9Z,12Z,15Z)/0:0)	474.262	-0.00373954	0.0498236	0.0743791	0.0365817	0.0353682
	Adrenyl carnitine	474.359	0.00383487	0.0173218	0.0375704	0.0273343	0.0270785
HMDB04999	Loperamide	475.214	0.00392889	0.0143341	0.0300726	0.00238112	-0.00085199
C11061 ; C11061 ; C11061 ; HMDB03141 ; C11061	13-cis-retinoyl glucuronide ; 13-cis-retinoyl-beta-D-glucuronide ; 9-cis-retinoyl-beta-D-glucuronide ; Retinoyl b-glucuronide ; retinoyl glucuronide	475.233	-0.00930366	-0.00211898	0.0116648	0.00503331	-0.00165718
HMDB06765 ; HMDB10315	2-Methoxy-estradiol-17b 3-glucuronide ; 4-Hydroxyandrostenedione glucuronide	477.211	-0.00375804	-0.00049659	0.00658436	0.00524453	0.00171766
;	4alpha,5-epoxy-8alpha-hydroperoxytocopherone ; 7,8-epoxy-8alpha-hydroperoxytocopherone	477.356	-0.00543655	0.00328592	0.0172086	0.00664055	-0.00296776
	3'-monoiodo-L-thyronine 4'-O-sulfate	477.945	0.0495731	0.0597179	0.0320542	0.0458008	0.0334104
HMDB11475 ; HMDB11476 ; HMDB11505 ; HMDB11506	LysoPE(0:0/18:1(11Z)) ; LysoPE(0:0/18:1(9Z)) ; LysoPE(18:1(11Z)/0:0) ; LysoPE(18:1(9Z)/0:0)	478.292	-0.00562948	0.108604	0.101154	0.0508685	0.0292496
HMDB10407	LysoPC(P-16:0)	478.328	-0.00819168	-0.00755854	0.00324694	0.00612849	-0.00825173
HMDB10338	11-Oxo-androsterone glucuronide	479.228	-0.00367918	-0.00388239	0.00334597	0.012271	-0.00124996
HMDB05084; C11361	HMDB05084; N-acetyl-leukotriene E4	480.242	-0.000476552	-0.00231574	0.00187516	0.0058264	0.00101598
HMDB10381 ; HMDB11129 ; HMDB11130	LysoPC(15:0) ; LysoPE(0:0/18:0) ; LysoPE(18:0/0:0)	480.307	-0.0779787	0.255884	0.173603	0.312191	0.233511
HMDB04947	Ceramide (d18:1/12:0)	480.441	0.00369351	0.0128683	0.00638181	-3.96854e-05	0.00159344
HMDB10351	11-beta-hydroxyandrosterone-3-glucuronide	481.244	0.00220615	-0.00431487	-0.00146909	0.0437989	0.0169193
C00063 ; HMDB00082	CTP ; Cytidine triphosphate	481.975	0.326144	0.6799	0.44921	0.282084	0.42819
HMDB00722 ; C02592 ; C02592	Lithocholyltaurine ; Taurolithocholate ; taurolithocholate	482.295	-0.010597	-0.0118461	-0.000128544	0.00311567	-0.00368798
HMDB11758	Cer(d18:0/12:0)	482.456	0.00175467	0.0105797	0.00668535	0.00270204	0.00429935
C00075 ; HMDB00285	UTP ; Uridine triphosphate	482.961	1.40002	1.92273	1.6719	0.697447	1.78855
	hydroxylated ebastine	484.283	-0.002357	0.0331899	0.0142188	-0.00147346	0.0108718
HMDB00585	Glucosylgalactosyl hydroxylysine	485.197	-0.00240302	-0.00759583	0.053961	0.00920074	0.0210916
	N-acetyl-seryl-aspartyl-lysyl-proline	486.22	0.00189749	-0.000712956	0.006164	0.00444666	-0.00161877
HMDB01219	Chlordecone alcohol	486.692	0.0201504	0.028891	0.0125571	0.0210371	0.0130843
C00307 ; HMDB01413	CDPcholine ; Citicoline	487.098	-0.00494913	0.01673	-0.00297119	0.0174967	-0.0038387
HMDB02098 ; HMDB02094 ; HMDB06601 ; HMDB06620	2-Fucosyllactose ; 3-Fucosyllactose ; B-Trisaccharide ; Fucosyllactose	487.169	0.039512	0.0438	0.0308557	0.0454539	0.0715197
HMDB02421	7-Sulfocholic acid	487.237	-0.000625669	-0.000869712	0.00577309	-0.00161811	0.000161641
HMDB06941	L-2-Aminoadipate adenylate	489.115	-0.0036655	-0.00658007	-0.00025985	0.00868909	0.0207058
	4-oxo-9-cis-retinoyl-beta-glucuronide	489.212	-0.00264463	-0.00808993	0.00428599	0.0104118	-0.00413035
C00131	dATP	489.992	0.270628	0.335731	0.208174	0.209079	0.241203
HMDB03537 ; C01345	2'-Deoxyinosine triphosphate ; dITP(4-)	490.977	0.0494442	0.0702185	0.0390421	0.0491134	0.038134
	rac-5,6-epoxy-retinoyl-beta-D-glucuronide	491.226	0.0144553	-0.00355135	-0.00645761	-0.0217748	0.00885779
HMDB10383	LysoPC(16:1(9Z))	492.307	-0.00458102	0.0038564	0.00718803	0.0146235	0.00825881
	leukotriene D5	493.238	0.00159628	-0.00489486	0.00181185	0.00927714	-0.00122773
C04895 ; HMDB00980	7,8-dihydroneopterin 3'-triphosphate(4-) ; Dihydroneopterin triphosphate	493.987	0.0768395	0.0810076	0.0446716	0.0509312	0.0704472
HMDB10382	LysoPC(16:0)	494.323	-0.010569	0.0164854	0.0080911	0.021652	0.0132899
	3',5'-diiodothyroacetate	494.86	0.094214	0.117629	0.0493068	0.0806449	0.0627641
C05951	Leukotriene D4	495.254	-0.00120011	-0.00973065	-0.00112321	-0.0064056	-0.00166012
HMDB06117	APGPR Enterostatin	495.266	0.000919156	-0.0131679	-0.0042078	-0.00203842	-0.00537749
HMDB10352 ; HMDB10318	3-alpha,20-alpha-dihydroxy-5-beta-pregnane 3-glucuronide ; Pregnanediol-3-glucuronide	495.295	0.00112319	0.00106068	0.00573203	0.00856503	-0.00612183
HMDB05772	Postin	495.305	-0.00373147	-0.00430304	0.0031548	0.00459819	-2.89129e-05
HMDB06866	2-Methyl-1-hydroxypropyl-ThPP	496.095	0.01816	0.0168062	0.0109216	0.0104785	0.00707507
HMDB11489 ; HMDB11519	LysoPE(0:0/20:5(5Z,8Z,11Z,14Z,17Z)) ; LysoPE(20:5(5Z,8Z,11Z,14Z,17Z)/0:0)	498.262	-0.00566921	0.00757271	0.00626191	0.00111084	-0.00494809
HMDB00951 ; C05463 ; HMDB00874 ; C05465 ; C05463	Taurochenodesoxycholic acid ; Taurodeoxycholic acid ; Tauroursodeoxycholic acid ; taurochenodeoxycholate ; taurodeoxycholate	498.289	0.0254076	0.0424796	0.0274112	0.0169858	0.0207734
HMDB01187 ; HMDB04527 ; C01272 ; C11555 ; C04520 ; HMDB03848 ; HMDB01059 ; C04477	1D-Myo-inositol 1,3,4,6-tetrakisphosphate ; 1D-Myo-inositol 1,4,5,6-tetrakisphosphate ; 1D-myo-inositol 1,3,4,5-tetrakisphosphate(8-) ; 1D-myo-inositol 1,4,5,6-tetrakisphosphate(8-) ; 1D-myo-inositol 3,4,5,6-tetrakisphosphate(8-) ; D-Myo-inositol 3,4,5,6-tetrakisphosphate ; Inositol 1,3,4,5-tetraphosphate ; myo-inositol 1,3,4,6-tetrakisphosphate(8-)	498.92	0.0570497	0.0728608	0.0454118	0.0545206	0.0401659
	5-S-glutathionyl-dopachrome hydroquinone	499.114	-0.00374969	-0.00106954	0.000980498	0.00547843	-0.000346547
HMDB05036	Fluticasone	499.176	0.0023073	-0.00237285	0.00343688	0.0048387	-0.00243185
HMDB05776 ; HMDB05770	Kentsin ; Tuftsin	499.3	0.0263506	-0.00112285	0.0135198	0.0103713	-0.00635211
HMDB06578 ; HMDB04270	Chitotriose ; D-Glucosaminide	500.209	-0.000522757	-0.000100317	0.00260965	-0.000768914	-0.000175005
HMDB11487 ; HMDB11488 ; HMDB11517 ; HMDB11518	LysoPE(0:0/20:4(5Z,8Z,11Z,14Z)) ; LysoPE(0:0/20:4(8Z,11Z,14Z,17Z)) ; LysoPE(20:4(5Z,8Z,11Z,14Z)/0:0) ; LysoPE(20:4(8Z,11Z,14Z,17Z)/0:0)	500.276	0.010036	0.0568143	0.0590192	0.0279467	0.00225728
HMDB05030	Fexofenadine	500.278	0.0105469	0.0560014	0.0584201	0.0299359	0.00474295
	tetracosapentaenoyl carnitine	500.376	0.0211557	0.0213098	0.026134	0.0149189	0.0232787
	5-S-glutathionyl-L-DOPA	501.129	-0.00399483	0.000940808	-0.00127985	0.00378108	-0.00673627
HMDB06598	Isoglobotriaose	501.183	-0.00076025	0.000720146	0.00283947	-0.00080158	-0.00503724
HMDB11484 ; HMDB11485 ; HMDB11486 ; HMDB11514 ; HMDB11515 ; HMDB11516	LysoPE(0:0/20:3(11Z,14Z,17Z)) ; LysoPE(0:0/20:3(5Z,8Z,11Z)) ; LysoPE(0:0/20:3(8Z,11Z,14Z)) ; LysoPE(20:3(11Z,14Z,17Z)/0:0) ; LysoPE(20:3(5Z,8Z,11Z)/0:0) ; LysoPE(20:3(8Z,11Z,14Z)/0:0)	502.292	-0.00526589	0.0170443	0.0205045	0.00561559	5.057e-05
	Tetracosatetraenoyl carnitine	502.39	0.000417978	0.000693807	-7.78382e-05	-0.00269628	-0.0011075
C03028	thiamine(1+) triphosphate(4-)	502.995	0.0299364	0.0421657	0.020689	0.0278327	0.0214652
; HMDB11729 ; HMDB06599 ; HMDB06857 ; HMDB03539 ; HMDB01262 ; HMDB11730 ; HMDB03213 ; C01835 ;	(2)[glucose-1,3]-mannose oligosaccharide ; 1-Kestose ; 3-Galactosyllactose ; Dextrin ; Levan ; Maltotriose ; Melezitose ; Raffinose ; maltotriose ; starch, structure 2 (1,6-{2[1,4-Glc], [1,4-Glc]})	503.161	0.00114473	-0.00507916	0.00121504	0.000915414	0.00198911
	neuromedin N (1-4)	503.287	-0.00480606	-0.00204228	0.0101805	0.00376967	-0.00631467
HMDB06455	Arachidonyl carnitine	503.398	-0.00225284	-0.00138148	0.00454311	-0.0035592	-0.00113006
HMDB01512	Thiamin triphosphate	504.004	0.0304877	0.0445367	0.0413673	0.0184107	0.0170505
HMDB11483 ; HMDB11513	LysoPE(0:0/20:2(11Z,14Z)) ; LysoPE(20:2(11Z,14Z)/0:0)	504.309	-0.00550344	0.00639853	0.0011208	0.00301576	0.00107104
HMDB10408	LysoPC(P-18:1(9Z))	504.346	-0.00878361	-0.0113753	0.00200723	0.00573633	-0.00125893
HMDB10364	11-Hydroxyprogesterone 11-glucuronide	505.244	0.00914937	0.0152331	0.00638314	0.0161189	0.00805613
C00002 ; C00286; HMDB00538	ATP ; dGTP; Adenosine triphosphate	505.988	6.90851	9.80344	6.48664	4.12771	7.44568
HMDB11482 ; HMDB11512	LysoPE(0:0/20:1(11Z)) ; LysoPE(20:1(11Z)/0:0)	506.324	-0.0316684	0.0826111	0.0236763	0.102458	0.0446139
C00081 ; HMDB00189	ITP(3-) ; Inosine triphosphate	506.97	0.134217	0.180964	0.105958	0.104481	0.106622
HMDB07038	DG(14:1(9Z)/14:1(9Z)/0:0)	507.404	-0.00216706	0.00216673	0.0121493	-0.00158471	0.00565318
HMDB12108 ; HMDB11481 ; HMDB11511	LysoPC(17:0) ; LysoPE(0:0/20:0) ; LysoPE(20:0/0:0)	508.339	-0.0822048	0.175287	0.0277901	0.27852	0.230268
HMDB11149	LysoPC(O-18:0)	508.378	-0.00231665	0.00489357	0.00401369	0.00615602	0.00894834
	Nervonyl carnitine	508.438	-0.00980797	-0.00680922	-0.00123802	-0.00744511	-0.00738057
HMDB11773	Cer(d18:1/14:0)	508.472	0.0509125	0.174825	0.0515398	0.057615	0.0409354
HMDB00579	Deuteroporphyrin IX	509.218	-0.000771696	-0.000717533	0.00242467	-0.000111391	-0.000271811
HMDB07009 ; HMDB07037	DG(14:0/14:1(9Z)/0:0) ; DG(14:1(9Z)/14:0/0:0)	509.42	-0.000466194	0.00182965	0.00703929	-0.000204134	0.00191107
HMDB12310 ; HMDB06865	2-Methyl-1-hydroxybutyl-ThPP ; 3-Methyl-1-hydroxybutyl-ThPP	510.113	0.00907794	-0.0005441	0.0035751	0.00150241	0.00362885
HMDB02235 ; HMDB02276	O-6-deoxy-a-L-galactopyranosyl-(1->2)-O-b-D-galactopyranosyl-(1->3)-2-(acetylamino)-1,5-anhydro-2-deoxy-D-arabino-Hex-1-enitol ; O-6-deoxy-a-L-galactopyranosyl-(1->2)-O-b-D-galactopyranosyl-(1->4)-2-(acetylamino)-1,5-anhydro-2-deoxy-D-arabino-Hex-1-enitol	510.183	-0.00132915	-0.00290757	0.0032216	0.00657262	0.0029208
	lignoceryl carnitine	510.454	0.00281771	-0.00622276	0.00421206	-0.0011724	-0.0108111
HMDB11759	Cer(d18:0/14:0)	510.487	0.0025622	0.0557016	0.00252655	-0.00293685	-0.00190508
HMDB07008	DG(14:0/14:0/0:0)	511.435	-0.00181792	0.000584281	0.00487902	-0.00060607	0.000247195
HMDB06823 ; C05923	2,5-Diamino-6-(5'-triphosphoryl-3',4'-trihydroxy-2'-oxopentyl)-amino-4-oxopyrimidine ; 2,5-Diaminopyrimidine nucleoside triphosphate	511.998	0.0504996	0.0490704	0.0279216	0.0139803	0.0632627
HMDB02639 ;	Sulfolithocholylglycine ; sulfoglycolithocholate(2-)	512.268	0.00528123	0.00178318	0.0158325	-0.00342739	0.00621424
HMDB06595	Alpha-Trisaccharide	514.213	-0.00266193	-0.00159698	-0.000578226	-0.000402505	-0.00112394
HMDB00922 ; HMDB00932 ; HMDB00036 ; HMDB11637 ; HMDB00889 ;	Taurallocholic acid ; Tauro-b-muricholic acid ; Taurocholic acid ; Taurohyocholate ; Tauroursocholic acid ; taurocholate	514.284	0.140592	-0.064598	0.162672	-0.01781	0.128254
HMDB10389	LysoPC(18:4(6Z,9Z,12Z,15Z))	514.292	0.0599007	-0.0315833	0.0881682	-0.00671308	0.0480826
HMDB00632	Dermatan	515.131	0.00276548	-0.00142153	-0.00233358	0.00641392	0.0111116
HMDB10387 ; HMDB10388	LysoPC(18:3(6Z,9Z,12Z)) ; LysoPC(18:3(9Z,12Z,15Z))	516.307	-0.0016195	0.00119644	0.00503501	0.000643404	-0.00156168
HMDB04135	Poly-g-D-glutamate	517.178	-0.000612347	0.00251409	0.00592434	-0.00162168	-4.90076e-05
HMDB12231	Geranylfarnesyl diphosphate	517.248	0.00217469	0.0107489	0.00852068	0.00681441	-0.00148077
HMDB10386	LysoPC(18:2(9Z,12Z))	518.324	-0.000139647	0.00315224	0.00469942	0.0023067	0.00372156
	rac-4-hydroxy-4-O-(beta-D-glucuronide)-all-trans-retinyl acetate	519.258	0.000248904	-0.000133564	0.00508251	0.00370356	-0.000975061
HMDB05777	Morphiceptin	520.256	-0.000818913	0.00691	0.00796138	0.00634396	0.00420299
HMDB10385 ; HMDB02815	LysoPC(18:1(11Z)) ; LysoPC(18:1(9Z))	520.34	-0.00272604	-0.00188659	0.00181697	0.00192986	-0.000214253
C00044; HMDB11615 ; HMDB01273	GTP; 8-Oxo-dGTP ; Guanosine triphosphate	521.981	0.69333	0.817379	0.556909	0.42308	0.55728
HMDB11128 ; HMDB10384	LysoPC(0:0/18:0) ; LysoPC(18:0)	522.356	-0.00646932	-0.00177922	0.00531693	0.00735996	0.00954664
C00700 ; HMDB00293	XTP ; Xanthosine 5-triphosphate	522.966	0.0500606	0.0626792	0.0367902	0.045188	0.0377265
HMDB03577	VPGPR Enterostatin	523.301	-0.00610572	-0.000507095	0.0065214	0.00333809	0.00136699
HMDB07039 ; HMDB07067	DG(14:1(9Z)/15:0/0:0) ; DG(15:0/14:1(9Z)/0:0)	523.434	-0.00272252	-0.000402736	0.00839488	-0.000481127	0.00126401
HMDB03648	Retinyl palmitate	523.45	-0.000519468	0.00253704	0.00430095	0.00359499	0.000275167
; HMDB05869 ; ; HMDB00582	3',5'-diiodo-L-thyronine ; 3,3'-Diiodothyronine ; 3,3'-diiodo-L-thyronine ; 3,5-Diiodothyronine	523.886	0.0612107	0.0844521	0.0447065	0.0613192	0.0437663
HMDB11496 ; HMDB11526	LysoPE(0:0/22:6(4Z,7Z,10Z,13Z,16Z,19Z)) ; LysoPE(22:6(4Z,7Z,10Z,13Z,16Z,19Z)/0:0)	524.276	-0.00739493	0.0825618	0.0874137	0.132134	0.0956041
C05381	3-Carboxy-1-hydroxypropyl-ThPP	525.063	-0.00837487	-0.00496599	-0.00365945	0.028319	-0.00189417
HMDB00572 ; HMDB00739	Desmosine ; Isodesmosine	525.279	-0.00333615	0.0330057	0.0293078	0.0490401	0.0292824
HMDB07010 ; HMDB07066	DG(14:0/15:0/0:0) ; DG(15:0/14:0/0:0)	525.45	-0.00640071	-0.0070724	0.00425206	-0.00558344	-0.00571487
HMDB06744	3-carboxy-1-hydroxypropylthiamine diphosphate	526.069	0.00104287	0.00477085	0.000153117	0.000148007	-0.00262158
HMDB11494 ; HMDB11495 ; HMDB11524 ; HMDB11525	LysoPE(0:0/22:5(4Z,7Z,10Z,13Z,16Z)) ; LysoPE(0:0/22:5(7Z,10Z,13Z,16Z,19Z)) ; LysoPE(22:5(4Z,7Z,10Z,13Z,16Z)/0:0) ; LysoPE(22:5(7Z,10Z,13Z,16Z,19Z)/0:0)	526.292	0.0123658	0.0185415	0.0121204	0.00791109	0.0177659
HMDB10358	17-beta-estradiol 3-sulfate-17-(beta-D-glucuronide)	527.159	0.141168	0.26573	0.132484	0.153576	0.115117
HMDB06568 ; HMDB06582 ; HMDB02060	Lewis X trisaccharide ; Lewis a trisaccharide ; O-6-deoxy-a-L-galactopyranosyl-(1->2)-O-b-D-galactopyranosyl-(1->3)-2-(acetylamino)-2-deoxy-D-Galactose	528.194	0.00260324	0.00905962	0.00456897	0.00134814	-0.000491096
HMDB02497 ; HMDB02409 ; HMDB02496	Glycochenodeoxycholate-3-sulfate ; HMDB02409 ; HMDB02496	528.266	0.0372724	0.0576594	0.0489333	0.0209672	0.0491242
HMDB11493 ; HMDB11523	LysoPE(0:0/22:4(7Z,10Z,13Z,16Z)) ; LysoPE(22:4(7Z,10Z,13Z,16Z)/0:0)	528.308	-0.00355369	0.0151416	0.00147145	0.014583	0.00815822
HMDB12242	Ketoconazole	529.141	-0.00340779	-0.00219115	-0.000763987	0.00658607	-0.00134811
HMDB06888	5b-Cyprinol sulfate	531.3	-0.00365847	0.0150468	0.00206477	0.00745573	0.00294847
HMDB06817	2-Hexaprenyl-6-methoxyphenol	531.42	0.000845657	0.00438342	0.00430355	-0.001302	-0.00114571
HMDB11492 ; HMDB11522	LysoPE(0:0/22:2(13Z,16Z)) ; LysoPE(22:2(13Z,16Z)/0:0)	532.341	0.00766592	0.022893	0.0135904	0.0180852	0.0202672
C16238	lipoyl-AMP(1-)	534.089	0.00135414	0.000735744	-0.000246398	0.000872104	-0.00225319
HMDB11491 ; HMDB11521	LysoPE(0:0/22:1(13Z)) ; LysoPE(22:1(13Z)/0:0)	534.353	-0.203618	-0.373685	-0.0354455	0.765423	-0.335015
HMDB01018 ; HMDB12301 ; HMDB12303 ; C00190	UDP-D-Xylose ; UDP-D-apiose ; UDP-L-arabinose ; UDP-alpha-D-xylose(2-)	535.036	0.0650971	0.0289981	0.0592669	0.00766267	0.0289088
HMDB06944	1,4-beta-D-Glucan	535.152	-0.00184671	-0.000725555	0.00144296	0.00486574	-0.00257134
HMDB10345	Aldosterone 18-glucuronide	535.217	-0.00250481	0.00173726	0.0033757	0.00371595	-0.000633158
HMDB03993 ; HMDB00561 ; HMDB03000 ; C02094 ; HMDB02935 ; HMDB02297	Alpha-Carotene ; B-Carotene ; Lycopene ; beta-carotene ; cis-b,b-Carotene ; cis-y,y-Carotene	535.431	0.00143426	0.00665171	0.0115702	-0.00185311	0.00350521
HMDB07041 ; HMDB07125	DG(14:1(9Z)/16:1(9Z)/0:0) ; DG(16:1(9Z)/14:1(9Z)/0:0)	535.434	0.00299269	0.00747204	0.0128325	-0.00119682	0.00407263
HMDB12261	Molybdenum cofactor (sulfide)	535.896	0.0759243	0.0936352	0.0519578	0.0730249	0.058926
HMDB11490 ; HMDB11520	LysoPE(0:0/22:0) ; LysoPE(22:0/0:0)	536.372	-0.00571331	-0.00207924	0.00543763	0.00563349	0.00647365
HMDB04949 ; HMDB00790	Ceramide (d18:1/16:0) ; HMDB00790	536.504	0.131753	0.625956	0.218264	0.33456	0.0269801
HMDB02895	Sennidin B	537.082	0.0122633	0.00866473	0.00468066	0.00285871	-0.00340327
HMDB03114	HMDB03114	537.447	-0.00261806	0.000379865	0.00693199	4.32073e-05	-0.00158906
HMDB07012 ; HMDB07040 ; HMDB07096 ; HMDB07124	DG(14:0/16:1(9Z)/0:0) ; DG(14:1(9Z)/16:0/0:0) ; DG(16:0/14:1(9Z)/0:0) ; DG(16:1(9Z)/14:0/0:0)	537.45	-0.00237393	0.00135805	0.0066667	-0.000316889	-0.0010843
HMDB06347 ;	Hexacosanoyl carnitine ; hexacosanoyl carnitine	538.486	-0.00103624	-9.93027e-05	0.00753422	-0.000104494	-0.00031246
HMDB11760	Cer(d18:0/16:0)	538.518	0.0239057	0.217164	0.0186015	0.0278662	-0.00305306
HMDB10357	Tetrahydroaldosterone-3-glucuronide	539.249	-0.00625403	-0.00633598	-0.00196315	0.0100943	-0.00451645
HMDB03063	(9-cis,9'-cis)-7,7',8,8'-Tetrahydro-y,y-Carotene	539.461	0.000767549	0.00472485	0.00540991	-0.0010613	0.00392628
HMDB07011 ; HMDB07068 ; HMDB07095	DG(14:0/16:0/0:0) ; DG(15:0/15:0/0:0) ; DG(16:0/14:0/0:0)	539.466	0.00145333	0.00579124	0.00609697	-5.48851e-05	0.00417681
HMDB03603	CE(10:0)	539.484	-0.000266735	0.00237486	0.00423833	-0.000774945	0.000342733
C02744	Psychosine sulfate	540.286	-0.00466112	0.0176791	0.0190959	0.0155571	0.0116715
HMDB10397	LysoPC(20:5(5Z,8Z,11Z,14Z,17Z))	540.309	-0.0017716	0.00640892	0.00748253	0.000955827	0.00104974
HMDB10320	Cortolone-3-glucuronide	541.266	-0.00903064	0.0119407	0.0189399	0.0140542	0.00773234
HMDB02272 ; HMDB02871 ; HMDB02936	7,7',8,8',11,11',12,12'-Hexahydro-y,y-Carotene ; Phytofluene ; cis-7,7',8,8',11,12-Hexahydro-Carotene	541.479	0.000539904	0.000899874	0.00224404	-0.0011085	0.00427985
HMDB10395 ; HMDB10396	LysoPC(20:4(5Z,8Z,11Z,14Z)) ; LysoPC(20:4(8Z,11Z,14Z,17Z))	542.324	-0.000975999	0.00313042	0.00602615	0.00301055	0.00358569
HMDB10356	Estriol 3-sulfate 16-glucuronide	543.152	-0.0065051	-0.00191277	-0.00118925	0.0155576	0.000210889
HMDB02181	Phytoene	543.493	0.00171191	0.00438204	0.00208908	0.00028862	0.00181962
HMDB06592	Lacto-N-triaose	544.187	-0.000887049	-0.000215526	0.00341554	0.000954437	0.000429316
HMDB12212	Dihydrozeatin-9-N-glucoside-O-glucoside	544.224	-0.000410238	-0.00129005	0.00526148	0.00424178	0.0102845
HMDB02640 ; HMDB02644	HMDB02640 ; HMDB02644	544.259	0.00632717	0.0126166	0.0119801	0.0081172	0.00860511
HMDB10393 ; HMDB10394	LysoPC(20:3(5Z,8Z,11Z)) ; LysoPC(20:3(8Z,11Z,14Z))	544.34	0.0123388	0.015677	0.00824333	0.0115687	0.0105638
HMDB01399 ; C11907 ; C11907	4,6-Dideoxy-4-oxo-dTDP-D-glucose ; dTDP-4-dehydro-6-deoxy-L-mannose(2-) ; dTDP-4-dehydro-6-deoxy-alpha-D-glucose(2-)	545.056	-0.0159078	-0.0229985	-0.0130126	0.0527226	-0.00593949
HMDB06818 ; HMDB06816	2-Hexaprenyl-6-methoxy-1,4-benzoquinone ; 3-hexaprenyl-4-hydroxybenzoic acid	545.399	-7.15689e-05	0.00302915	0.00857704	-0.000487179	-0.00272843
HMDB10392	LysoPC(20:2(11Z,14Z))	546.357	-0.00635958	-0.00116898	0.000505292	-0.00179497	-0.00128304
HMDB12300	UDP-4-dehydro-6-deoxy-D-glucose	547.037	-0.00118847	-0.00547602	-0.00433788	0.0128568	-0.00123929
HMDB06354 ; C03319	Deoxythymidine diphosphate-l-rhamnose ; dTDP-L-rhamnose	547.073	-0.0016579	-0.00618952	0.00250341	0.00632142	0.00459433
HMDB12148	2-Hexaprenyl-6-methoxy-1,4-benzoquinol	547.414	-0.0107495	-0.0116804	0.00839102	0.00298292	-0.00794288
HMDB10391 ; HMDB11148	LysoPC(20:1(11Z)) ; PC(18:1(9Z)e/2:0)	548.371	-0.00232011	0.00193771	0.0029682	-0.00190201	-0.000592207
HMDB12305	UDP-L-rhamnose	549.051	-0.00455743	-0.00613641	-0.00432876	0.015893	-0.00418172
HMDB02890	3-cis-Hydroxy-b,e-Caroten-3'-one	549.411	-0.00515332	-0.00176985	0.00819741	-0.00162163	-0.003669
HMDB10390	LysoPC(20:0)	550.386	-0.0015901	0.00257317	0.0032494	-0.000155824	0.000890201
HMDB00545 ; HMDB00659	Chenodeoxycholic acid disulfate ; Deoxycholic acid disulfate	551.199	-0.0039692	-0.000251899	-0.000210188	0.000836185	-0.000133468
HMDB04309	Triterpenoid	551.303	-0.000730683	-0.000427144	-0.00201511	0.024604	-0.00754613
HMDB02513	Lithocholate 3-O-glucuronide	551.319	-0.0187081	-0.0013426	-0.00789071	0.175215	-0.0255643
HMDB02268	Beta-Cryptoxanthin	551.428	-0.0103361	-0.00823661	0.00845984	-0.00713164	-0.00532508
HMDB07070 ; HMDB07126	DG(15:0/16:1(9Z)/0:0) ; DG(16:1(9Z)/15:0/0:0)	551.466	-0.00218101	0.000265407	0.00714675	0.00106443	-0.000126465
HMDB11499 ; HMDB11529	LysoPE(0:0/24:6(6Z,9Z,12Z,15Z,18Z,21Z)) ; LysoPE(24:6(6Z,9Z,12Z,15Z,18Z,21Z)/0:0)	552.31	-0.00848432	0.0094083	0.000935133	0.0288195	-0.0011021
C05696 ; HMDB11104	3'-Phosphoadenylylselenate ; 3-Phosphoadenylylselenate	552.966	0.0367554	0.0426298	0.0231668	0.0224383	0.0173219
HMDB03828	D-Pantethine	553.239	0.000190294	0.00210777	-4.21045e-05	0.00203154	-0.00173395
HMDB00548	TG(10:0/10:0/10:0)[iso]	553.445	0.000249833	-0.000595782	0.00654231	-0.00347641	0.00134792
HMDB07069 ; HMDB07097	DG(15:0/16:0/0:0) ; DG(16:0/15:0/0:0)	553.482	-0.000503514	0.000543668	0.00551576	0.000445339	-0.000383879
HMDB01045 ;	Enkephalin L ; dynorphin A (1-5)	554.261	0.00964247	0.0142905	0.0118103	0.0104587	0.00806745
HMDB10697	Ceramide (t18:0/16:0)	554.513	0.00188077	-0.000310442	0.00709697	0.000902486	0.00295158
HMDB05006	Atorvastatin	557.245	-0.0022653	-0.00216524	0.00356898	0.00131633	-0.00191832
HMDB07048 ; HMDB07328	DG(14:1(9Z)/18:4(6Z,9Z,12Z,15Z)/0:0) ; DG(18:4(6Z,9Z,12Z,15Z)/14:1(9Z)/0:0)	557.42	0.00386995	0.0071684	0.00915648	0.000868415	0.00511317
C00301 ; HMDB01178 ; HMDB12276	ADPribose ; Adenosine diphosphate ribose ; Phosphoribosyl-AMP	558.064	0.00952007	0.0099851	0.00991206	-0.000512183	0.00347397
HMDB06819	2-Hexaprenyl-3-methyl-6-methoxy-1,4 benzoquinone	559.416	-0.000154565	0.00488138	0.00656327	0.000791394	-0.00138533
HMDB07019 ; HMDB07046 ; HMDB07047 ; HMDB07270 ; HMDB07299 ; HMDB07327	DG(14:0/18:4(6Z,9Z,12Z,15Z)/0:0) ; DG(14:1(9Z)/18:3(6Z,9Z,12Z)/0:0) ; DG(14:1(9Z)/18:3(9Z,12Z,15Z)/0:0) ; DG(18:3(6Z,9Z,12Z)/14:1(9Z)/0:0) ; DG(18:3(9Z,12Z,15Z)/14:1(9Z)/0:0) ; DG(18:4(6Z,9Z,12Z,15Z)/14:0/0:0)	559.436	-0.00193664	-0.00300611	0.00542013	0.00494955	-0.000692911
HMDB10699	CerP(d18:1/12:0)	560.407	-0.00143452	0.00633529	0.00664146	0.00104812	-0.000955514
C02191 ; HMDB00241	Protoporphyrin ; Protoporphyrin IX	561.25	-0.00035599	0.000986332	0.00303749	0.00647592	-0.00122537
HMDB10330	Cholesterol glucuronide	561.379	-0.00337058	-0.00378775	0.00227157	0.00783192	-0.00459779
HMDB01063	3-Hexaprenyl-4,5-Dihydroxybenzoic acid	561.394	-0.0102127	-0.00937978	0.00653429	0.0111644	-0.00736998
HMDB12147	2-Hexaprenyl-3-methyl-6-methoxy-1,4-benzoquinol	561.43	-0.00261521	-0.000195067	0.00725621	-0.00202297	-0.000215523
HMDB07017 ; HMDB07018 ; HMDB07045 ; HMDB07241 ; HMDB07269 ; HMDB07298	DG(14:0/18:3(6Z,9Z,12Z)/0:0) ; DG(14:0/18:3(9Z,12Z,15Z)/0:0) ; DG(14:1(9Z)/18:2(9Z,12Z)/0:0) ; DG(18:2(9Z,12Z)/14:1(9Z)/0:0) ; DG(18:3(6Z,9Z,12Z)/14:0/0:0) ; DG(18:3(9Z,12Z,15Z)/14:0/0:0)	561.451	-6.89219e-05	0.00395332	0.0137315	-0.000937212	0.00494392
C03642 ; HMDB02580	2-[(4R)-4-[(1S,2S,5R,7R,10R,11S,14R,15R)-2,15-dimethyl-5-(sulfonatooxy)tetracyclo[8.7.0.0^{2,7}.0^{11,15}]heptadecan-14-yl]pentanamido]ethane-1-sulfonate ; Taurolithocholic acid 3-sulfate	562.251	0.00235241	0.0113585	0.00918251	0.00274242	0.00713598
HMDB11498 ; HMDB11528	LysoPE(0:0/24:1(15Z)) ; LysoPE(24:1(15Z)/0:0)	562.388	-0.013276	0.0149937	0.0092358	0.0285946	0.0291507
HMDB11774 ; HMDB04948	Cer(d18:1/18:1(11Z)) ; Ceramide (d18:1/9Z-18:1)	562.519	0.122152	0.0580833	0.0703355	0.0628253	0.0498374
HMDB06876 ; HMDB01328; C00842	dTDP-D-galactose ; dTDP-D-glucose; dTDP-glucose(2-)	563.066	0.211326	0.239349	0.26943	0.108696	0.167012
HMDB05788	Theaflavin	563.119	-0.00214317	-0.00386964	0.00217337	-0.00314793	0.000388478
HMDB04051	Aerobactin	563.222	0.0297029	0.0319314	0.0319283	0.0370076	0.0595725
HMDB03154 ; HMDB02193	Canthaxanthin ; E,e-Carotene-3,3'-dione	563.388	-0.018059	-0.00747251	0.00201109	0.0128265	-0.0004303
HMDB11661	2-Octaprenyl-3-methyl-6-methoxy-1,4-benzoquinol	563.446	-0.00121798	0.00327029	0.00642648	-0.0014108	0.00280954
HMDB07016 ; HMDB07043 ; HMDB07044 ; HMDB07128 ; HMDB07183 ; HMDB07212 ; HMDB07240	DG(14:0/18:2(9Z,12Z)/0:0) ; DG(14:1(9Z)/18:1(11Z)/0:0) ; DG(14:1(9Z)/18:1(9Z)/0:0) ; DG(16:1(9Z)/16:1(9Z)/0:0) ; DG(18:1(11Z)/14:1(9Z)/0:0) ; DG(18:1(9Z)/14:1(9Z)/0:0) ; DG(18:2(9Z,12Z)/14:0/0:0)	563.466	-0.000392699	0.00717105	0.0131903	-0.00109441	0.00511708
HMDB03369	CDP-glucose	564.065	0.0263863	0.0294559	0.0360543	0.0101473	0.0195893
HMDB11497 ; HMDB11527	LysoPE(0:0/24:0) ; LysoPE(24:0/0:0)	564.401	-0.00160259	-0.00539886	0.00929416	0.00617273	0.0256008
HMDB11762 ; HMDB11763 ; HMDB04950 ; HMDB00829	Cer(d18:0/18:1(11Z)) ; Cer(d18:0/18:1(9Z)) ; Ceramide (d18:1/18:0) ; HMDB00829	564.536	0.0374472	0.0971361	0.0273812	0.0223384	-0.00177984
C00052 ; C00029 ; HMDB00286 ; HMDB00302	UDP-D-galactose(2-) ; UDPglucose ; Uridine diphosphate glucose ; Uridine diphosphategalactose	565.046	1.44831	1.95909	2.72511	0.377601	1.38877
HMDB02379	Mesoporphyrin IX	565.281	-0.00513119	-0.000890237	0.00511842	0.000688027	0.00153611
HMDB02020 ; HMDB03448	3'-hydroxy-e,e-caroten-3-one ; 3-Hydroxy-b,e-caroten-3'-one	565.405	0.000128516	-0.00123788	0.00854723	-0.00246596	0.0105302
HMDB07014 ; HMDB07015 ; HMDB07042 ; HMDB07099 ; HMDB07127 ; HMDB07154 ; HMDB07182 ; HMDB07211	DG(14:0/18:1(11Z)/0:0) ; DG(14:0/18:1(9Z)/0:0) ; DG(14:1(9Z)/18:0/0:0) ; DG(16:0/16:1(9Z)/0:0) ; DG(16:1(9Z)/16:0/0:0) ; DG(18:0/14:1(9Z)/0:0) ; DG(18:1(11Z)/14:0/0:0) ; DG(18:1(9Z)/14:0/0:0)	565.482	-6.94417e-05	0.00572206	0.0102368	-0.00221957	0.00333554
HMDB10404	LysoPC(22:6(4Z,7Z,10Z,13Z,16Z,19Z))	566.324	0.00589382	0.00934834	0.00927202	0.0089384	0.00867573
HMDB11761	Cer(d18:0/18:0)	566.55	0.0018098	0.0213327	0.00585442	-0.000355672	-0.000115632
HMDB06465; C06462	Leukotriene F4; leukotriene F4	567.274	-0.00061843	0.00427007	0.00433053	-0.000739095	0.00276933
C01079	Protoporphyrinogen IX	567.297	0.00172193	-0.000564259	0.00421008	-0.00156795	-0.00165648
HMDB02430 ; HMDB02596	(3a,5b,7a)-23-Carboxy-7-hydroxy-24-norcholan-3-yl-b-D-Glucopyranosiduronic acid ; Deoxycholic acid 3-glucuronide	567.316	0.00100102	0.0042243	0.00685029	-0.00108233	0.00276482
HMDB03112 ; HMDB03240 ; HMDB03451 ; HMDB02950 ; HMDB02198 ; HMDB03146 ; HMDB03415 ; HMDB03233 ; HMDB02789	(3R,3'R,13-cis)-b,b-Carotene-3,3'-diol ; (3R,3'R,15-cis)-b,b-Carotene-3,3'-diol ; (3R,3'R,6'R,13-cis)-b,e-Carotene-3,3'-diol ; (3R,3'R,6'R,9'-cis)-b,e-Carotene-3,3'-diol ; (3R,3'R,6'R,9-cis)-Carotene-3,3'-diol ; (3R,3'R,9-cis)-b,b-Carotene-3,3'-diol ; (3R,3'S,6'R)-b,e-Carotene-3,3'-diol ; Lutein ; Zeaxanthin	567.422	0.00382721	0.0088903	0.00218433	0.00535008	-0.00267926
HMDB07013 ; HMDB07098 ; HMDB07153	DG(14:0/18:0/0:0) ; DG(16:0/16:0/0:0) ; DG(18:0/14:0/0:0)	567.497	-0.00111995	0.00195261	0.00451582	-0.00170379	0.000783111
HMDB02262	CE(12:0)	567.513	0.000723059	0.000722536	0.00872236	-0.000764823	0.00362669
HMDB10402 ; HMDB10403	LysoPC(22:5(4Z,7Z,10Z,13Z,16Z)) ; LysoPC(22:5(7Z,10Z,13Z,16Z,19Z))	568.34	0.000186336	0.00790948	0.00795267	0.00989242	0.00257812
HMDB02746	cis-5,6-Dihydro-5,6-dihydroxy-carotene	569.437	0.000504175	0.0068455	0.00520865	-0.000355203	0.000398576
HMDB05774	Endomorphin-2	570.272	-0.000882779	0.00598515	0.00501731	0.00627802	0.00370286
HMDB10401	LysoPC(22:4(7Z,10Z,13Z,16Z))	570.356	0.0051782	0.0136985	0.00896839	0.00828217	0.0086236
HMDB10344	Vitamin D2 3-glucuronide	571.364	-0.000954368	0.000264586	0.00208352	-0.000206138	-0.00131875
HMDB03071	5,6-Dihydro-5,6-dihydroxy-y,y-carotene	571.45	0.0127474	0.0113202	0.0135814	0.0132654	0.0162084
C05921	Biotinyl-5'-AMP	572.133	-0.000446978	-0.000618565	0.000450574	0.00196464	-0.00182437
HMDB06825	Tetrahydrofolyl-[Glu](2)	573.204	-0.00585064	-0.00434087	-0.00399003	0.00111331	0.00669494
HMDB07077 ; HMDB07329	DG(15:0/18:4(6Z,9Z,12Z,15Z)/0:0) ; DG(18:4(6Z,9Z,12Z,15Z)/15:0/0:0)	573.454	0.0231304	0.0427318	0.0331174	0.0364387	0.0306485
HMDB10400	LysoPC(22:2(13Z,16Z))	574.388	-0.00697834	-0.00412298	0.000344057	0.00201792	0.00112439
HMDB06820 ; HMDB00977	2-Hexaprenyl-3-methyl-5-hydroxy-6-methoxy-1,4-benzoquinone ; 3-Hexaprenyl-4-hydroxy-5-methoxybenzoic acid	575.409	-0.00153396	0.000334838	0.00317745	-0.00347956	-0.00359146
HMDB07075 ; HMDB07076 ; HMDB07271 ; HMDB07300	DG(15:0/18:3(6Z,9Z,12Z)/0:0) ; DG(15:0/18:3(9Z,12Z,15Z)/0:0) ; DG(18:3(6Z,9Z,12Z)/15:0/0:0) ; DG(18:3(9Z,12Z,15Z)/15:0/0:0)	575.467	0.0571752	0.105353	0.0673242	0.0814343	0.0454571
HMDB12277 ; HMDB12278	PhosphoribosylformiminoAICAR-phosphate ; Phosphoribulosylformimino-AICAR-P	576.074	0.000612586	0.00452048	0.00137691	0.00241647	-0.000965396
HMDB10399	LysoPC(22:1(13Z))	576.403	0.000989199	0.0140617	0.00623523	-0.000804605	-0.00221533
HMDB05799	Scolymoside	577.156	0.0028165	0.0390952	-0.000610497	0.00597689	-0.00209103
HMDB12146	2-Hexaprenyl-3-methyl-5-hydroxy-6-methoxy-1,4-benzoquinol	577.424	0.00784983	0.00371477	0.0118109	0.00516508	-0.00433504
HMDB07074 ; HMDB07242	DG(15:0/18:2(9Z,12Z)/0:0) ; DG(18:2(9Z,12Z)/15:0/0:0)	577.483	0.00772955	0.0318557	0.0192814	0.0112832	0.00676299
HMDB02486 ; HMDB02498	Taurochenodeoxycholate-3-sulfate ; Taurochenodeoxycholate-7-sulfate	578.246	-0.000425732	0.00562004	0.00396818	0.00594872	0.00018745
HMDB10398	LysoPC(22:0)	578.418	0.00146997	0.00792947	0.00812066	0.00336156	-0.00113259
HMDB03529 ; C01284	Inositol 1,3,4,5,6-pentakisphosphate ; myo-inositol 1,3,4,5,6-pentakisphosphate(10-)	578.887	0.0554129	0.0737211	0.0400584	0.0480496	0.0380867
C00167; HMDB12302 ; HMDB12304 ; HMDB00935	UDP-D-glucuronate; UDP-D-galacturonate ; UDP-L-iduronate ; Uridine diphosphate glucuronic acid	579.025	0.280902	1.48292	0.0658224	-0.0631338	0.376288
HMDB02927	HMDB02927	579.171	-0.00122965	0.00155434	0.00127355	0.00246469	-0.000361139
HMDB07072 ; HMDB07073 ; HMDB07184 ; HMDB07213	DG(15:0/18:1(11Z)/0:0) ; DG(15:0/18:1(9Z)/0:0) ; DG(18:1(11Z)/15:0/0:0) ; DG(18:1(9Z)/15:0/0:0)	579.498	0.000762382	0.0045197	0.00707086	-0.0013699	0.00165516
	hyaluronan degradation product 1	581.183	0.00141689	0.00519523	0.00244152	0.00330741	-0.0014288
HMDB01008 ; C00500	Biliverdin ; biliverdin(2-)	581.239	-0.00644639	-0.00345226	-0.000985064	0.0070759	-0.004412
HMDB07071 ; HMDB07155	DG(15:0/18:0/0:0) ; DG(18:0/15:0/0:0)	581.514	-0.00204513	-0.000829731	0.00548852	-0.00174362	-0.00085749
HMDB00488 ; HMDB00054; C00486	4E,15Z-Bilirubin IXa ; Bilirubin; bilirubin(2-)	583.257	0.00304391	-0.00158083	0.00931971	0.00115501	-0.00256139
HMDB02577	Cholic acid glucuronide	583.312	-0.000225042	0.0022058	0.00341501	-0.000481501	-0.000744176
HMDB07056 ; HMDB07560	DG(14:1(9Z)/20:5(5Z,8Z,11Z,14Z,17Z)/0:0) ; DG(20:5(5Z,8Z,11Z,14Z,17Z)/14:1(9Z)/0:0)	583.435	0.00273265	0.0229227	0.0132843	0.0151777	0.0133502
HMDB12188 ; HMDB01278 ;	All-trans-hexaprenyl diphosphate ; Presqualene diphosphate ; presqualene diphosphate(3-)	585.309	-0.0133659	-0.0109551	-0.00175157	-0.00063921	-0.00334142
HMDB07027 ; HMDB07054 ; HMDB07055 ; HMDB07135 ; HMDB07331 ; HMDB07502 ; HMDB07531 ; HMDB07559	DG(14:0/20:5(5Z,8Z,11Z,14Z,17Z)/0:0) ; DG(14:1(9Z)/20:4(5Z,8Z,11Z,14Z)/0:0) ; DG(14:1(9Z)/20:4(8Z,11Z,14Z,17Z)/0:0) ; DG(16:1(9Z)/18:4(6Z,9Z,12Z,15Z)/0:0) ; DG(18:4(6Z,9Z,12Z,15Z)/16:1(9Z)/0:0) ; DG(20:4(5Z,8Z,11Z,14Z)/14:1(9Z)/0:0) ; DG(20:4(8Z,11Z,14Z,17Z)/14:1(9Z)/0:0) ; DG(20:5(5Z,8Z,11Z,14Z,17Z)/14:0/0:0)	585.45	-0.00305649	-0.00070504	0.00486597	-0.00573887	-0.00254651
HMDB01364	Adenosine tetraphosphate	585.955	0.0587513	0.0773554	0.0455631	0.0391186	0.0446453
HMDB01391 ; HMDB01346 ; C01222	GDP-4-Dehydro-6-L-deoxygalactose ; GDP-4-Dehydro-6-deoxy-D-mannose ; GDP-4-dehydro-6-deoxy-alpha-D-mannose(2-)	586.057	0.00200003	0.00829578	0.0084692	-0.00191392	0.00108348
HMDB01445	HMDB01445	586.217	-0.000700793	0.00133641	-0.000539834	-0.00107503	-7.77132e-05
HMDB04161	D-Urobilin	587.286	-0.00352517	-0.00139296	0.00213614	3.97645e-05	-0.00109706
HMDB07025 ; HMDB07026 ; HMDB07052 ; HMDB07053 ; HMDB07106 ; HMDB07133 ; HMDB07134 ; HMDB07273 ; HMDB07302 ; HMDB07330 ; HMDB07444 ; HMDB07473 ; HMDB07501 ; HMDB07530	DG(14:0/20:4(5Z,8Z,11Z,14Z)/0:0) ; DG(14:0/20:4(8Z,11Z,14Z,17Z)/0:0) ; DG(14:1(9Z)/20:3(5Z,8Z,11Z)/0:0) ; DG(14:1(9Z)/20:3(8Z,11Z,14Z)/0:0) ; DG(16:0/18:4(6Z,9Z,12Z,15Z)/0:0) ; DG(16:1(9Z)/18:3(6Z,9Z,12Z)/0:0) ; DG(16:1(9Z)/18:3(9Z,12Z,15Z)/0:0) ; DG(18:3(6Z,9Z,12Z)/16:1(9Z)/0:0) ; DG(18:3(9Z,12Z,15Z)/16:1(9Z)/0:0) ; DG(18:4(6Z,9Z,12Z,15Z)/16:0/0:0) ; DG(20:3(5Z,8Z,11Z)/14:1(9Z)/0:0) ; DG(20:3(8Z…	587.466	-0.00124227	0.00368874	0.013041	-0.0002294	0.00279157
C00498 ; HMDB06369 ; HMDB06557 ; C06192 ; HMDB01499 ; HMDB01095 ; C00325	ADP alpha-D-glucoside(2-) ; ADP-Mannose ; ADP-glucose ; ADPmannose ; GDP-D-Rhamnose ; GDP-L-fucose ; GDP-L-fucose(2-)	588.073	0.159317	0.061385	0.0609286	0.00942953	0.0574584
HMDB12222	dTDP-4-acetamido-4,6-dideoxy-D-galactose	588.099	0.0210212	0.00573413	0.00628677	-0.00364801	0.00747713
HMDB00810	Dimethylprotoporphyrin IX dimethyl ester	589.281	-0.0108155	-0.00622742	0.00617431	0.0188081	-0.00399321
HMDB04158 ; HMDB04160	D-Urobilinogen ; I-Urobilin	589.302	-0.00093962	0.0107494	0.0224768	0.00723858	0.00645859
HMDB07023 ; HMDB07024 ; HMDB07051 ; HMDB07104 ; HMDB07105 ; HMDB07132 ; HMDB07244 ; HMDB07272 ; HMDB07301 ; HMDB07415 ; HMDB07443 ; HMDB07472	DG(14:0/20:3(5Z,8Z,11Z)/0:0) ; DG(14:0/20:3(8Z,11Z,14Z)/0:0) ; DG(14:1(9Z)/20:2(11Z,14Z)/0:0) ; DG(16:0/18:3(6Z,9Z,12Z)/0:0) ; DG(16:0/18:3(9Z,12Z,15Z)/0:0) ; DG(16:1(9Z)/18:2(9Z,12Z)/0:0) ; DG(18:2(9Z,12Z)/16:1(9Z)/0:0) ; DG(18:3(6Z,9Z,12Z)/16:0/0:0) ; DG(18:3(9Z,12Z,15Z)/16:0/0:0) ; DG(20:2(11Z,14Z)/14:1(9Z)/0:0) ; DG(20:3(5Z,8Z,11Z)/14:0/0:0) ; DG(20:3(8Z,11Z,14Z)/14:0/0:0)	589.482	0.0127731	0.0166781	0.0385225	0.0162483	0.013407
; ;	2-hydroxyestrone-1-S-glutathione ; 2-hydroxyestrone-4-S-glutathione ; 4-hydroxyestrone-2-S-glutathione	590.218	0.00292212	0.00541074	0.00233329	0.00275967	-0.000265951
; ; ; ; ; ;	N-retinylidene-N-retinylethanolamine ; iso-A2E(11'-cis) ; iso-A2E(11-cis) ; iso-A2E(13-cis) ; iso-A2E(9'-cis) ; iso-A2E(9,13-di-cis) ; iso-A2E(9-cis)	590.437	-0.00159038	0.00736236	0.00388961	-0.000583961	0.000286591
HMDB01898	Mesobilirubinogen	591.317	-0.00251074	-0.0016549	0.00762166	0.000493589	-0.000232981
HMDB07022 ; HMDB07050 ; HMDB07103 ; HMDB07130 ; HMDB07131 ; HMDB07186 ; HMDB07215 ; HMDB07243 ; HMDB07386 ; HMDB07414	DG(14:0/20:2(11Z,14Z)/0:0) ; DG(14:1(9Z)/20:1(11Z)/0:0) ; DG(16:0/18:2(9Z,12Z)/0:0) ; DG(16:1(9Z)/18:1(11Z)/0:0) ; DG(16:1(9Z)/18:1(9Z)/0:0) ; DG(18:1(11Z)/16:1(9Z)/0:0) ; DG(18:1(9Z)/16:1(9Z)/0:0) ; DG(18:2(9Z,12Z)/16:0/0:0) ; DG(20:1(11Z)/14:1(9Z)/0:0) ; DG(20:2(11Z,14Z)/14:0/0:0)	591.497	-0.00326512	-0.000767082	0.0092304	0.00363234	-0.0021943
; ;	2-hydroxy-17beta-estradiol-1-S-glutathione ; 2-hydroxy-17beta-estradiol-4-S-glutathione ; 4-hydroxy-17beta-estradiol-2-S-glutathione	592.233	-0.000168613	0.00361139	0.00147127	0.00244245	-0.000878072
HMDB04951	Ceramide (d18:1/20:0)	592.566	-0.00461322	0.0694408	0.0176877	0.00518352	0.00241697
HMDB04159	L-Urobilin	593.334	-0.000796596	0.00646072	0.00704147	0.000620036	0.0025052
HMDB07021 ; HMDB07049 ; HMDB07101 ; HMDB07102 ; HMDB07129 ; HMDB07157 ; HMDB07185 ; HMDB07214 ; HMDB07357 ; HMDB07385	DG(14:0/20:1(11Z)/0:0) ; DG(14:1(9Z)/20:0/0:0) ; DG(16:0/18:1(11Z)/0:0) ; DG(16:0/18:1(9Z)/0:0) ; DG(16:1(9Z)/18:0/0:0) ; DG(18:0/16:1(9Z)/0:0) ; DG(18:1(11Z)/16:0/0:0) ; DG(18:1(9Z)/16:0/0:0) ; DG(20:0/14:1(9Z)/0:0) ; DG(20:1(11Z)/14:0/0:0)	593.514	-0.00141438	0.00388418	0.00537547	0.00960187	0.000729955
HMDB10367	CE(14:1(9Z))	593.529	-0.00101827	0.000277186	0.00542491	0.0149904	0.00101609
HMDB02581	Taurocholic acid 3-sulfate	594.241	-0.00112791	0.00322692	0.00292146	-1.06111e-05	0.00138151
HMDB11764	Cer(d18:0/20:0)	594.581	0.000270699	0.0174192	0.00560714	0.000864657	0.000257325
HMDB05811	Eriocitrin	595.165	-0.00185755	-0.00119686	-0.0010619	0.00201631	0.000518268
HMDB05775	Tetragastrin	595.235	-0.0030381	-0.000995163	-0.00290886	0.00895966	0.00373839
HMDB04157	L-Urobilinogen	595.348	-0.00128949	-0.000522272	0.00646202	-0.00192603	-0.00132769
HMDB02204	Astaxanthin	595.379	0.00409762	0.00707721	0.00638382	0.0048693	0.0033883
HMDB07020 ; HMDB07100 ; HMDB07156 ; HMDB07356	DG(14:0/20:0/0:0) ; DG(16:0/18:0/0:0) ; DG(18:0/16:0/0:0) ; DG(20:0/14:0/0:0)	595.528	0.000738941	0.00456347	0.00784696	0.0012833	0.00422149
HMDB06725	CE(14:0)	595.543	-2.53283e-05	0.00502462	0.0145827	0.000759453	0.00803901
HMDB00668	Hematoporphyrin IX	597.271	-0.00101959	0.00612243	0.00134165	0.00546251	-0.00102077
HMDB03162	7-Methylhypoxanthine	597.394	-0.00172483	0.000804197	0.00734689	0.00547291	-0.00243243
HMDB03020 ; HMDB03101	HMDB03020 ; Violaxanthin	599.41	-0.00180893	0.00218328	0.00469281	0.00234183	-0.000744972
HMDB07085 ; HMDB07561	DG(15:0/20:5(5Z,8Z,11Z,14Z,17Z)/0:0) ; DG(20:5(5Z,8Z,11Z,14Z,17Z)/15:0/0:0)	599.467	0.000593275	0.00186175	0.00791905	0.000644849	-0.000357262
HMDB07083 ; HMDB07084 ; HMDB07503 ; HMDB07532	DG(15:0/20:4(5Z,8Z,11Z,14Z)/0:0) ; DG(15:0/20:4(8Z,11Z,14Z,17Z)/0:0) ; DG(20:4(5Z,8Z,11Z,14Z)/15:0/0:0) ; DG(20:4(8Z,11Z,14Z,17Z)/15:0/0:0)	601.484	0.0216058	0.0264808	0.0352031	0.0246728	0.0164036
	neocasomorphin (1-5)	602.281	0.00776913	0.0147125	0.00747661	0.00824231	0.00407376
HMDB07081 ; HMDB07082 ; HMDB07445 ; HMDB07474	DG(15:0/20:3(5Z,8Z,11Z)/0:0) ; DG(15:0/20:3(8Z,11Z,14Z)/0:0) ; DG(20:3(5Z,8Z,11Z)/15:0/0:0) ; DG(20:3(8Z,11Z,14Z)/15:0/0:0)	603.499	0.0217724	0.0288052	0.0379911	0.0250621	0.0131212
;	3',5'-diiodo-L-thyronine 4'-O-sulfate ; 3,3'-diiodo-L-thyronine 4'-O-sulfate	603.841	0.0661713	0.0843334	0.0510161	0.0641008	0.0524967
C00096 ; HMDB03351 ; HMDB01163	GDP-alpha-D-mannose(2-) ; GDP-glucose ; Guanosine diphosphate mannose	604.068	0.0446825	0.0616718	0.0502447	0.0471528	0.0219416
	dynorphin B (6-9)	604.332	-0.000584964	0.0118496	0.00641432	0.00333931	0.00639581
HMDB10406	LysoPC(24:1(15Z))	604.434	0.00302189	0.0299819	0.00804842	-0.0036637	-0.000959656
HMDB10361	(23S)-23,25-dihdroxy-24-oxovitamine D3 23-(beta-glucuronide)	605.333	-0.00107945	0.00952776	0.0061451	0.00235594	-0.000599454
HMDB07080 ; HMDB07416	DG(15:0/20:2(11Z,14Z)/0:0) ; DG(20:2(11Z,14Z)/15:0/0:0)	605.514	0.00804251	0.00804268	0.0141968	0.00541605	0.0060694
C00203 ; C00043 ; HMDB00304 ; HMDB00290	UDP-N-acetyl-D-galactosamine(2-) ; UDP-N-acetyl-alpha-D-glucosamine(2-) ; Uridine diphosphate-N-acetylgalactosamine ; Uridine diphosphate-N-acetylglucosamine	606.073	3.67102	3.86509	4.68637	1.81525	2.89977
HMDB10405	LysoPC(24:0)	606.449	0.0028105	0.0101802	0.0126004	-0.00312952	0.00706377
HMDB00683	Harderoporphyrin	607.255	-0.00190801	0.000842907	-0.000509894	0.00583415	-0.00436096
HMDB07338	DG(18:4(6Z,9Z,12Z,15Z)/18:4(6Z,9Z,12Z,15Z)/0:0)	607.437	0.00218334	0.00371027	0.00504515	0.00420028	-0.0022377
HMDB07079 ; HMDB07387	DG(15:0/20:1(11Z)/0:0) ; DG(20:1(11Z)/15:0/0:0)	607.53	0.00248087	0.00462656	0.0109313	-0.00151	0.00192641
HMDB06730	QYNAD	608.232	-0.0040926	0.00322023	0.00652704	0.00465064	0.00287008
HMDB03249	Rutin	609.146	-0.00130387	0.00127041	-0.000843981	0.00351125	-0.000626202
HMDB03265	Hesperidin	609.181	0.00887223	0.0103968	-0.000584457	0.00484665	0.00903106
HMDB05773	Endomorphin-1	609.283	-0.00177645	0.00503459	0.00158434	0.000562015	-0.00244389
HMDB07078 ; HMDB07358	DG(15:0/20:0/0:0) ; DG(20:0/15:0/0:0)	609.547	-0.00050125	-0.000335117	0.00186224	-0.00122415	-0.00166037
C00127	Oxidized glutathione	611.143	0.0776669	0.0574994	0.0585558	-0.0106268	0.105444
HMDB10355	Cholestane-3,7,12,25-tetrol-3-glucuronide	611.378	-0.0086694	-0.00171941	0.0114047	0.0104517	-0.00877879
HMDB07034 ; HMDB07061 ; HMDB07062 ; HMDB07143 ; HMDB07251 ; HMDB07278 ; HMDB07279 ; HMDB07307 ; HMDB07308 ; HMDB07335 ; HMDB07563 ; HMDB07705 ; HMDB07734 ; HMDB07762	DG(14:0/22:6(4Z,7Z,10Z,13Z,16Z,19Z)/0:0) ; DG(14:1(9Z)/22:5(4Z,7Z,10Z,13Z,16Z)/0:0) ; DG(14:1(9Z)/22:5(7Z,10Z,13Z,16Z,19Z)/0:0) ; DG(16:1(9Z)/20:5(5Z,8Z,11Z,14Z,17Z)/0:0) ; DG(18:2(9Z,12Z)/18:4(6Z,9Z,12Z,15Z)/0:0) ; DG(18:3(6Z,9Z,12Z)/18:3(6Z,9Z,12Z)/0:0) ; DG(18:3(6Z,9Z,12Z)/18:3(9Z,12Z,15Z)/0:0) ; DG(18:3(9Z,12Z,15Z)/18:3(6Z,9Z,12Z)/0:0) ; DG(18:3(9Z,12Z,15Z)/18:3(9Z,12Z,15Z)/0:0) ; DG(18:4(6Z,…	611.469	-0.0128255	-0.0102208	0.0078011	-0.00581782	-0.0104905
C00128 ; HMDB01176	CMP-N-acetyl-beta-neuraminate(2-) ; Cytidine monophosphate N-acetylneuraminic acid	613.138	0.142226	0.215773	0.402421	0.00963464	0.317323
HMDB02160	Harderoporphyrinogen	613.302	0.0100377	0.0202145	0.0109309	0.0072275	0.0107101
HMDB07032 ; HMDB07033 ; HMDB07060 ; HMDB07114 ; HMDB07141 ; HMDB07142 ; HMDB07193 ; HMDB07222 ; HMDB07249 ; HMDB07250 ; HMDB07277 ; HMDB07306 ; HMDB07333 ; HMDB07334 ; HMDB07505 ; HMDB07534 ; HMDB07562 ; HMDB07676 ; HMDB07704 ; HMDB07733	DG(14:0/22:5(4Z,7Z,10Z,13Z,16Z)/0:0) ; DG(14:0/22:5(7Z,10Z,13Z,16Z,19Z)/0:0) ; DG(14:1(9Z)/22:4(7Z,10Z,13Z,16Z)/0:0) ; DG(16:0/20:5(5Z,8Z,11Z,14Z,17Z)/0:0) ; DG(16:1(9Z)/20:4(5Z,8Z,11Z,14Z)/0:0) ; DG(16:1(9Z)/20:4(8Z,11Z,14Z,17Z)/0:0) ; DG(18:1(11Z)/18:4(6Z,9Z,12Z,15Z)/0:0) ; DG(18:1(9Z)/18:4(6Z,9Z,12Z,15Z)/0:0) ; DG(18:2(9Z,12Z)/18:3(6Z,9Z,12Z)/0:0) ; DG(18:2(9Z,12Z)/18:3(9Z,12Z,15Z)/0:0) ; DG(1…	613.483	0.00346747	0.00159743	0.0155616	-0.000586603	0.002378
HMDB03178 ; C00032	Heme ; Protoheme	615.169	-0.00152321	-0.00045187	0.00310526	-0.00158737	0.0018269
HMDB07031 ; HMDB07112 ; HMDB07113 ; HMDB07139 ; HMDB07140 ; HMDB07164 ; HMDB07191 ; HMDB07192 ; HMDB07220 ; HMDB07221 ; HMDB07248 ; HMDB07275 ; HMDB07276 ; HMDB07304 ; HMDB07305 ; HMDB07332 ; HMDB07447 ; HMDB07476 ; HMDB07504 ; HMDB07533 ; HMDB07675	DG(14:0/22:4(7Z,10Z,13Z,16Z)/0:0) ; DG(16:0/20:4(5Z,8Z,11Z,14Z)/0:0) ; DG(16:0/20:4(8Z,11Z,14Z,17Z)/0:0) ; DG(16:1(9Z)/20:3(5Z,8Z,11Z)/0:0) ; DG(16:1(9Z)/20:3(8Z,11Z,14Z)/0:0) ; DG(18:0/18:4(6Z,9Z,12Z,15Z)/0:0) ; DG(18:1(11Z)/18:3(6Z,9Z,12Z)/0:0) ; DG(18:1(11Z)/18:3(9Z,12Z,15Z)/0:0) ; DG(18:1(9Z)/18:3(6Z,9Z,12Z)/0:0) ; DG(18:1(9Z)/18:3(9Z,12Z,15Z)/0:0) ; DG(18:2(9Z,12Z)/18:2(9Z,12Z)/0:0) ; DG(18:…	615.498	0.0172554	0.0208204	0.0264848	0.0179515	0.0188221
	neuromedin N	616.373	-0.0025658	-0.0012416	0.00385486	0.0098039	-0.0075843
HMDB10700	CerP(d18:1/16:0)	616.469	0.0111766	0.00381674	0.0939977	0.105008	0.103052
HMDB07059 ; HMDB07110 ; HMDB07111 ; HMDB07138 ; HMDB07162 ; HMDB07163 ; HMDB07190 ; HMDB07219 ; HMDB07246 ; HMDB07247 ; HMDB07274 ; HMDB07303 ; HMDB07418 ; HMDB07446 ; HMDB07475 ; HMDB07647	DG(14:1(9Z)/22:2(13Z,16Z)/0:0) ; DG(16:0/20:3(5Z,8Z,11Z)/0:0) ; DG(16:0/20:3(8Z,11Z,14Z)/0:0) ; DG(16:1(9Z)/20:2(11Z,14Z)/0:0) ; DG(18:0/18:3(6Z,9Z,12Z)/0:0) ; DG(18:0/18:3(9Z,12Z,15Z)/0:0) ; DG(18:1(11Z)/18:2(9Z,12Z)/0:0) ; DG(18:1(9Z)/18:2(9Z,12Z)/0:0) ; DG(18:2(9Z,12Z)/18:1(11Z)/0:0) ; DG(18:2(9Z,12Z)/18:1(9Z)/0:0) ; DG(18:3(6Z,9Z,12Z)/18:0/0:0) ; DG(18:3(9Z,12Z,15Z)/18:0/0:0) ; DG(20:2(11Z,14…	617.515	0.00873203	0.0168776	0.0247788	0.0160513	0.0151241
HMDB10698	CerP(d18:0/16:0)	618.484	0.00173272	0.0394396	0.00833118	-0.0027858	0.00139344
HMDB11775	Cer(d18:1/22:1(13Z))	618.581	0.0222833	0.157596	0.0823946	0.0172004	0.0384626
HMDB05790	Tannin	619.056	-0.00104306	0.00583759	-0.00155344	0.00915379	0.000827771
HMDB07030 ; HMDB07058 ; HMDB07109 ; HMDB07137 ; HMDB07161 ; HMDB07188 ; HMDB07189 ; HMDB07217 ; HMDB07218 ; HMDB07245 ; HMDB07389 ; HMDB07417 ; HMDB07618 ; HMDB07646	DG(14:0/22:2(13Z,16Z)/0:0) ; DG(14:1(9Z)/22:1(13Z)/0:0) ; DG(16:0/20:2(11Z,14Z)/0:0) ; DG(16:1(9Z)/20:1(11Z)/0:0) ; DG(18:0/18:2(9Z,12Z)/0:0) ; DG(18:1(11Z)/18:1(11Z)/0:0) ; DG(18:1(11Z)/18:1(9Z)/0:0) ; DG(18:1(9Z)/18:1(11Z)/0:0) ; DG(18:1(9Z)/18:1(9Z)/0:0) ; DG(18:2(9Z,12Z)/18:0/0:0) ; DG(20:1(11Z)/16:1(9Z)/0:0) ; DG(20:2(11Z,14Z)/16:0/0:0) ; DG(22:1(13Z)/14:1(9Z)/0:0) ; DG(22:2(13Z,16Z)/14:0/0:…	619.529	0.0067785	0.00861346	0.0140886	0.00454253	0.0131254
HMDB11671	ADP-ribose 1"-2" cyclic phosphate	620.018	0.0324634	0.0321584	0.0246363	0.0119565	0.0168411
HMDB11669	6-(N-Acetyl-alpha-D-glucosaminyl)-1-phosphatidyl-1D-myo-inositol	620.16	-3.01256e-05	0.00214903	0.00167522	0.00269372	-0.00189239
HMDB11766 ; HMDB04952	Cer(d18:0/22:1(13Z)) ; Ceramide (d18:1/22:0)	620.597	-0.00680684	0.109745	0.0398284	0.0316792	0.0189784
;	3,3',5'-triiodothyroacetate ; 3,5,3'-triiodothyroacetate	620.756	0.0770144	0.105369	0.0526768	0.0965996	0.0683693
HMDB07029 ; HMDB07057 ; HMDB07108 ; HMDB07136 ; HMDB07159 ; HMDB07160 ; HMDB07187 ; HMDB07216 ; HMDB07360 ; HMDB07388 ; HMDB07589 ; HMDB07617	DG(14:0/22:1(13Z)/0:0) ; DG(14:1(9Z)/22:0/0:0) ; DG(16:0/20:1(11Z)/0:0) ; DG(16:1(9Z)/20:0/0:0) ; DG(18:0/18:1(11Z)/0:0) ; DG(18:0/18:1(9Z)/0:0) ; DG(18:1(11Z)/18:0/0:0) ; DG(18:1(9Z)/18:0/0:0) ; DG(20:0/16:1(9Z)/0:0) ; DG(20:1(11Z)/16:0/0:0) ; DG(22:0/14:1(9Z)/0:0) ; DG(22:1(13Z)/14:0/0:0)	621.545	0.00488658	0.00520169	0.00580409	-0.000180629	0.0076758
HMDB00658	CE(16:1(9Z))	621.56	0.00460043	0.00601332	0.00520182	0.00389127	0.00719155
	leukotriene C5	622.28	0.00329057	0.0144893	0.00953113	0.00966736	0.00744078
HMDB11765	Cer(d18:0/22:0)	622.612	0.00776509	0.0228418	0.00969058	0.0051315	0.00611429
HMDB07028 ; HMDB07107 ; HMDB07158 ; HMDB07359 ; HMDB07588	DG(14:0/22:0/0:0) ; DG(16:0/20:0/0:0) ; DG(18:0/18:0/0:0) ; DG(20:0/16:0/0:0) ; DG(22:0/14:0/0:0)	623.562	-0.0298324	-0.0142898	0.00592622	-0.0413273	0.000844429
HMDB00885 ; C11251	CE(16:0) ; Cholesterol-ester-palm	623.575	-0.0173411	-0.00338917	0.00932231	-0.0202524	0.000506576
HMDB05095 ; HMDB01198 ; C02166	11-trans-Leukotriene C4 ; Leukotriene C4 ; leukotriene C4(2-)	624.297	-0.00270888	0.00625856	0.00336394	-0.00331365	0.00276312
HMDB02579	Glycochenodeoxycholic acid 3-glucuronide	624.338	-0.00781949	0.00127726	0.00475393	-0.000812262	0.00336831
HMDB06698 ;	Tri-N-acetylchitotriose ; chitin	626.241	0.00148331	0.00975586	0.00746333	0.00231102	-0.00220588
HMDB07090 ; HMDB07091 ; HMDB07706 ; HMDB07735	DG(15:0/22:5(4Z,7Z,10Z,13Z,16Z)/0:0) ; DG(15:0/22:5(7Z,10Z,13Z,16Z,19Z)/0:0) ; DG(22:5(4Z,7Z,10Z,13Z,16Z)/15:0/0:0) ; DG(22:5(7Z,10Z,13Z,16Z,19Z)/15:0/0:0)	627.5	0.00434837	0.00431788	0.0175381	0.00171211	-0.000735927
HMDB04249	Phosphatidylinositol-3,4,5-trisphosphate	628.946	0.0280606	0.0414735	0.0200887	0.021758	0.0150554
HMDB12206; C03691	CMP-N-glycoloylneuraminate; (2R,4S,5R,6R)-2-[({[(2R,3S,4R,5R)-5-(4-amino-2-oxo-1,2-dihydropyrimidin-1-yl)-3,4-dihydroxyoxolan-2-yl]methoxy}phosphinato)oxy]-4-hydroxy-5-(2-hydroxyacetamido)-6-[(1R,2R)-1,2,3-trihydroxypropyl]oxane-2-carboxylate	629.134	-0.000808378	0.00065755	-0.000252922	-0.00270417	0.000179739
HMDB07089 ; HMDB07677	DG(15:0/22:4(7Z,10Z,13Z,16Z)/0:0) ; DG(22:4(7Z,10Z,13Z,16Z)/15:0/0:0)	629.516	0.0555537	0.0495708	0.0683606	0.0512473	0.0397726
HMDB08855	PE(14:1(9Z)/14:1(9Z))	630.412	0.0183685	0.01283	0.0136192	0.00921573	-0.00273439
HMDB06607	3'-Sialyllactosamine	631.218	-0.00714584	-0.00111919	-0.00521871	0.0455719	0.00203489
HMDB00825 ; HMDB06569	3'-Sialyllactose ; 6'-Sialyllactose	632.203	-0.0103299	-0.0114326	-0.0134899	0.136009	0.00756015
HMDB08822 ; HMDB08854	PE(14:0/14:1(9Z)) ; PE(14:1(9Z)/14:0)	632.43	-0.00083281	0.00745727	0.00525391	0.000554685	-0.00706448
HMDB06587	Lactodifucotetraose	633.225	-0.00060682	0.00229958	0.000196127	0.00944202	-0.000851102
HMDB07346 ; HMDB07570	DG(18:4(6Z,9Z,12Z,15Z)/20:5(5Z,8Z,11Z,14Z,17Z)/0:0) ; DG(20:5(5Z,8Z,11Z,14Z,17Z)/18:4(6Z,9Z,12Z,15Z)/0:0)	633.451	-0.000171466	0.00485623	0.0101501	-0.00173824	0.00716343
HMDB07088 ; HMDB07648	DG(15:0/22:2(13Z,16Z)/0:0) ; DG(22:2(13Z,16Z)/15:0/0:0)	633.543	0.0161255	0.0144509	0.0203404	0.0145458	0.0113018
HMDB08821	PE(14:0/14:0)	634.444	0.00106359	0.0255285	0.014797	-0.00286828	0.000445222
HMDB00950	Cer(d18:1/23:0)	634.613	0.0154647	0.0281328	0.0128999	0.0120267	0.0182611
HMDB07288 ; HMDB07317 ; HMDB07344 ; HMDB07345 ; HMDB07512 ; HMDB07541 ; HMDB07568 ; HMDB07569	DG(18:3(6Z,9Z,12Z)/20:5(5Z,8Z,11Z,14Z,17Z)/0:0) ; DG(18:3(9Z,12Z,15Z)/20:5(5Z,8Z,11Z,14Z,17Z)/0:0) ; DG(18:4(6Z,9Z,12Z,15Z)/20:4(5Z,8Z,11Z,14Z)/0:0) ; DG(18:4(6Z,9Z,12Z,15Z)/20:4(8Z,11Z,14Z,17Z)/0:0) ; DG(20:4(5Z,8Z,11Z,14Z)/18:4(6Z,9Z,12Z,15Z)/0:0) ; DG(20:4(8Z,11Z,14Z,17Z)/18:4(6Z,9Z,12Z,15Z)/0:0) ; DG(20:5(5Z,8Z,11Z,14Z,17Z)/18:3(6Z,9Z,12Z)/0:0) ; DG(20:5(5Z,8Z,11Z,14Z,17Z)/18:3(9Z,12Z,15Z)/0:…	635.469	0.0035466	0.00809298	0.0151994	-0.00178886	0.00715966
HMDB00693	Heparan sulfate	635.985	0.0314418	0.0382132	0.0258576	0.0235013	0.017629
HMDB11767	Cer(d18:0/23:0)	636.628	0.0165133	0.0184135	0.0116128	0.00870102	0.00983887
HMDB07150 ; HMDB07259 ; HMDB07286 ; HMDB07287 ; HMDB07315 ; HMDB07316 ; HMDB07342 ; HMDB07343 ; HMDB07454 ; HMDB07483 ; HMDB07510 ; HMDB07511 ; HMDB07539 ; HMDB07540 ; HMDB07567 ; HMDB07766	DG(16:1(9Z)/22:6(4Z,7Z,10Z,13Z,16Z,19Z)/0:0) ; DG(18:2(9Z,12Z)/20:5(5Z,8Z,11Z,14Z,17Z)/0:0) ; DG(18:3(6Z,9Z,12Z)/20:4(5Z,8Z,11Z,14Z)/0:0) ; DG(18:3(6Z,9Z,12Z)/20:4(8Z,11Z,14Z,17Z)/0:0) ; DG(18:3(9Z,12Z,15Z)/20:4(5Z,8Z,11Z,14Z)/0:0) ; DG(18:3(9Z,12Z,15Z)/20:4(8Z,11Z,14Z,17Z)/0:0) ; DG(18:4(6Z,9Z,12Z,15Z)/20:3(5Z,8Z,11Z)/0:0) ; DG(18:4(6Z,9Z,12Z,15Z)/20:3(8Z,11Z,14Z)/0:0) ; DG(20:3(5Z,8Z,11Z)/18:4(…	637.484	0.00507509	0.00628612	0.0111327	-0.00302163	0.00918616
HMDB11188	TG(12:0/12:0/12:0)	637.541	0.00762109	0.00352518	0.0118102	-0.000826107	0.00414722
C03246 ; HMDB06336	ADP-D-ribose 2'-phosphate(4-) ; ADP-ribose 2'-phosphate	638.03	0.0132287	0.0160516	0.00880935	0.00785904	0.0040834
HMDB07121 ; HMDB07148 ; HMDB07149 ; HMDB07201 ; HMDB07230 ; HMDB07257 ; HMDB07258 ; HMDB07284 ; HMDB07285 ; HMDB07313 ; HMDB07314 ; HMDB07341 ; HMDB07425 ; HMDB07452 ; HMDB07453 ; HMDB07481 ; HMDB07482 ; HMDB07509 ; HMDB07538 ; HMDB07565 ; HMDB07566 ; HMDB07708 ; HMDB07737 ; HMDB07765	DG(16:0/22:6(4Z,7Z,10Z,13Z,16Z,19Z)/0:0) ; DG(16:1(9Z)/22:5(4Z,7Z,10Z,13Z,16Z)/0:0) ; DG(16:1(9Z)/22:5(7Z,10Z,13Z,16Z,19Z)/0:0) ; DG(18:1(11Z)/20:5(5Z,8Z,11Z,14Z,17Z)/0:0) ; DG(18:1(9Z)/20:5(5Z,8Z,11Z,14Z,17Z)/0:0) ; DG(18:2(9Z,12Z)/20:4(5Z,8Z,11Z,14Z)/0:0) ; DG(18:2(9Z,12Z)/20:4(8Z,11Z,14Z,17Z)/0:0) ; DG(18:3(6Z,9Z,12Z)/20:3(5Z,8Z,11Z)/0:0) ; DG(18:3(6Z,9Z,12Z)/20:3(8Z,11Z,14Z)/0:0) ; DG(18:3(9Z…	639.499	0.00807314	0.000826167	0.0111252	-1.52511e-05	0.0149763
; ; ;	12-oxo-c-LTB3 ; S-(9-deoxy-delta9,12-PGD2)-glutathione ; S-(PGA2)-glutathione ; S-(PGJ2)-glutathione	640.291	-0.00151915	0.0141353	0.00701231	0.013672	0.00507196
HMDB02472	(3a,5b,7a,12a)-24-[(carboxymethyl)amino]-1,12-dihydroxy-24-oxocholan-3-yl-b-D-Glucopyranosiduronic acid	640.334	0.00402594	0.01137	0.0107203	0.00843829	0.00713919
HMDB07119 ; HMDB07120 ; HMDB07147 ; HMDB07172 ; HMDB07199 ; HMDB07200 ; HMDB07228 ; HMDB07229 ; HMDB07255 ; HMDB07256 ; HMDB07283 ; HMDB07312 ; HMDB07340 ; HMDB07396 ; HMDB07423 ; HMDB07424 ; HMDB07451 ; HMDB07480 ; HMDB07507 ; HMDB07508 ; HMDB07536 ; HMDB07537 ; HMDB07564 ; HMDB07679 ; HMDB07707 ; HMDB07736	DG(16:0/22:5(4Z,7Z,10Z,13Z,16Z)/0:0) ; DG(16:0/22:5(7Z,10Z,13Z,16Z,19Z)/0:0) ; DG(16:1(9Z)/22:4(7Z,10Z,13Z,16Z)/0:0) ; DG(18:0/20:5(5Z,8Z,11Z,14Z,17Z)/0:0) ; DG(18:1(11Z)/20:4(5Z,8Z,11Z,14Z)/0:0) ; DG(18:1(11Z)/20:4(8Z,11Z,14Z,17Z)/0:0) ; DG(18:1(9Z)/20:4(5Z,8Z,11Z,14Z)/0:0) ; DG(18:1(9Z)/20:4(8Z,11Z,14Z,17Z)/0:0) ; DG(18:2(9Z,12Z)/20:3(5Z,8Z,11Z)/0:0) ; DG(18:2(9Z,12Z)/20:3(8Z,11Z,14Z)/0:0) ; DG…	641.515	0.0158714	0.010814	0.0152206	0.00948441	0.0273591
; ; ; C11304 ;	10,11-dihydro-12R-hydroxy-leukotriene C4 ; S-(11-OH-9-deoxy-delta9,12-PGD2)-glutathione ; S-(9-deoxy-delta12-PGD2)-glutathione ; S-(PGA1)-glutathione ; hepoxilin A3-C	642.306	-0.000662819	0.00923082	0.00172983	0.00648699	0.0064177
HMDB07118 ; HMDB07170 ; HMDB07171 ; HMDB07198 ; HMDB07226 ; HMDB07227 ; HMDB07254 ; HMDB07282 ; HMDB07311 ; HMDB07339 ; HMDB07367 ; HMDB07394 ; HMDB07395 ; HMDB07422 ; HMDB07449 ; HMDB07450 ; HMDB07478 ; HMDB07479 ; HMDB07506 ; HMDB07535 ; HMDB07678	DG(16:0/22:4(7Z,10Z,13Z,16Z)/0:0) ; DG(18:0/20:4(5Z,8Z,11Z,14Z)/0:0) ; DG(18:0/20:4(8Z,11Z,14Z,17Z)/0:0) ; DG(18:1(11Z)/20:3(8Z,11Z,14Z)/0:0) ; DG(18:1(9Z)/20:3(5Z,8Z,11Z)/0:0) ; DG(18:1(9Z)/20:3(8Z,11Z,14Z)/0:0) ; DG(18:2(9Z,12Z)/20:2(11Z,14Z)/0:0) ; DG(18:3(6Z,9Z,12Z)/20:1(11Z)/0:0) ; DG(18:3(9Z,12Z,15Z)/20:1(11Z)/0:0) ; DG(18:4(6Z,9Z,12Z,15Z)/20:0/0:0) ; DG(20:0/18:4(6Z,9Z,12Z,15Z)/0:0) ; DG(2…	643.531	0.00767911	-0.00049845	0.0117755	-3.8767e-05	0.0218524
	S-(11-hydroxy-9-deoxy-delta12-PGD2)-glutathione	644.322	-0.00323518	0.0178839	0.00954796	0.00359688	0.00946684
HMDB08883 ; HMDB11336	PE(14:1(9Z)/P-16:0) ; PE(P-16:0/14:1(9Z))	644.464	0.0101359	0.118167	0.0336543	-0.0104177	-0.00105829
HMDB10701	CerP(d18:1/18:0)	644.501	-0.000166873	0.0104923	0.012815	-0.0191412	0.00416598
HMDB12096	SM(d18:1/12:0)	645.497	0.00148677	0.0205581	0.0155917	-0.00752164	0.00528018
HMDB07146 ; HMDB07168 ; HMDB07169 ; HMDB07196 ; HMDB07225 ; HMDB07253 ; HMDB07281 ; HMDB07310 ; HMDB07365 ; HMDB07366 ; HMDB07393 ; HMDB07420 ; HMDB07421 ; HMDB07448 ; HMDB07477 ; HMDB07650	DG(16:1(9Z)/22:2(13Z,16Z)/0:0) ; DG(18:0/20:3(5Z,8Z,11Z)/0:0) ; DG(18:0/20:3(8Z,11Z,14Z)/0:0) ; DG(18:1(11Z)/20:2(11Z,14Z)/0:0) ; DG(18:1(9Z)/20:2(11Z,14Z)/0:0) ; DG(18:2(9Z,12Z)/20:1(11Z)/0:0) ; DG(18:3(6Z,9Z,12Z)/20:0/0:0) ; DG(18:3(9Z,12Z,15Z)/20:0/0:0) ; DG(20:0/18:3(6Z,9Z,12Z)/0:0) ; DG(20:0/18:3(9Z,12Z,15Z)/0:0) ; DG(20:1(11Z)/18:2(9Z,12Z)/0:0) ; DG(20:2(11Z,14Z)/18:1(11Z)/0:0) ; DG(20:2(11…	645.546	0.0191189	0.018164	0.020031	0.00791716	0.0461437
HMDB10369 ; HMDB10370	CE(18:3(6Z,9Z,12Z)) ; CE(18:3(9Z,12Z,15Z))	645.559	0.0131437	0.0161677	0.0138444	0.00732589	0.023648
HMDB08850 ; HMDB11335	PE(14:0/P-16:0) ; PE(P-16:0/14:0)	646.479	0.0227236	0.120038	0.0584802	-0.00296691	0.00581959
HMDB04953	Ceramide (d18:1/24:1(15Z))	646.612	0.239027	0.544099	0.395906	0.116107	0.249446
HMDB00674	PA(16:0/16:0)	647.464	0.0263818	0.102284	0.258553	0.144027	0.116163
HMDB07065 ; HMDB07117 ; HMDB07145 ; HMDB07167 ; HMDB07195 ; HMDB07224 ; HMDB07252 ; HMDB07364 ; HMDB07391 ; HMDB07392 ; HMDB07419 ; HMDB07621 ; HMDB07649 ; HMDB07821	DG(14:1(9Z)/24:1(15Z)/0:0) ; DG(16:0/22:2(13Z,16Z)/0:0) ; DG(16:1(9Z)/22:1(13Z)/0:0) ; DG(18:0/20:2(11Z,14Z)/0:0) ; DG(18:1(11Z)/20:1(11Z)/0:0) ; DG(18:1(9Z)/20:1(11Z)/0:0) ; DG(18:2(9Z,12Z)/20:0/0:0) ; DG(20:0/18:2(9Z,12Z)/0:0) ; DG(20:1(11Z)/18:1(11Z)/0:0) ; DG(20:1(11Z)/18:1(9Z)/0:0) ; DG(20:2(11Z,14Z)/18:0/0:0) ; DG(22:1(13Z)/16:1(9Z)/0:0) ; DG(22:2(13Z,16Z)/16:0/0:0) ; DG(24:1(15Z)/14:1(9Z)/…	647.56	0.0212886	0.00975818	0.0123884	0.00538825	0.0599869
HMDB00610 ;	CE(18:2(9Z,12Z)) ; Cholesterol-ester-lin	647.574	0.0075583	0.0075361	0.00683673	0.000293352	0.0280372
HMDB08823 ; HMDB08887	PE(14:0/15:0) ; PE(15:0/14:0)	648.463	0.0209405	0.0430496	0.0918851	0.0466216	0.0410941
HMDB11769 ; HMDB04956 ; HMDB00831	Cer(d18:0/24:1(15Z)) ; Ceramide (d18:1/24:0) ; HMDB00831	648.627	0.0204861	0.0929998	0.0739416	0.0201485	0.0451247
	GlcA-beta-1,3-Gal-beta-1,3-Gal-beta-1,4-Xylose	649.183	0.000140031	0.00318881	-0.000317194	0.000238697	-0.00105834
HMDB12084	SM(d18:0/12:0)	649.53	-0.00119639	-0.00144594	0.00254442	-0.00137725	0.000110993
HMDB07036 ; HMDB07064 ; HMDB07116 ; HMDB07144 ; HMDB07166 ; HMDB07194 ; HMDB07223 ; HMDB07362 ; HMDB07363 ; HMDB07390 ; HMDB07592 ; HMDB07620 ; HMDB07792 ; HMDB07820	DG(14:0/24:1(15Z)/0:0) ; DG(14:1(9Z)/24:0/0:0) ; DG(16:0/22:1(13Z)/0:0) ; DG(16:1(9Z)/22:0/0:0) ; DG(18:0/20:1(11Z)/0:0) ; DG(18:1(11Z)/20:0/0:0) ; DG(18:1(9Z)/20:0/0:0) ; DG(20:0/18:1(11Z)/0:0) ; DG(20:0/18:1(9Z)/0:0) ; DG(20:1(11Z)/18:0/0:0) ; DG(22:0/16:1(9Z)/0:0) ; DG(22:1(13Z)/16:0/0:0) ; DG(24:0/14:1(9Z)/0:0) ; DG(24:1(15Z)/14:0/0:0)	649.577	0.00188731	0.0011286	-0.000192419	0.000537804	0.01634
HMDB05189 ; HMDB00918 ;	CE(18:1(11Z)) ; CE(18:1(9Z)) ; Cholesterol-ester-ol	649.593	0.000372184	-0.000239871	0.000359711	0.00132729	0.00352731
; C02465 ; HMDB00265 ;	3,3',5' - triiodothyronine ; 3,3',5-triiodo-L-thyronine ; Liothyronine ; reverse-triiodthyronine	649.782	0.0465932	0.0679628	0.0282569	0.0437485	0.0365718
HMDB00887	Hemin	650.138	0.00101462	0.00363195	4.81443e-05	-0.000139399	-0.00324549
HMDB11768	Cer(d18:0/24:0)	650.645	0.0257083	0.0488215	0.0258503	0.025871	0.0209043
HMDB02242	Dehydroisocoproporphyrinogen	651.245	0.00904286	0.0166903	0.00844065	0.0107592	0.010248
HMDB02353	Dicrocin	651.265	-0.00178725	0.00738693	0.0023486	0.00229729	-0.000914499
HMDB07035 ; HMDB07115 ; HMDB07165 ; HMDB07361 ; HMDB07591 ; HMDB07791	DG(14:0/24:0/0:0) ; DG(16:0/22:0/0:0) ; DG(18:0/20:0/0:0) ; DG(20:0/18:0/0:0) ; DG(22:0/16:0/0:0) ; DG(24:0/14:0/0:0)	651.593	0.000479475	0.00262701	0.00167114	-0.0001249	0.0101429
HMDB10368	CE(18:0)	651.606	0.000157442	0.00656504	0.00554914	0.00281871	0.00626123
C05769 ; HMDB00611 ; C05770 ; HMDB00644 ; HMDB00697	Coproporphyrin I ; Coproporphyrin II ; Coproporphyrin III ; Coproporphyrin IV ; Isocoproporphyrin	653.262	-0.00177713	0.0073461	0.00129535	0.000807296	0.00148317
HMDB12187	All-trans-heptaprenyl diphosphate	653.373	0.0358581	0.0416029	0.031726	0.0490337	0.0279694
HMDB11155	PA(P-16:0e/18:2(9Z,12Z))	655.47	-0.0114793	0.00319447	0.00967222	-0.00721301	-0.0126091
HMDB02741	Fucoxanthin	657.415	-8.75309e-05	0.00433653	0.00715462	-0.0013129	0.00142046
HMDB02429	(3a,5b)-24-oxo-24-[(2-sulfoethyl)amino]cholan-3-yl-b-D-Glucopyranosiduronic acid	658.326	-0.0018829	0.00953847	0.00810071	-0.000634444	0.00292042
HMDB08858 ; HMDB08954	PE(14:1(9Z)/16:1(9Z)) ; PE(16:1(9Z)/14:1(9Z))	658.445	-0.00143794	0.0213779	0.0110489	0.0013873	0.003499
HMDB03502 ; C01204; C01204	Myo-inositol hexakisphosphate ; myo-inositol hexakisphosphate(12-); Diphosphoinositol tetrakisphosphate	658.854	0.0510702	0.0655592	0.0355008	0.0485499	0.0350007
C05768 ; C03263 ; C05768	Coproporphyrinogen I ; Coproporphyrinogen III ; CoproporphyrinogenI	659.307	0.00407146	0.00770115	0.00598445	-0.00104263	-0.000690128
HMDB02318	Capsianoside I	659.328	0.00305034	0.0128275	0.00719985	-0.00104453	0.00206113
HMDB07353 ; HMDB07578 ; HMDB07773	DG(18:4(6Z,9Z,12Z,15Z)/22:6(4Z,7Z,10Z,13Z,16Z,19Z)/0:0) ; DG(20:5(5Z,8Z,11Z,14Z,17Z)/20:5(5Z,8Z,11Z,14Z,17Z)/0:0) ; DG(22:6(4Z,7Z,10Z,13Z,16Z,19Z)/18:4(6Z,9Z,12Z,15Z)/0:0)	659.468	-0.0298942	-0.0239675	0.0114876	0.0106757	0.00355887
HMDB08825 ; HMDB08857 ; HMDB08921 ; HMDB08953	PE(14:0/16:1(9Z)) ; PE(14:1(9Z)/16:0) ; PE(16:0/14:1(9Z)) ; PE(16:1(9Z)/14:0)	660.461	-0.0211336	0.130083	0.041334	-0.00631148	-0.00895965
HMDB08916 ; HMDB11337	PE(15:0/P-16:0) ; PE(P-16:0/15:0)	660.499	0.0099524	0.0584502	0.0467934	0.00659489	0.0728023
HMDB07295 ; HMDB07324 ; HMDB07351 ; HMDB07352 ; HMDB07520 ; HMDB07549 ; HMDB07576 ; HMDB07577 ; HMDB07715 ; HMDB07744 ; HMDB07771 ; HMDB07772	DG(18:3(6Z,9Z,12Z)/22:6(4Z,7Z,10Z,13Z,16Z,19Z)/0:0) ; DG(18:3(9Z,12Z,15Z)/22:6(4Z,7Z,10Z,13Z,16Z,19Z)/0:0) ; DG(18:4(6Z,9Z,12Z,15Z)/22:5(4Z,7Z,10Z,13Z,16Z)/0:0) ; DG(18:4(6Z,9Z,12Z,15Z)/22:5(7Z,10Z,13Z,16Z,19Z)/0:0) ; DG(20:4(5Z,8Z,11Z,14Z)/20:5(5Z,8Z,11Z,14Z,17Z)/0:0) ; DG(20:4(8Z,11Z,14Z,17Z)/20:5(5Z,8Z,11Z,14Z,17Z)/0:0) ; DG(20:5(5Z,8Z,11Z,14Z,17Z)/20:4(5Z,8Z,11Z,14Z)/0:0) ; DG(20:5(5Z,8Z,11Z,…	661.482	-0.00258957	0.00534565	0.0122221	-0.00514482	0.0187963
HMDB11145	PA(16:0e/18:0)	661.517	0.0355761	0.0393749	0.0256917	0.0311684	0.0434213
C00003	Nicotinamide adenine dinucleotide	662.1	0.854549	0.941764	0.910115	0.197407	0.590407
HMDB08824 ; HMDB08889 ; HMDB08920	PE(14:0/16:0) ; PE(15:0/15:0) ; PE(16:0/14:0)	662.475	0.10396	0.329979	0.180879	-0.0177115	0.0483356
HMDB04957	Ceramide (d18:1/25:0)	662.644	0.0211794	0.0346439	0.0153074	0.0164844	0.0164327
C00857	Deamino-NAD+	663.083	0.0149902	0.0182263	0.016023	-0.00195697	0.00482021
HMDB00902	HMDB00902	663.106	0.174638	0.196878	0.189812	0.0222963	0.117219
HMDB07266 ; HMDB07293 ; HMDB07294 ; HMDB07322 ; HMDB07323 ; HMDB07350 ; HMDB07462 ; HMDB07491 ; HMDB07518 ; HMDB07519 ; HMDB07547 ; HMDB07548 ; HMDB07574 ; HMDB07575 ; HMDB07686 ; HMDB07713 ; HMDB07714 ; HMDB07742 ; HMDB07743 ; HMDB07770	DG(18:2(9Z,12Z)/22:6(4Z,7Z,10Z,13Z,16Z,19Z)/0:0) ; DG(18:3(6Z,9Z,12Z)/22:5(4Z,7Z,10Z,13Z,16Z)/0:0) ; DG(18:3(6Z,9Z,12Z)/22:5(7Z,10Z,13Z,16Z,19Z)/0:0) ; DG(18:3(9Z,12Z,15Z)/22:5(4Z,7Z,10Z,13Z,16Z)/0:0) ; DG(18:3(9Z,12Z,15Z)/22:5(7Z,10Z,13Z,16Z,19Z)/0:0) ; DG(18:4(6Z,9Z,12Z,15Z)/22:4(7Z,10Z,13Z,16Z)/0:0) ; DG(20:3(5Z,8Z,11Z)/20:5(5Z,8Z,11Z,14Z,17Z)/0:0) ; DG(20:3(8Z,11Z,14Z)/20:5(5Z,8Z,11Z,14Z,17Z)…	663.5	0.0398904	0.0438057	0.0368675	0.0116958	0.0657923
HMDB07094 ; HMDB07822	DG(15:0/24:1(15Z)/0:0) ; DG(24:1(15Z)/15:0/0:0)	663.59	0.00603772	0.00913767	0.00606229	0.00457977	0.0066858
HMDB01487 ; C00004	HMDB01487 ; Nicotinamide adenine dinucleotide - reduced	664.115	1.30004	1.44409	0.517191	-0.0151028	0.822607
HMDB11770	Cer(d18:0/25:0)	664.663	0.0539976	0.0878495	0.0168766	0.0363314	0.0340488
HMDB00757 ; C02052 ; HMDB03553 ;	Glycogen ; Maltotetraose ; Stachyose ; glucose-1,2-(2)[glucose-1,3]-mannose oligosaccharide	665.214	-0.000448341	0.000562883	-0.0025847	-0.0032567	-0.00159131
HMDB07093 ; HMDB07793	DG(15:0/24:0/0:0) ; DG(24:0/15:0/0:0)	665.607	0.035431	0.0420534	0.0376311	0.0235053	0.0313233
HMDB06738	CE(19:0)	665.624	0.0135924	0.0224342	0.0206518	0.0075383	0.012193
HMDB07179 ; HMDB07206 ; HMDB07207 ; HMDB07235 ; HMDB07236 ; HMDB07263 ; HMDB07349 ; HMDB07404 ; HMDB07431 ; HMDB07432 ; HMDB07458 ; HMDB07459 ; HMDB07487 ; HMDB07488 ; HMDB07515 ; HMDB07544 ; HMDB07572 ; HMDB07657 ; HMDB07683 ; HMDB07710 ; HMDB07711 ; HMDB07739 ; HMDB07740 ; HMDB07767	DG(18:0/22:6(4Z,7Z,10Z,13Z,16Z,19Z)/0:0) ; DG(18:1(11Z)/22:5(4Z,7Z,10Z,13Z,16Z)/0:0) ; DG(18:1(11Z)/22:5(7Z,10Z,13Z,16Z,19Z)/0:0) ; DG(18:1(9Z)/22:5(4Z,7Z,10Z,13Z,16Z)/0:0) ; DG(18:1(9Z)/22:5(7Z,10Z,13Z,16Z,19Z)/0:0) ; DG(18:2(9Z,12Z)/22:4(7Z,10Z,13Z,16Z)/0:0) ; DG(18:4(6Z,9Z,12Z,15Z)/22:2(13Z,16Z)/0:0) ; DG(20:1(11Z)/20:5(5Z,8Z,11Z,14Z,17Z)/0:0) ; DG(20:2(11Z,14Z)/20:4(5Z,8Z,11Z,14Z)/0:0) ; DG(2…	667.532	0.00514564	-0.0014783	0.00488923	-0.00350056	0.0177315
HMDB07177 ; HMDB07178 ; HMDB07205 ; HMDB07234 ; HMDB07291 ; HMDB07320 ; HMDB07348 ; HMDB07375 ; HMDB07402 ; HMDB07403 ; HMDB07429 ; HMDB07430 ; HMDB07457 ; HMDB07486 ; HMDB07514 ; HMDB07543 ; HMDB07571 ; HMDB07628 ; HMDB07655 ; HMDB07656 ; HMDB07681 ; HMDB07682 ; HMDB07709 ; HMDB07738	DG(18:0/22:5(4Z,7Z,10Z,13Z,16Z)/0:0) ; DG(18:0/22:5(7Z,10Z,13Z,16Z,19Z)/0:0) ; DG(18:1(11Z)/22:4(7Z,10Z,13Z,16Z)/0:0) ; DG(18:1(9Z)/22:4(7Z,10Z,13Z,16Z)/0:0) ; DG(18:3(6Z,9Z,12Z)/22:2(13Z,16Z)/0:0) ; DG(18:3(9Z,12Z,15Z)/22:2(13Z,16Z)/0:0) ; DG(18:4(6Z,9Z,12Z,15Z)/22:1(13Z)/0:0) ; DG(20:0/20:5(5Z,8Z,11Z,14Z,17Z)/0:0) ; DG(20:1(11Z)/20:4(5Z,8Z,11Z,14Z)/0:0) ; DG(20:1(11Z)/20:4(8Z,11Z,14Z,17Z)/0:0) …	669.544	-0.00109461	-0.000189973	0.00390458	-0.00186802	0.0149199
HMDB06731	CE(20:5)	669.561	0.0140346	0.0198336	0.0137723	0.00749422	0.0257062
HMDB08885 ; HMDB08886 ; HMDB11402 ; HMDB11435	PE(14:1(9Z)/P-18:1(11Z)) ; PE(14:1(9Z)/P-18:1(9Z)) ; PE(P-18:1(11Z)/14:1(9Z)) ; PE(P-18:1(9Z)/14:1(9Z))	670.48	0.00436306	0.162933	0.0318074	-0.00715933	0.0193144
HMDB12321	Galactosylceramide (d18:1/14:0)	670.525	0.0867766	0.0440625	0.00897893	0.115014	-0.00313994
	3',5'-diiodothyroacetate-beta-D-glucuronoside	670.891	0.0465581	0.0621587	0.0350708	0.0410013	0.0346721
HMDB07860	PA(16:0/18:2(9Z,12Z))	671.463	0.304057	0.851889	0.540992	0.4347	0.292422
HMDB07176 ; HMDB07197 ; HMDB07262 ; HMDB07290 ; HMDB07319 ; HMDB07347 ; HMDB07373 ; HMDB07374 ; HMDB07400 ; HMDB07401 ; HMDB07428 ; HMDB07456 ; HMDB07485 ; HMDB07513 ; HMDB07542 ; HMDB07599 ; HMDB07626 ; HMDB07627 ; HMDB07654 ; HMDB07680	DG(18:0/22:4(7Z,10Z,13Z,16Z)/0:0) ; DG(18:1(11Z)/20:3(5Z,8Z,11Z)/0:0) ; DG(18:2(9Z,12Z)/22:2(13Z,16Z)/0:0) ; DG(18:3(6Z,9Z,12Z)/22:1(13Z)/0:0) ; DG(18:3(9Z,12Z,15Z)/22:1(13Z)/0:0) ; DG(18:4(6Z,9Z,12Z,15Z)/22:0/0:0) ; DG(20:0/20:4(5Z,8Z,11Z,14Z)/0:0) ; DG(20:0/20:4(8Z,11Z,14Z,17Z)/0:0) ; DG(20:1(11Z)/20:3(5Z,8Z,11Z)/0:0) ; DG(20:1(11Z)/20:3(8Z,11Z,14Z)/0:0) ; DG(20:2(11Z,14Z)/20:2(11Z,14Z)/0:0) ; …	671.562	0.0189055	0.0198538	0.0138967	0.0132379	0.0288695
HMDB05195 ; HMDB10371 ; HMDB06726	CE(20:4(5Z,8Z,11Z,14Z)) ; CE(20:4(8Z,11Z,14Z,17Z)) ; CE(20:4)	671.576	0.0249085	0.0394524	0.0238033	0.0234959	0.0390228
HMDB07900	PC(14:1(9Z)/14:1(9Z))	672.463	0.117136	0.364067	0.231682	0.155357	0.123135
HMDB08852 ; HMDB08853 ; HMDB08884 ; HMDB08982 ; HMDB11339 ; HMDB11369 ; HMDB11401 ; HMDB11434	PE(14:0/P-18:1(11Z)) ; PE(14:0/P-18:1(9Z)) ; PE(14:1(9Z)/P-18:0) ; PE(16:1(9Z)/P-16:0) ; PE(P-16:0/16:1(9Z)) ; PE(P-18:0/14:1(9Z)) ; PE(P-18:1(11Z)/14:0) ; PE(P-18:1(9Z)/14:0)	672.496	0.132407	1.69979	1.39729	-0.00707657	0.368553
HMDB10702	CerP(d18:1/20:0)	672.534	0.012604	0.108313	0.0714469	-0.000597782	0.0255826
HMDB01081 ; HMDB06581 ; HMDB06584	(N-acetylneuraminosyl(a2-6)lactosamine) ; 3-Sialyl-N-acetyllactosamine ; 6-Sialyl-N-acetyllactosamine	673.231	0.0044708	0.0233888	0.0185895	0.0156299	0.0125362
HMDB07858 ; HMDB07859	PA(16:0/18:1(11Z)) ; PA(16:0/18:1(9Z))	673.48	0.578549	1.35799	1.60354	1.64003	1.13539
HMDB12097	SM(d18:1/14:0)	673.526	0.0220658	0.13185	0.124569	0.0723501	0.0906505
HMDB07204 ; HMDB07233 ; HMDB07261 ; HMDB07289 ; HMDB07318 ; HMDB07371 ; HMDB07372 ; HMDB07399 ; HMDB07427 ; HMDB07455 ; HMDB07484 ; HMDB07597 ; HMDB07598 ; HMDB07625 ; HMDB07652 ; HMDB07653	DG(18:1(11Z)/22:2(13Z,16Z)/0:0) ; DG(18:1(9Z)/22:2(13Z,16Z)/0:0) ; DG(18:2(9Z,12Z)/22:1(13Z)/0:0) ; DG(18:3(6Z,9Z,12Z)/22:0/0:0) ; DG(18:3(9Z,12Z,15Z)/22:0/0:0) ; DG(20:0/20:3(5Z,8Z,11Z)/0:0) ; DG(20:0/20:3(8Z,11Z,14Z)/0:0) ; DG(20:1(11Z)/20:2(11Z,14Z)/0:0) ; DG(20:2(11Z,14Z)/20:1(11Z)/0:0) ; DG(20:3(5Z,8Z,11Z)/20:0/0:0) ; DG(20:3(8Z,11Z,14Z)/20:0/0:0) ; DG(22:0/18:3(6Z,9Z,12Z)/0:0) ; DG(22:0/18:…	673.576	0.00912507	0.0156519	0.0193322	0.00688993	0.0363849
HMDB10373 ; HMDB06736	CE(20:3(5Z,8Z,11Z)) ; CE(20:3)	673.592	0.0161528	0.027706	0.02214	0.0189678	0.0311998
	glutathionyl-3-hydroxykynurenine glucoside	674.198	-0.000317301	0.00882961	0.00238965	0.00382901	7.3835e-05
HMDB12342	PS(14:1(9Z)/14:1(9Z))	674.403	-0.000107818	0.0074371	0.0072431	0.000713677	0.00131081
HMDB08851 ; HMDB08949 ; HMDB11158 ; HMDB11368	PE(14:0/P-18:0) ; PE(16:0/P-16:0) ; PE(P-16:0e/16:0) ; PE(P-18:0/14:0)	674.51	0.0484616	0.456298	0.249423	0.0475323	0.147191
HMDB04954	Ceramide (d18:1/26:1(17Z))	674.646	0.050418	0.0751919	0.0305642	0.0448591	0.0377392
HMDB01312	Diadenosine diphosphate	675.107	-0.00133137	-0.00107132	-0.000193218	-0.000676583	-0.00133145
HMDB12085	SM(d18:0/14:0)	675.546	-0.000737368	0.0199711	0.0071482	-0.00132612	0.00805626
HMDB07152 ; HMDB07175 ; HMDB07203 ; HMDB07232 ; HMDB07260 ; HMDB07370 ; HMDB07398 ; HMDB07426 ; HMDB07596 ; HMDB07623 ; HMDB07624 ; HMDB07651 ; HMDB07824	DG(16:1(9Z)/24:1(15Z)/0:0) ; DG(18:0/22:2(13Z,16Z)/0:0) ; DG(18:1(11Z)/22:1(13Z)/0:0) ; DG(18:1(9Z)/22:1(13Z)/0:0) ; DG(18:2(9Z,12Z)/22:0/0:0) ; DG(20:0/20:2(11Z,14Z)/0:0) ; DG(20:1(11Z)/20:1(11Z)/0:0) ; DG(20:2(11Z,14Z)/20:0/0:0) ; DG(22:0/18:2(9Z,12Z)/0:0) ; DG(22:1(13Z)/18:1(11Z)/0:0) ; DG(22:1(13Z)/18:1(9Z)/0:0) ; DG(22:2(13Z,16Z)/18:0/0:0) ; DG(24:1(15Z)/16:1(9Z)/0:0)	675.592	0.00589868	0.010032	0.0100791	0.00597048	0.02259
HMDB06734	CE(20:2)	675.609	0.00821915	0.0128968	0.00879809	0.0060158	0.0143664
HMDB12331 ; HMDB12341	PS(14:0/14:1(9Z)) ; PS(14:1(9Z)/14:0)	676.419	0.00388806	0.00611141	0.0115037	-0.000802904	0.00289527
HMDB07866 ; HMDB08890 ; HMDB08922	PC(14:0/14:0) ; PE(15:0/16:0) ; PE(16:0/15:0)	676.491	-0.00203552	0.0231572	0.0267765	0.00765122	0.00421818
HMDB11772 ; HMDB04955	Cer(d18:0/26:1(17Z)) ; Ceramide (d18:1/26:0)	676.66	0.0489954	0.0799432	0.03238	0.053848	0.0414002
HMDB05193 ; HMDB06732	CE(20:1(11Z)) ; CE(20:1)	677.624	0.00171669	0.00790597	0.000736616	0.00437966	0.00251163
HMDB11720	UDP-N-acetylmuraminate	678.094	0.001919	0.00262475	0.00222271	-0.00294211	0.00415016
HMDB12330	PS(14:0/14:0)	678.435	0.021852	0.0209057	0.0409298	0.0292825	0.0277888
HMDB11771	Cer(d18:0/26:0)	678.675	0.0513225	0.074093	0.0381084	0.0562797	0.0403801
HMDB07122 ; HMDB07173 ; HMDB07368 ; HMDB07593 ; HMDB07794	DG(16:0/24:0/0:0) ; DG(18:0/22:0/0:0) ; DG(20:0/20:0/0:0) ; DG(22:0/18:0/0:0) ; DG(24:0/16:0/0:0)	679.623	0.0105164	0.0183737	0.0108595	0.00820597	0.00963116
HMDB06740	CE(20:0)	679.637	0.00879405	0.016724	0.00994772	0.00730656	0.00752527
HMDB08865 ; HMDB09185	PE(14:1(9Z)/18:4(6Z,9Z,12Z,15Z)) ; PE(18:4(6Z,9Z,12Z,15Z)/14:1(9Z))	680.429	0.00137096	0.0104804	0.0100736	-0.00138696	0.00646422
HMDB03362	Chitin	682.304	-0.00131655	-0.00102959	0.00958315	0.00410283	-0.00270112
HMDB08832 ; HMDB08863 ; HMDB08864 ; HMDB09119 ; HMDB09152 ; HMDB09184	PE(14:0/18:4(6Z,9Z,12Z,15Z)) ; PE(14:1(9Z)/18:3(6Z,9Z,12Z)) ; PE(14:1(9Z)/18:3(9Z,12Z,15Z)) ; PE(18:3(6Z,9Z,12Z)/14:1(9Z)) ; PE(18:3(9Z,12Z,15Z)/14:1(9Z)) ; PE(18:4(6Z,9Z,12Z,15Z)/14:0)	682.444	-6.19252e-05	0.0145988	0.00693972	-0.00223007	-0.00221871
HMDB08830 ; HMDB08831 ; HMDB08862 ; HMDB09086 ; HMDB09118 ; HMDB09151	PE(14:0/18:3(6Z,9Z,12Z)) ; PE(14:0/18:3(9Z,12Z,15Z)) ; PE(14:1(9Z)/18:2(9Z,12Z)) ; PE(18:2(9Z,12Z)/14:1(9Z)) ; PE(18:3(6Z,9Z,12Z)/14:0) ; PE(18:3(9Z,12Z,15Z)/14:0)	684.459	-0.000575306	0.0525918	0.0135964	-0.000834333	0.00353364
HMDB07585 ; HMDB07781	DG(20:5(5Z,8Z,11Z,14Z,17Z)/22:6(4Z,7Z,10Z,13Z,16Z,19Z)/0:0) ; DG(22:6(4Z,7Z,10Z,13Z,16Z,19Z)/20:5(5Z,8Z,11Z,14Z,17Z)/0:0)	685.482	-0.0170571	0.00102925	0.00477803	0.0140507	-0.00255013
HMDB00934	Uridine diphosphate acetylgalactosamine 4-sulfate	686.031	0.0316469	0.0480879	0.0440697	0.0162451	0.0229986
C00882	Dephospho-CoA	686.139	0.0265111	0.0309395	0.0134865	-0.00434376	0.010548
HMDB08829 ; HMDB08860 ; HMDB08861 ; HMDB08957 ; HMDB09020 ; HMDB09053 ; HMDB09085	PE(14:0/18:2(9Z,12Z)) ; PE(14:1(9Z)/18:1(11Z)) ; PE(14:1(9Z)/18:1(9Z)) ; PE(16:1(9Z)/16:1(9Z)) ; PE(18:1(11Z)/14:1(9Z)) ; PE(18:1(9Z)/14:1(9Z)) ; PE(18:2(9Z,12Z)/14:0)	686.476	0.00370932	0.682045	0.223266	0.000133962	-0.00149658
HMDB07928 ; HMDB11204 ; HMDB08918 ; HMDB08919 ; HMDB11403 ; HMDB11436	PC(14:1(9Z)/P-16:0) ; PC(P-16:0/14:1(9Z)) ; PE(15:0/P-18:1(11Z)) ; PE(15:0/P-18:1(9Z)) ; PE(P-18:1(11Z)/15:0) ; PE(P-18:1(9Z)/15:0)	686.512	0.0511633	0.216352	0.171764	0.033706	0.122756
HMDB07527 ; HMDB07556 ; HMDB07583 ; HMDB07584 ; HMDB07723 ; HMDB07752 ; HMDB07779 ; HMDB07780	DG(20:4(5Z,8Z,11Z,14Z)/22:6(4Z,7Z,10Z,13Z,16Z,19Z)/0:0) ; DG(20:4(8Z,11Z,14Z,17Z)/22:6(4Z,7Z,10Z,13Z,16Z,19Z)/0:0) ; DG(20:5(5Z,8Z,11Z,14Z,17Z)/22:5(4Z,7Z,10Z,13Z,16Z)/0:0) ; DG(20:5(5Z,8Z,11Z,14Z,17Z)/22:5(7Z,10Z,13Z,16Z,19Z)/0:0) ; DG(22:5(4Z,7Z,10Z,13Z,16Z)/20:5(5Z,8Z,11Z,14Z,17Z)/0:0) ; DG(22:5(7Z,10Z,13Z,16Z,19Z)/20:5(5Z,8Z,11Z,14Z,17Z)/0:0) ; DG(22:6(4Z,7Z,10Z,13Z,16Z,19Z)/20:4(5Z,8Z,11Z,14…	687.497	0.0108707	0.0798704	0.054705	0.0740403	0.0381772
HMDB07901 ; HMDB07933 ; HMDB08827 ; HMDB08828 ; HMDB08859 ; HMDB08924 ; HMDB08956 ; HMDB08987 ; HMDB09019 ; HMDB09052	PC(14:1(9Z)/15:0) ; PC(15:0/14:1(9Z)) ; PE(14:0/18:1(11Z)) ; PE(14:0/18:1(9Z)) ; PE(14:1(9Z)/18:0) ; PE(16:0/16:1(9Z)) ; PE(16:1(9Z)/16:0) ; PE(18:0/14:1(9Z)) ; PE(18:1(11Z)/14:0) ; PE(18:1(9Z)/14:0)	688.49	0.391291	3.11569	2.06063	0.119114	0.511243
HMDB07469 ; HMDB07498 ; HMDB07525 ; HMDB07526 ; HMDB07554 ; HMDB07555 ; HMDB07582 ; HMDB07694 ; HMDB07721 ; HMDB07722 ; HMDB07750 ; HMDB07751 ; HMDB07777 ; HMDB07778	DG(20:3(5Z,8Z,11Z)/22:6(4Z,7Z,10Z,13Z,16Z,19Z)/0:0) ; DG(20:3(8Z,11Z,14Z)/22:6(4Z,7Z,10Z,13Z,16Z,19Z)/0:0) ; DG(20:4(5Z,8Z,11Z,14Z)/22:5(4Z,7Z,10Z,13Z,16Z)/0:0) ; DG(20:4(5Z,8Z,11Z,14Z)/22:5(7Z,10Z,13Z,16Z,19Z)/0:0) ; DG(20:4(8Z,11Z,14Z,17Z)/22:5(4Z,7Z,10Z,13Z,16Z)/0:0) ; DG(20:4(8Z,11Z,14Z,17Z)/22:5(7Z,10Z,13Z,16Z,19Z)/0:0) ; DG(20:5(5Z,8Z,11Z,14Z,17Z)/22:4(7Z,10Z,13Z,16Z)/0:0) ; DG(22:4(7Z,10Z,…	689.517	0.0432261	0.217602	0.146781	0.0117374	0.0686783
HMDB00445	Alpha-Tetrasaccharide	690.245	-0.00279863	0.00747062	0.000448145	-0.000249202	-0.000348532
HMDB07868 ; HMDB07932 ; HMDB08826 ; HMDB08923 ; HMDB08986	PC(14:0/15:0) ; PC(15:0/14:0) ; PE(14:0/18:0) ; PE(16:0/16:0) ; PE(18:0/14:0)	690.505	0.6037	1.30242	0.837337	-0.0507651	0.407688
HMDB01501	Guanosine diphosphate adenosine	691.103	-0.000515062	0.00184816	-0.000801123	-0.00116782	-0.00136512
HMDB07440 ; HMDB07467 ; HMDB07468 ; HMDB07496 ; HMDB07497 ; HMDB07524 ; HMDB07553 ; HMDB07692 ; HMDB07693 ; HMDB07719 ; HMDB07720 ; HMDB07748 ; HMDB07749 ; HMDB07776	DG(20:2(11Z,14Z)/22:6(4Z,7Z,10Z,13Z,16Z,19Z)/0:0) ; DG(20:3(5Z,8Z,11Z)/22:5(4Z,7Z,10Z,13Z,16Z)/0:0) ; DG(20:3(5Z,8Z,11Z)/22:5(7Z,10Z,13Z,16Z,19Z)/0:0) ; DG(20:3(8Z,11Z,14Z)/22:5(4Z,7Z,10Z,13Z,16Z)/0:0) ; DG(20:3(8Z,11Z,14Z)/22:5(7Z,10Z,13Z,16Z,19Z)/0:0) ; DG(20:4(5Z,8Z,11Z,14Z)/22:4(7Z,10Z,13Z,16Z)/0:0) ; DG(20:4(8Z,11Z,14Z,17Z)/22:4(7Z,10Z,13Z,16Z)/0:0) ; DG(22:4(7Z,10Z,13Z,16Z)/20:4(5Z,8Z,11Z,1…	691.533	0.0455765	0.0713745	0.0455484	-0.00115518	0.046707
HMDB09213 ; HMDB11346	PE(18:4(6Z,9Z,12Z,15Z)/P-16:0) ; PE(P-16:0/18:4(6Z,9Z,12Z,15Z))	694.48	0.0293577	0.11682	0.0368844	-0.0101142	0.00900476
HMDB06733	CE(22:6)	695.578	0.000332957	0.0106581	0.00194227	-0.00359589	0.0109152
HMDB09147 ; HMDB09180 ; HMDB11344 ; HMDB11345	PE(18:3(6Z,9Z,12Z)/P-16:0) ; PE(18:3(9Z,12Z,15Z)/P-16:0) ; PE(P-16:0/18:3(6Z,9Z,12Z)) ; PE(P-16:0/18:3(9Z,12Z,15Z))	696.495	-0.0147028	0.507494	0.191203	-0.0405261	-0.0253332
HMDB00789	Pentacarboxylporphyrin I	697.251	-0.000864049	0.00478778	0.00355613	0.000343768	-0.000181017
HMDB07355 ; HMDB07380 ; HMDB07381 ; HMDB07408 ; HMDB07465 ; HMDB07494 ; HMDB07522 ; HMDB07551 ; HMDB07579 ; HMDB07607 ; HMDB07634 ; HMDB07635 ; HMDB07661 ; HMDB07662 ; HMDB07688 ; HMDB07716 ; HMDB07745 ; HMDB07831	DG(18:4(6Z,9Z,12Z,15Z)/24:1(15Z)/0:0) ; DG(20:0/22:5(4Z,7Z,10Z,13Z,16Z)/0:0) ; DG(20:0/22:5(7Z,10Z,13Z,16Z,19Z)/0:0) ; DG(20:1(11Z)/22:4(7Z,10Z,13Z,16Z)/0:0) ; DG(20:3(5Z,8Z,11Z)/22:2(13Z,16Z)/0:0) ; DG(20:3(8Z,11Z,14Z)/22:2(13Z,16Z)/0:0) ; DG(20:4(5Z,8Z,11Z,14Z)/22:1(13Z)/0:0) ; DG(20:4(8Z,11Z,14Z,17Z)/22:1(13Z)/0:0) ; DG(20:5(5Z,8Z,11Z,14Z,17Z)/22:0/0:0) ; DG(22:0/20:5(5Z,8Z,11Z,14Z,17Z)/0:0) ;…	697.576	0.0122238	0.0146922	0.00732561	0.0124239	0.0148183
HMDB10374 ; HMDB10375	CE(22:5(4Z,7Z,10Z,13Z,16Z)) ; CE(22:5(7Z,10Z,13Z,16Z,19Z))	697.592	0.00670002	0.0195081	0.00607243	0.0024949	0.0100601
HMDB01902	Pteroyltriglutamic acid	698.216	0.00659917	0.0128548	0.0027943	0.00277916	-0.000577316
HMDB08896 ; HMDB08897 ; HMDB09120 ; HMDB09153	PE(15:0/18:3(6Z,9Z,12Z)) ; PE(15:0/18:3(9Z,12Z,15Z)) ; PE(18:3(6Z,9Z,12Z)/15:0) ; PE(18:3(9Z,12Z,15Z)/15:0)	698.479	-0.00168963	0.195062	0.0753831	0.0462363	-0.0117735
HMDB08984 ; HMDB08985 ; HMDB09114 ; HMDB11343 ; HMDB11405 ; HMDB11438	PE(16:1(9Z)/P-18:1(11Z)) ; PE(16:1(9Z)/P-18:1(9Z)) ; PE(18:2(9Z,12Z)/P-16:0) ; PE(P-16:0/18:2(9Z,12Z)) ; PE(P-18:1(11Z)/16:1(9Z)) ; PE(P-18:1(9Z)/16:1(9Z))	698.511	0.125345	1.8663	1.03333	-0.0138485	0.206304
HMDB10708 ; HMDB04971	Galactosylceramide (d18:1/16:0) ; Glucosylceramide (d18:1/16:0)	698.556	2.24452	0.409635	0.227233	3.06963	-0.154004
HMDB01957	Pentacarboxyl porphyrinogen III	699.265	0.00672994	0.015716	0.00523886	0.0181779	0.00127608
HMDB07861 ; HMDB07862 ; HMDB07863 ; HMDB07864 ; HMDB07865	PA(18:0/18:2(9Z,12Z)) ; PA(18:1(11Z)/18:1(11Z)) ; PA(18:1(11Z)/18:1(9Z)) ; PA(18:1(9Z)/18:1(11Z)) ; PA(18:1(9Z)/18:1(9Z))	699.495	0.451604	1.15892	1.02087	1.05907	0.592002
HMDB07297 ; HMDB07326 ; HMDB07354 ; HMDB07379 ; HMDB07436 ; HMDB07464 ; HMDB07493 ; HMDB07521 ; HMDB07550 ; HMDB07605 ; HMDB07606 ; HMDB07632 ; HMDB07633 ; HMDB07660 ; HMDB07687 ; HMDB07802 ; HMDB07829 ; HMDB07830	DG(18:3(6Z,9Z,12Z)/24:1(15Z)/0:0) ; DG(18:3(9Z,12Z,15Z)/24:1(15Z)/0:0) ; DG(18:4(6Z,9Z,12Z,15Z)/24:0/0:0) ; DG(20:0/22:4(7Z,10Z,13Z,16Z)/0:0) ; DG(20:2(11Z,14Z)/22:2(13Z,16Z)/0:0) ; DG(20:3(5Z,8Z,11Z)/22:1(13Z)/0:0) ; DG(20:3(8Z,11Z,14Z)/22:1(13Z)/0:0) ; DG(20:4(5Z,8Z,11Z,14Z)/22:0/0:0) ; DG(20:4(8Z,11Z,14Z,17Z)/22:0/0:0) ; DG(22:0/20:4(5Z,8Z,11Z,14Z)/0:0) ; DG(22:0/20:4(8Z,11Z,14Z,17Z)/0:0) ; DG…	699.592	0.0889984	0.0168648	0.00562476	0.107222	-0.00214515
HMDB06729	CE(22:4)	699.607	0.0352366	0.0253337	0.0110273	0.0369405	0.00762074
;	3',5'-diiodo-L-thyronine-beta-D-glucuronoside ; 3,3'-diiodo-L-thyronine-beta-D-glucuronoside	699.919	0.0442201	0.0573187	0.0361036	0.0340229	0.0357457
HMDB08951 ; HMDB08952 ; HMDB08983 ; HMDB09048 ; HMDB09081 ; HMDB11342 ; HMDB11372 ; HMDB11404 ; HMDB11437 ; HMDB11341	PE(16:0/P-18:1(11Z)) ; PE(16:0/P-18:1(9Z)) ; PE(16:1(9Z)/P-18:0) ; PE(18:1(11Z)/P-16:0) ; PE(18:1(9Z)/P-16:0) ; PE(P-16:0/18:1(9Z)) ; PE(P-18:0/16:1(9Z)) ; PE(P-18:1(11Z)/16:0) ; PE(P-18:1(9Z)/16:0) ; PEP-16:0/18:1(11Z))	700.527	0.035907	6.19063	6.3906	0.269213	1.52467
HMDB10703	CerP(d18:1/22:0)	700.563	0.274293	0.43542	0.394283	0.313079	-0.00476746
HMDB07268 ; HMDB07296 ; HMDB07325 ; HMDB07407 ; HMDB07435 ; HMDB07463 ; HMDB07492 ; HMDB07603 ; HMDB07604 ; HMDB07631 ; HMDB07659 ; HMDB07800 ; HMDB07801 ; HMDB07828	DG(18:2(9Z,12Z)/24:1(15Z)/0:0) ; DG(18:3(6Z,9Z,12Z)/24:0/0:0) ; DG(18:3(9Z,12Z,15Z)/24:0/0:0) ; DG(20:1(11Z)/22:2(13Z,16Z)/0:0) ; DG(20:2(11Z,14Z)/22:1(13Z)/0:0) ; DG(20:3(5Z,8Z,11Z)/22:0/0:0) ; DG(20:3(8Z,11Z,14Z)/22:0/0:0) ; DG(22:0/20:3(5Z,8Z,11Z)/0:0) ; DG(22:0/20:3(8Z,11Z,14Z)/0:0) ; DG(22:1(13Z)/20:2(11Z,14Z)/0:0) ; DG(22:2(13Z,16Z)/20:1(11Z)/0:0) ; DG(24:0/18:3(6Z,9Z,12Z)/0:0) ; DG(24:0/18…	701.606	0.0322406	0.0586666	0.056425	0.0350424	0.0312747
HMDB06826 ; HMDB12290	Tetrahydrofolyl-[Glu](n) ; Tetrahydropteroyltri-L-glutamate	702.246	-0.00170649	0.0142991	0.00868011	0.00367407	0.000607141
HMDB12344 ; HMDB12364	PS(14:1(9Z)/16:1(9Z)) ; PS(16:1(9Z)/14:1(9Z))	702.435	-0.00158324	0.0157662	0.0129459	-0.00111687	0.00412202
HMDB07870 ; HMDB07902 ; HMDB07966 ; HMDB07998 ; HMDB08893 ; HMDB08894 ; HMDB09021 ; HMDB09054	PC(14:0/16:1(9Z)) ; PC(14:1(9Z)/16:0) ; PC(16:0/14:1(9Z)) ; PC(16:1(9Z)/14:0) ; PE(15:0/18:1(11Z)) ; PE(15:0/18:1(9Z)) ; PE(18:1(11Z)/15:0) ; PE(18:1(9Z)/15:0)	702.509	0.116452	0.411928	0.371195	0.300627	0.194525
HMDB07961 ; HMDB11205 ; HMDB08950 ; HMDB09015 ; HMDB11340 ; HMDB11157 ; HMDB11371	PC(15:0/P-16:0) ; PC(P-16:0/15:0) ; PE(16:0/P-18:0) ; PE(18:0/P-16:0) ; PE(P-16:0/18:0) ; PE(P-16:0e/18:1(9Z)) ; PE(P-18:0/16:0)	702.541	0.144751	1.07336	0.905844	0.0723036	0.995792
HMDB07210 ; HMDB07239 ; HMDB07267 ; HMDB07378 ; HMDB07406 ; HMDB07434 ; HMDB07602 ; HMDB07630 ; HMDB07658 ; HMDB07799 ; HMDB07826 ; HMDB07827	DG(18:1(11Z)/24:1(15Z)/0:0) ; DG(18:1(9Z)/24:1(15Z)/0:0) ; DG(18:2(9Z,12Z)/24:0/0:0) ; DG(20:0/22:2(13Z,16Z)/0:0) ; DG(20:1(11Z)/22:1(13Z)/0:0) ; DG(20:2(11Z,14Z)/22:0/0:0) ; DG(22:0/20:2(11Z,14Z)/0:0) ; DG(22:1(13Z)/20:1(11Z)/0:0) ; DG(22:2(13Z,16Z)/20:0/0:0) ; DG(24:0/18:2(9Z,12Z)/0:0) ; DG(24:1(15Z)/18:1(11Z)/0:0) ; DG(24:1(15Z)/18:1(9Z)/0:0)	703.623	0.0172594	0.0265672	0.022838	0.0158688	0.0177783
HMDB06737	CE(22:2)	703.64	0.015745	0.0267848	0.014636	0.0157453	0.0136669
HMDB12333 ; HMDB12343 ; HMDB12353 ; HMDB12363	PS(14:0/16:1(9Z)) ; PS(14:1(9Z)/16:0) ; PS(16:0/14:1(9Z)) ; PS(16:1(9Z)/14:0)	704.452	0.00245884	0.0291232	0.0198426	-0.00361426	0.00257697
HMDB07869 ; HMDB07934 ; HMDB07965 ; HMDB08892 ; HMDB08988 ; HMDB10567	PC(14:0/16:0) ; PC(15:0/15:0) ; PC(16:0/14:0) ; PE(15:0/18:0) ; PE(18:0/15:0) ; PE-NMe(16:0/16:0)	704.521	0.0694367	0.0858117	0.0482746	-0.00674567	0.0609396
HMDB10168	SM(d18:0/16:0)	704.583	0.0237559	0.0572611	0.0436485	0.0314524	0.098913
HMDB07181 ; HMDB07209 ; HMDB07238 ; HMDB07377 ; HMDB07405 ; HMDB07601 ; HMDB07629 ; HMDB07797 ; HMDB07798 ; HMDB07825	DG(18:0/24:1(15Z)/0:0) ; DG(18:1(11Z)/24:0/0:0) ; DG(18:1(9Z)/24:0/0:0) ; DG(20:0/22:1(13Z)/0:0) ; DG(20:1(11Z)/22:0/0:0) ; DG(22:0/20:1(11Z)/0:0) ; DG(22:1(13Z)/20:0/0:0) ; DG(24:0/18:1(11Z)/0:0) ; DG(24:0/18:1(9Z)/0:0) ; DG(24:1(15Z)/18:0/0:0)	705.64	0.0179395	0.0263156	0.0170108	0.0138096	0.0179141
HMDB10372	CE(22:1(13Z))	705.654	0.0165606	0.0248407	0.0126261	0.0132407	0.0118486
HMDB06537 ; ; HMDB06699 ; HMDB06567 ; HMDB06566	(a-D-mannosyl)2-b-D-mannosyl-N-acetylglucosamine ; (alpha-D-mannosyl)2-beta-D-mannosyl-N-acetylglucosamine ; Alpha-D-Manp-(1 -> 2)-a-D-Manp-(1 -> 2)-a-D-Manp-(1 -> 3)-b-D-Manp-(1 -> 4)-D-GlcNAcp ; HMDB06567 ; Lacto-N-tetraose	706.241	0.0108234	0.0210972	0.00852239	0.00589223	0.0071413
HMDB08873 ; HMDB09449	PE(14:1(9Z)/20:5(5Z,8Z,11Z,14Z,17Z)) ; PE(20:5(5Z,8Z,11Z,14Z,17Z)/14:1(9Z))	706.444	-0.000416875	0.0112842	0.00782137	-0.00146271	-0.00333092
HMDB12332 ; HMDB12352	PS(14:0/16:0) ; PS(16:0/14:0)	706.465	0.0140604	0.0528946	0.0232466	-0.00295888	-0.00772984
HMDB01507	Diguanosine diphosphate	707.097	0.000493031	0.0036961	-0.000253612	0.00205296	-0.00121589
HMDB07180 ; HMDB07376 ; HMDB07600 ; HMDB07796	DG(18:0/24:0/0:0) ; DG(20:0/22:0/0:0) ; DG(22:0/20:0/0:0) ; DG(24:0/18:0/0:0)	707.656	0.01739	0.0258605	0.0145169	0.00970573	0.0114367
HMDB06727	CE(22:0)	707.67	0.0146385	0.0242148	0.013061	0.0133653	0.0114366
HMDB08838 ; HMDB08839 ; HMDB08869 ; HMDB08870 ; HMDB08931 ; HMDB08962 ; HMDB08963 ; HMDB09122 ; HMDB09155 ; HMDB09187 ; HMDB09317 ; HMDB09350 ; HMDB09382 ; HMDB09415	PE(14:0/20:4(5Z,8Z,11Z,14Z)) ; PE(14:0/20:4(8Z,11Z,14Z,17Z)) ; PE(14:1(9Z)/20:3(5Z,8Z,11Z)) ; PE(14:1(9Z)/20:3(8Z,11Z,14Z)) ; PE(16:0/18:4(6Z,9Z,12Z,15Z)) ; PE(16:1(9Z)/18:3(6Z,9Z,12Z)) ; PE(16:1(9Z)/18:3(9Z,12Z,15Z)) ; PE(18:3(6Z,9Z,12Z)/16:1(9Z)) ; PE(18:3(9Z,12Z,15Z)/16:1(9Z)) ; PE(18:4(6Z,9Z,12Z,15Z)/16:0) ; PE(20:3(5Z,8Z,11Z)/14:1(9Z)) ; PE(20:3(8Z,11Z,14Z)/14:1(9Z)) ; PE(20:4(5Z,8Z,11Z,14Z)…	710.475	-0.0195899	0.0790562	0.0327266	-0.00488605	-0.0138123
HMDB07788	DG(22:6(4Z,7Z,10Z,13Z,16Z,19Z)/22:6(4Z,7Z,10Z,13Z,16Z,19Z)/0:0)	711.497	-0.0243286	0.0459979	0.0132198	-0.000183117	-0.0132006
HMDB08836 ; HMDB08837 ; HMDB08868 ; HMDB08929 ; HMDB08930 ; HMDB08961 ; HMDB09089 ; HMDB09121 ; HMDB09154 ; HMDB09284 ; HMDB09316 ; HMDB09349	PE(14:0/20:3(5Z,8Z,11Z)) ; PE(14:0/20:3(8Z,11Z,14Z)) ; PE(14:1(9Z)/20:2(11Z,14Z)) ; PE(16:0/18:3(6Z,9Z,12Z)) ; PE(16:0/18:3(9Z,12Z,15Z)) ; PE(16:1(9Z)/18:2(9Z,12Z)) ; PE(18:2(9Z,12Z)/16:1(9Z)) ; PE(18:3(6Z,9Z,12Z)/16:0) ; PE(18:3(9Z,12Z,15Z)/16:0) ; PE(20:2(11Z,14Z)/14:1(9Z)) ; PE(20:3(5Z,8Z,11Z)/14:0) ; PE(20:3(8Z,11Z,14Z)/14:0)	712.491	-2.58057e-05	0.601912	0.15006	0.049493	0.00132534
HMDB07930 ; HMDB07931 ; HMDB11270 ; HMDB11303	PC(14:1(9Z)/P-18:1(11Z)) ; PC(14:1(9Z)/P-18:1(9Z)) ; PC(P-18:1(11Z)/14:1(9Z)) ; PC(P-18:1(9Z)/14:1(9Z))	712.527	0.0363198	0.188048	0.0841584	0.0114246	0.0586433
HMDB07730 ; HMDB07759 ; HMDB07786 ; HMDB07787	DG(22:5(4Z,7Z,10Z,13Z,16Z)/22:6(4Z,7Z,10Z,13Z,16Z,19Z)/0:0) ; DG(22:5(7Z,10Z,13Z,16Z,19Z)/22:6(4Z,7Z,10Z,13Z,16Z,19Z)/0:0) ; DG(22:6(4Z,7Z,10Z,13Z,16Z,19Z)/22:5(4Z,7Z,10Z,13Z,16Z)/0:0) ; DG(22:6(4Z,7Z,10Z,13Z,16Z,19Z)/22:5(7Z,10Z,13Z,16Z,19Z)/0:0)	713.515	-0.0320826	0.0510474	0.00942437	0.0143359	-0.0312751
HMDB01260	ADP-Ribosyl-L-arginine	714.165	0.000579175	0.00704583	0.00094169	-0.000650634	6.01974e-05
HMDB08835 ; HMDB08867 ; HMDB08928 ; HMDB08959 ; HMDB08960 ; HMDB09023 ; HMDB09056 ; HMDB09088 ; HMDB09251 ; HMDB09283	PE(14:0/20:2(11Z,14Z)) ; PE(14:1(9Z)/20:1(11Z)) ; PE(16:0/18:2(9Z,12Z)) ; PE(16:1(9Z)/18:1(11Z)) ; PE(16:1(9Z)/18:1(9Z)) ; PE(18:1(11Z)/16:1(9Z)) ; PE(18:1(9Z)/16:1(9Z)) ; PE(18:2(9Z,12Z)/16:0) ; PE(20:1(11Z)/14:1(9Z)) ; PE(20:2(11Z,14Z)/14:0)	714.506	0.776366	6.6162	3.97324	1.31411	0.507699
HMDB07897 ; HMDB07898 ; HMDB07929 ; HMDB08027 ; HMDB11207 ; HMDB11237 ; HMDB11269 ; HMDB11302	PC(14:0/P-18:1(11Z)) ; PC(14:0/P-18:1(9Z)) ; PC(14:1(9Z)/P-18:0) ; PC(16:1(9Z)/P-16:0) ; PC(P-16:0/16:1(9Z)) ; PC(P-18:0/14:1(9Z)) ; PC(P-18:1(11Z)/14:0) ; PC(P-18:1(9Z)/14:0)	714.542	0.154331	0.721061	0.4939	0.200095	0.216752
HMDB05786	Theaflavin-3-gallate	715.13	-0.000602448	0.00910464	0.00240723	0.00137242	-0.00254171
	neocasomorphin	715.366	0.00574055	0.0150239	0.00971608	0.00236823	0.00513636
HMDB12177	5-Methyltetrahydropteroyltri-L-glutamate	716.264	0.00516047	0.0196494	0.00957475	0.00753569	0.00450959
HMDB07936 ; HMDB08000 ; HMDB08834 ; HMDB08866 ; HMDB08926 ; HMDB08927 ; HMDB08958 ; HMDB08990 ; HMDB09022 ; HMDB09055 ; HMDB09218 ; HMDB09250	PC(15:0/16:1(9Z)) ; PC(16:1(9Z)/15:0) ; PE(14:0/20:1(11Z)) ; PE(14:1(9Z)/20:0) ; PE(16:0/18:1(11Z)) ; PE(16:0/18:1(9Z)) ; PE(16:1(9Z)/18:0) ; PE(18:0/16:1(9Z)) ; PE(18:1(11Z)/16:0) ; PE(18:1(9Z)/16:0) ; PE(20:0/14:1(9Z)) ; PE(20:1(11Z)/14:0)	716.521	1.46296	10.9866	11.5943	2.52522	2.20297
	kinetensin 4-8	717.347	0.00927	0.0216532	0.0293283	0.0166649	0.010104
HMDB10586	PG(16:1(9Z)/16:1(9Z))	717.469	-0.00962961	0.249872	0.0866601	0.00758996	0.0309355
HMDB07935 ; HMDB07967 ; HMDB08833 ; HMDB08925 ; HMDB08989 ; HMDB09217 ; HMDB10566	PC(15:0/16:0) ; PC(16:0/15:0) ; PE(14:0/20:0) ; PE(16:0/18:0) ; PE(18:0/16:0) ; PE(20:0/14:0) ; PE-NMe2(16:0/16:0)	718.536	0.143562	0.743481	0.733661	0.159113	0.50571
HMDB03665	Phosphoribosyl-ATP	719.005	0.00110482	0.014536	0.00568809	-0.000669671	-0.00157469
HMDB10571 ; HMDB10585	PG(16:0/16:1(9Z)) ; PG(16:1(9Z)/16:0)	719.486	0.137584	1.03434	0.548062	0.17692	0.240933
HMDB07672 ; HMDB07698 ; HMDB07784	DG(22:2(13Z,16Z)/22:6(4Z,7Z,10Z,13Z,16Z,19Z)/0:0) ; DG(22:4(7Z,10Z,13Z,16Z)/22:4(7Z,10Z,13Z,16Z)/0:0) ; DG(22:6(4Z,7Z,10Z,13Z,16Z,19Z)/22:2(13Z,16Z)/0:0)	719.562	0.27457	-0.00537225	0.0126639	0.419092	-0.00137307
HMDB09215 ; HMDB09216 ; HMDB09477 ; HMDB11354 ; HMDB11412 ; HMDB11445	PE(18:4(6Z,9Z,12Z,15Z)/P-18:1(11Z)) ; PE(18:4(6Z,9Z,12Z,15Z)/P-18:1(9Z)) ; PE(20:5(5Z,8Z,11Z,14Z,17Z)/P-16:0) ; PE(P-16:0/20:5(5Z,8Z,11Z,14Z,17Z)) ; PE(P-18:1(11Z)/18:4(6Z,9Z,12Z,15Z)) ; PE(P-18:1(9Z)/18:4(6Z,9Z,12Z,15Z))	720.495	0.314567	1.40516	1.49777	0.0642223	0.523591
HMDB01094 ; HMDB03023	Octaprenyl diphosphate ; Prephytoene diphosphate	721.435	-0.00882963	0.00163026	0.00834168	-0.00082767	-0.00637388
HMDB10570	PG(16:0/16:0)	721.5	0.073632	0.805309	0.818584	0.0635267	0.244721
HMDB12311	3-O-Sulfogalactosylceramide (d18:1/12:0)	722.45	0.00562685	0.0312283	0.0335126	-0.00563551	0.0198331
HMDB09149 ; HMDB09150 ; HMDB09182 ; HMDB09183 ; HMDB09214 ; HMDB09411 ; HMDB09444 ; HMDB11352 ; HMDB11353 ; HMDB11379 ; HMDB11410 ; HMDB11411 ; HMDB11443 ; HMDB11444	PE(18:3(6Z,9Z,12Z)/P-18:1(11Z)) ; PE(18:3(6Z,9Z,12Z)/P-18:1(9Z)) ; PE(18:3(9Z,12Z,15Z)/P-18:1(11Z)) ; PE(18:3(9Z,12Z,15Z)/P-18:1(9Z)) ; PE(18:4(6Z,9Z,12Z,15Z)/P-18:0) ; PE(20:4(5Z,8Z,11Z,14Z)/P-16:0) ; PE(20:4(8Z,11Z,14Z,17Z)/P-16:0) ; PE(P-16:0/20:4(5Z,8Z,11Z,14Z)) ; PE(P-16:0/20:4(8Z,11Z,14Z,17Z)) ; PE(P-18:0/18:4(6Z,9Z,12Z,15Z)) ; PE(P-18:1(11Z)/18:3(6Z,9Z,12Z)) ; PE(P-18:1(11Z)/18:3(9Z,12Z,15…	722.511	3.34574	6.81111	6.6481	-0.118436	6.58243
HMDB06230	Bisdiphosphoinositol tetrakisphosphate	722.817	0.0565593	0.0813161	0.0465033	0.0531995	0.0447377
HMDB12262	Molybdopterin-AMP	723.058	0.0157235	0.02576	0.0171591	-0.00055832	0.0168927
HMDB09116 ; HMDB09117 ; HMDB09148 ; HMDB09181 ; HMDB09345 ; HMDB09378 ; HMDB11350 ; HMDB11351 ; HMDB11377 ; HMDB11378 ; HMDB11409 ; HMDB11442	PE(18:2(9Z,12Z)/P-18:1(11Z)) ; PE(18:2(9Z,12Z)/P-18:1(9Z)) ; PE(18:3(6Z,9Z,12Z)/P-18:0) ; PE(18:3(9Z,12Z,15Z)/P-18:0) ; PE(20:3(5Z,8Z,11Z)/P-16:0) ; PE(20:3(8Z,11Z,14Z)/P-16:0) ; PE(P-16:0/20:3(5Z,8Z,11Z)) ; PE(P-16:0/20:3(8Z,11Z,14Z)) ; PE(P-18:0/18:3(6Z,9Z,12Z)) ; PE(P-18:0/18:3(9Z,12Z,15Z)) ; PE(P-18:1(11Z)/18:2(9Z,12Z)) ; PE(P-18:1(9Z)/18:2(9Z,12Z))	724.526	1.20556	4.08842	2.45989	-0.0499903	1.69125
HMDB10714 ; HMDB04970	Galactosylceramide (d18:1/18:1(9Z)) ; Glucosylceramide (d18:1/9Z-18:1)	724.574	0.103422	0.187154	0.0783467	-0.000250402	0.0769821
HMDB07529 ; HMDB07558 ; HMDB07586 ; HMDB07612 ; HMDB07613 ; HMDB07640 ; HMDB07696 ; HMDB07724 ; HMDB07753 ; HMDB07810 ; HMDB07837 ; HMDB07838	DG(20:4(5Z,8Z,11Z,14Z)/24:1(15Z)/0:0) ; DG(20:4(8Z,11Z,14Z,17Z)/24:1(15Z)/0:0) ; DG(20:5(5Z,8Z,11Z,14Z,17Z)/24:0/0:0) ; DG(22:0/22:5(4Z,7Z,10Z,13Z,16Z)/0:0) ; DG(22:0/22:5(7Z,10Z,13Z,16Z,19Z)/0:0) ; DG(22:1(13Z)/22:4(7Z,10Z,13Z,16Z)/0:0) ; DG(22:4(7Z,10Z,13Z,16Z)/22:1(13Z)/0:0) ; DG(22:5(4Z,7Z,10Z,13Z,16Z)/22:0/0:0) ; DG(22:5(7Z,10Z,13Z,16Z,19Z)/22:0/0:0) ; DG(24:0/20:5(5Z,8Z,11Z,14Z,17Z)/0:0) ; …	725.607	0.0117332	0.0327775	0.0122128	0.00346375	0.0112131
HMDB12348 ; HMDB12408	PS(14:1(9Z)/18:3(9Z,12Z,15Z)) ; PS(18:3(9Z,12Z,15Z)/14:1(9Z))	726.437	-0.00765754	0.0371016	0.0174401	0.0425292	-0.00805594
HMDB07875 ; HMDB07876 ; HMDB07907 ; HMDB08131 ; HMDB08163 ; HMDB08196 ; HMDB08902 ; HMDB08903 ; HMDB09318 ; HMDB09351	PC(14:0/18:3(6Z,9Z,12Z)) ; PC(14:0/18:3(9Z,12Z,15Z)) ; PC(14:1(9Z)/18:2(9Z,12Z)) ; PC(18:2(9Z,12Z)/14:1(9Z)) ; PC(18:3(6Z,9Z,12Z)/14:0) ; PC(18:3(9Z,12Z,15Z)/14:0) ; PE(15:0/20:3(5Z,8Z,11Z)) ; PE(15:0/20:3(8Z,11Z,14Z)) ; PE(20:3(5Z,8Z,11Z)/15:0) ; PE(20:3(8Z,11Z,14Z)/15:0)	726.509	0.0945623	0.491306	0.178917	0.0943084	0.195844
HMDB09050 ; HMDB09051 ; HMDB09083 ; HMDB09084 ; HMDB09115 ; HMDB09312 ; HMDB11349 ; HMDB11376 ; HMDB11407 ; HMDB11408 ; HMDB11440 ; HMDB11441	PE(18:1(11Z)/P-18:1(11Z)) ; PE(18:1(11Z)/P-18:1(9Z)) ; PE(18:1(9Z)/P-18:1(11Z)) ; PE(18:1(9Z)/P-18:1(9Z)) ; PE(18:2(9Z,12Z)/P-18:0) ; PE(20:2(11Z,14Z)/P-16:0) ; PE(P-16:0/20:2(11Z,14Z)) ; PE(P-18:0/18:2(9Z,12Z)) ; PE(P-18:1(11Z)/18:1(11Z)) ; PE(P-18:1(11Z)/18:1(9Z)) ; PE(P-18:1(9Z)/18:1(11Z)) ; PE(P-18:1(9Z)/18:1(9Z))	726.542	0.276774	2.91182	1.67138	0.0444258	0.746569
HMDB10705	CerP(d18:1/24:1(15Z))	726.58	0.22305	0.165928	0.0908845	0.143268	-0.0066179
HMDB10709 ; HMDB04972	Galactosylceramide (d18:1/18:0) ; Glucosylceramide (d18:1/18:0)	726.586	0.295136	0.141046	0.0611246	0.230533	-0.020322
HMDB12100 ; HMDB12101	SM(d18:1/18:1(11Z)) ; SM(d18:1/18:1(9Z))	727.577	0.0194035	0.101197	0.0692929	-0.00407424	0.0152859
HMDB07471 ; HMDB07500 ; HMDB07528 ; HMDB07557 ; HMDB07611 ; HMDB07668 ; HMDB07695 ; HMDB07808 ; HMDB07809 ; HMDB07835 ; HMDB07836	DG(20:3(5Z,8Z,11Z)/24:1(15Z)/0:0) ; DG(20:3(8Z,11Z,14Z)/24:1(15Z)/0:0) ; DG(20:4(5Z,8Z,11Z,14Z)/24:0/0:0) ; DG(20:4(8Z,11Z,14Z,17Z)/24:0/0:0) ; DG(22:0/22:4(7Z,10Z,13Z,16Z)/0:0) ; DG(22:2(13Z,16Z)/22:2(13Z,16Z)/0:0) ; DG(22:4(7Z,10Z,13Z,16Z)/22:0/0:0) ; DG(24:0/20:4(5Z,8Z,11Z,14Z)/0:0) ; DG(24:0/20:4(8Z,11Z,14Z,17Z)/0:0) ; DG(24:1(15Z)/20:3(5Z,8Z,11Z)/0:0) ; DG(24:1(15Z)/20:3(8Z,11Z,14Z)/0:0)	727.622	0.0199066	0.0264996	0.0144856	0.0188477	0.00801277
HMDB12337 ; HMDB12347 ; HMDB12397 ; HMDB12407	PS(14:0/18:3(9Z,12Z,15Z)) ; PS(14:1(9Z)/18:2(9Z,12Z)) ; PS(18:2(9Z,12Z)/14:1(9Z)) ; PS(18:3(9Z,12Z,15Z)/14:0)	728.45	0.00475272	0.0414121	0.0205544	-0.00275032	8.65785e-05
HMDB07874 ; HMDB07905 ; HMDB07906 ; HMDB08002 ; HMDB08065 ; HMDB08098 ; HMDB08130 ; HMDB08901 ; HMDB09285	PC(14:0/18:2(9Z,12Z)) ; PC(14:1(9Z)/18:1(11Z)) ; PC(14:1(9Z)/18:1(9Z)) ; PC(16:1(9Z)/16:1(9Z)) ; PC(18:1(11Z)/14:1(9Z)) ; PC(18:1(9Z)/14:1(9Z)) ; PC(18:2(9Z,12Z)/14:0) ; PE(15:0/20:2(11Z,14Z)) ; PE(20:2(11Z,14Z)/15:0)	728.524	0.253212	0.652297	0.484188	0.446853	0.271197
HMDB07963 ; HMDB07964 ; HMDB11271 ; HMDB11304 ; HMDB09017 ; HMDB09018 ; HMDB09049 ; HMDB09082 ; HMDB09279 ; HMDB11348 ; HMDB11375 ; HMDB11406 ; HMDB11439 ; HMDB11374	PC(15:0/P-18:1(11Z)) ; PC(15:0/P-18:1(9Z)) ; PC(P-18:1(11Z)/15:0) ; PC(P-18:1(9Z)/15:0) ; PE(18:0/P-18:1(11Z)) ; PE(18:0/P-18:1(9Z)) ; PE(18:1(11Z)/P-18:0) ; PE(18:1(9Z)/P-18:0) ; PE(20:1(11Z)/P-16:0) ; PE(P-16:0/20:1(11Z)) ; PE(P-18:0/18:1(9Z)) ; PE(P-18:1(11Z)/18:0) ; PE(P-18:1(9Z)/18:0) ; PE(dm18:0/18:1(11Z))	728.557	0.482822	1.57654	1.35226	0.224154	0.920594
HMDB10704	CerP(d18:1/24:0)	728.595	0.0496478	0.0899659	0.06665	0.00599774	0.0319883
;	chondroitin sulfate A (GalNAc4S-GlcA), degradation product 5 ; chondroitin sulfate C (GalNAc6S-GlcA), degradation product 5	729.139	0.00603367	0.00933263	0.0032873	-0.00159634	0.001446
HMDB12088 ; HMDB12089	SM(d18:0/18:1(11Z)) ; SM(d18:0/18:1(9Z))	729.59	0.0253473	0.087295	0.0701535	0.00513721	0.0474326
HMDB07442 ; HMDB07470 ; HMDB07499 ; HMDB07639 ; HMDB07667 ; HMDB07806 ; HMDB07807 ; HMDB07834	DG(20:2(11Z,14Z)/24:1(15Z)/0:0) ; DG(20:3(5Z,8Z,11Z)/24:0/0:0) ; DG(20:3(8Z,11Z,14Z)/24:0/0:0) ; DG(22:1(13Z)/22:2(13Z,16Z)/0:0) ; DG(22:2(13Z,16Z)/22:1(13Z)/0:0) ; DG(24:0/20:3(5Z,8Z,11Z)/0:0) ; DG(24:0/20:3(8Z,11Z,14Z)/0:0) ; DG(24:1(15Z)/20:2(11Z,14Z)/0:0)	729.639	0.0239878	0.0383142	0.0338987	0.0220705	0.0199706
	Triiodothyronine sulfate	729.74	0.0403513	0.0555847	0.0279088	0.0393695	0.0268761
HMDB09195	PE(18:4(6Z,9Z,12Z,15Z)/18:4(6Z,9Z,12Z,15Z))	730.446	0.00509904	0.0435809	0.0264605	0.00233829	0.00800985
HMDB12336 ; HMDB12346 ; HMDB12366 ; HMDB12386 ; HMDB12396	PS(14:0/18:2(9Z,12Z)) ; PS(14:1(9Z)/18:1(9Z)) ; PS(16:1(9Z)/16:1(9Z)) ; PS(18:1(9Z)/14:1(9Z)) ; PS(18:2(9Z,12Z)/14:0)	730.467	0.0125401	0.0957608	0.0522317	0.00139384	0.0155642
HMDB07872 ; HMDB07873 ; HMDB07904 ; HMDB07969 ; HMDB08001 ; HMDB08032 ; HMDB08064 ; HMDB08097 ; HMDB08900 ; HMDB09252 ; HMDB10569	PC(14:0/18:1(11Z)) ; PC(14:0/18:1(9Z)) ; PC(14:1(9Z)/18:0) ; PC(16:0/16:1(9Z)) ; PC(16:1(9Z)/16:0) ; PC(18:0/14:1(9Z)) ; PC(18:1(11Z)/14:0) ; PC(18:1(9Z)/14:0) ; PE(15:0/20:1(11Z)) ; PE(20:1(11Z)/15:0) ; PE-NMe(16:0/18:1(9Z))	730.538	0.263911	0.422075	0.415105	0.373524	0.334051
HMDB07962 ; HMDB11238 ; HMDB09016 ; HMDB09246 ; HMDB11347 ; HMDB11373	PC(15:0/P-18:0) ; PC(P-18:0/15:0) ; PE(18:0/P-18:0) ; PE(20:0/P-16:0) ; PE(P-16:0/20:0) ; PE(dm18:0/18:0)	730.573	0.314323	0.79251	0.824444	0.273988	1.21255
HMDB12087	SM(d18:0/18:0)	731.608	0.0200196	0.0546693	0.0528243	0.0181612	0.0592431
HMDB07413 ; HMDB07441 ; HMDB07610 ; HMDB07638 ; HMDB07666 ; HMDB07805 ; HMDB07833	DG(20:1(11Z)/24:1(15Z)/0:0) ; DG(20:2(11Z,14Z)/24:0/0:0) ; DG(22:0/22:2(13Z,16Z)/0:0) ; DG(22:1(13Z)/22:1(13Z)/0:0) ; DG(22:2(13Z,16Z)/22:0/0:0) ; DG(24:0/20:2(11Z,14Z)/0:0) ; DG(24:1(15Z)/20:1(11Z)/0:0)	731.655	0.0314178	0.0442728	0.0291646	0.0326595	0.0310309
HMDB08880 ; HMDB09129 ; HMDB09162 ; HMDB09193 ; HMDB09194 ; HMDB09680	PE(14:1(9Z)/22:6(4Z,7Z,10Z,13Z,16Z,19Z)) ; PE(18:3(6Z,9Z,12Z)/18:4(6Z,9Z,12Z,15Z)) ; PE(18:3(9Z,12Z,15Z)/18:4(6Z,9Z,12Z,15Z)) ; PE(18:4(6Z,9Z,12Z,15Z)/18:3(6Z,9Z,12Z)) ; PE(18:4(6Z,9Z,12Z,15Z)/18:3(9Z,12Z,15Z)) ; PE(22:6(4Z,7Z,10Z,13Z,16Z,19Z)/14:1(9Z))	732.46	-0.00412844	0.0656836	0.0502668	0.0165086	-0.00287414
HMDB12335 ; HMDB12345 ; HMDB12355 ; HMDB12365 ; HMDB12375 ; HMDB12385	PS(14:0/18:1(9Z)) ; PS(14:1(9Z)/18:0) ; PS(16:0/16:1(9Z)) ; PS(16:1(9Z)/16:0) ; PS(18:0/14:1(9Z)) ; PS(18:1(9Z)/14:0)	732.481	0.161554	0.643529	0.516028	0.0860746	0.219026
HMDB07871 ; HMDB00564 ; HMDB08031 ; HMDB08899 ; HMDB09219	PC(14:0/18:0) ; PC(16:0/16:0) ; PC(18:0/14:0) ; PE(15:0/20:0) ; PE(20:0/15:0)	732.554	0.0512228	0.0750904	0.0501426	0.0489931	0.0911928
HMDB07384 ; HMDB07412 ; HMDB07609 ; HMDB07637 ; HMDB07804 ; HMDB07832	DG(20:0/24:1(15Z)/0:0) ; DG(20:1(11Z)/24:0/0:0) ; DG(22:0/22:1(13Z)/0:0) ; DG(22:1(13Z)/22:0/0:0) ; DG(24:0/20:1(11Z)/0:0) ; DG(24:1(15Z)/20:0/0:0)	733.671	0.0309048	0.0453233	0.0237793	0.0327732	0.0229501
HMDB06728	CE(24:1)	733.687	0.025604	0.0366331	0.0202801	0.02763	0.0201409
HMDB08847 ; HMDB08878 ; HMDB08879 ; HMDB08972 ; HMDB09096 ; HMDB09127 ; HMDB09128 ; HMDB09160 ; HMDB09161 ; HMDB09192 ; HMDB09452 ; HMDB09614 ; HMDB09647 ; HMDB09679	PE(14:0/22:6(4Z,7Z,10Z,13Z,16Z,19Z)) ; PE(14:1(9Z)/22:5(4Z,7Z,10Z,13Z,16Z)) ; PE(14:1(9Z)/22:5(7Z,10Z,13Z,16Z,19Z)) ; PE(16:1(9Z)/20:5(5Z,8Z,11Z,14Z,17Z)) ; PE(18:2(9Z,12Z)/18:4(6Z,9Z,12Z,15Z)) ; PE(18:3(6Z,9Z,12Z)/18:3(6Z,9Z,12Z)) ; PE(18:3(6Z,9Z,12Z)/18:3(9Z,12Z,15Z)) ; PE(18:3(9Z,12Z,15Z)/18:3(6Z,9Z,12Z)) ; PE(18:3(9Z,12Z,15Z)/18:3(9Z,12Z,15Z)) ; PE(18:4(6Z,9Z,12Z,15Z)/18:2(9Z,12Z)) ; PE(20:5(…	734.477	0.0313238	0.152782	0.0899661	0.0415492	-0.000554938
HMDB12334 ; HMDB00614 ; HMDB12374	PS(14:0/18:0) ; PS(16:0/16:0) ; PS(18:0/14:0)	734.496	0.0785319	0.224199	0.0676343	0.18618	-0.0172872
HMDB07383 ; HMDB07608 ; HMDB07803	DG(20:0/24:0/0:0) ; DG(22:0/22:0/0:0) ; DG(24:0/20:0/0:0)	735.687	0.00782659	0.0180276	0.00409912	0.00998155	0.000398095
HMDB10376	CE(24:0)	735.7	0.00505032	0.0147559	0.0024083	0.00996506	-0.00239068
HMDB08845 ; HMDB08846 ; HMDB08877 ; HMDB08939 ; HMDB08970 ; HMDB08971 ; HMDB09030 ; HMDB09063 ; HMDB09094 ; HMDB09095 ; HMDB09126 ; HMDB09159 ; HMDB09190 ; HMDB09191 ; HMDB09386 ; HMDB09419 ; HMDB09451 ; HMDB09581 ; HMDB09613 ; HMDB09646	PE(14:0/22:5(4Z,7Z,10Z,13Z,16Z)) ; PE(14:0/22:5(7Z,10Z,13Z,16Z,19Z)) ; PE(14:1(9Z)/22:4(7Z,10Z,13Z,16Z)) ; PE(16:0/20:5(5Z,8Z,11Z,14Z,17Z)) ; PE(16:1(9Z)/20:4(5Z,8Z,11Z,14Z)) ; PE(16:1(9Z)/20:4(8Z,11Z,14Z,17Z)) ; PE(18:1(11Z)/18:4(6Z,9Z,12Z,15Z)) ; PE(18:1(9Z)/18:4(6Z,9Z,12Z,15Z)) ; PE(18:2(9Z,12Z)/18:3(6Z,9Z,12Z)) ; PE(18:2(9Z,12Z)/18:3(9Z,12Z,15Z)) ; PE(18:3(6Z,9Z,12Z)/18:2(9Z,12Z)) ; PE(18:3(9…	736.491	0.0428107	0.467251	0.39428	0.0701739	0.0058819
HMDB08258 ; HMDB11214	PC(18:4(6Z,9Z,12Z,15Z)/P-16:0) ; PC(P-16:0/18:4(6Z,9Z,12Z,15Z))	736.527	1.72339	1.08774	0.62399	1.92612	0.601382
HMDB07943 ; HMDB08231 ; HMDB08844 ; HMDB08937 ; HMDB08938 ; HMDB08968 ; HMDB08997 ; HMDB09028 ; HMDB09029 ; HMDB09061 ; HMDB09062 ; HMDB09093 ; HMDB09124 ; HMDB09125 ; HMDB09157 ; HMDB09158 ; HMDB09189 ; HMDB09320 ; HMDB09353 ; HMDB09385 ; HMDB09418 ; HMDB09580	PC(15:0/18:4(6Z,9Z,12Z,15Z)) ; PC(18:4(6Z,9Z,12Z,15Z)/15:0) ; PE(14:0/22:4(7Z,10Z,13Z,16Z)) ; PE(16:0/20:4(5Z,8Z,11Z,14Z)) ; PE(16:0/20:4(8Z,11Z,14Z,17Z)) ; PE(16:1(9Z)/20:3(5Z,8Z,11Z)) ; PE(18:0/18:4(6Z,9Z,12Z,15Z)) ; PE(18:1(11Z)/18:3(6Z,9Z,12Z)) ; PE(18:1(11Z)/18:3(9Z,12Z,15Z)) ; PE(18:1(9Z)/18:3(6Z,9Z,12Z)) ; PE(18:1(9Z)/18:3(9Z,12Z,15Z)) ; PE(18:2(9Z,12Z)/18:2(9Z,12Z)) ; PE(18:3(6Z,9Z,12Z)/1…	738.506	0.186337	1.27411	1.46721	-0.0360695	0.56808
HMDB08192 ; HMDB08225 ; HMDB11212 ; HMDB11213	PC(18:3(6Z,9Z,12Z)/P-16:0) ; PC(18:3(9Z,12Z,15Z)/P-16:0) ; PC(P-16:0/18:3(6Z,9Z,12Z)) ; PC(P-16:0/18:3(9Z,12Z,15Z))	738.541	0.494625	0.711078	0.430201	0.570358	0.551984
C11526	5-Diphosphoinositol pentakisphosphate	738.819	0.056395	0.0799201	0.0366725	0.0525576	0.0408292
HMDB07941 ; HMDB07942 ; HMDB08165 ; HMDB08198 ; HMDB08876 ; HMDB08935 ; HMDB08936 ; HMDB08967 ; HMDB08995 ; HMDB08996 ; HMDB09027 ; HMDB09060 ; HMDB09091 ; HMDB09092 ; HMDB09123 ; HMDB09156 ; HMDB09287 ; HMDB09319 ; HMDB09352 ; HMDB09548	PC(15:0/18:3(6Z,9Z,12Z)) ; PC(15:0/18:3(9Z,12Z,15Z)) ; PC(18:3(6Z,9Z,12Z)/15:0) ; PC(18:3(9Z,12Z,15Z)/15:0) ; PE(14:1(9Z)/22:2(13Z,16Z)) ; PE(16:0/20:3(5Z,8Z,11Z)) ; PE(16:0/20:3(8Z,11Z,14Z)) ; PE(16:1(9Z)/20:2(11Z,14Z)) ; PE(18:0/18:3(6Z,9Z,12Z)) ; PE(18:0/18:3(9Z,12Z,15Z)) ; PE(18:1(11Z)/18:2(9Z,12Z)) ; PE(18:1(9Z)/18:2(9Z,12Z)) ; PE(18:2(9Z,12Z)/18:1(11Z)) ; PE(18:2(9Z,12Z)/18:1(9Z)) ; PE(18:3…	740.522	0.118071	2.64722	1.29045	0.717687	0.0875251
HMDB08029 ; HMDB08030 ; HMDB08159 ; HMDB11211 ; HMDB11273 ; HMDB11306	PC(16:1(9Z)/P-18:1(11Z)) ; PC(16:1(9Z)/P-18:1(9Z)) ; PC(18:2(9Z,12Z)/P-16:0) ; PC(P-16:0/18:2(9Z,12Z)) ; PC(P-18:1(11Z)/16:1(9Z)) ; PC(P-18:1(9Z)/16:1(9Z))	740.557	0.162875	0.466714	0.219407	0.271337	0.256579
HMDB06083	Troxerutin	741.224	0.00196095	0.0142323	0.000665607	0.00105269	1.74124e-05
HMDB00743 ; HMDB01952 ; HMDB00780	Hexacarboxylporphyrin I ; Hexacarboxylporphyrin III ; Porphinehexacarboxylic acid	741.242	0.00484667	0.0138368	0.000471033	0.00315768	-0.000198163
HMDB10591 ; HMDB10592 ; HMDB10661 ; HMDB10676	PG(16:1(9Z)/18:3(6Z,9Z,12Z)) ; PG(16:1(9Z)/18:3(9Z,12Z,15Z)) ; PG(18:3(6Z,9Z,12Z)/16:1(9Z)) ; PG(18:3(9Z,12Z,15Z)/16:1(9Z))	741.472	-0.000544102	0.113676	0.0319926	0.0141022	0.0229591
C00006	Nicotinamide adenine dinucleotide phosphate	742.066	0.0304171	0.032926	0.0261533	0.0110014	0.0191434
HMDB07940 ; HMDB08132 ; HMDB08843 ; HMDB08875 ; HMDB08934 ; HMDB08966 ; HMDB08994 ; HMDB09025 ; HMDB09026 ; HMDB09058 ; HMDB09059 ; HMDB09090 ; HMDB09254 ; HMDB09286 ; HMDB09515 ; HMDB09547	PC(15:0/18:2(9Z,12Z)) ; PC(18:2(9Z,12Z)/15:0) ; PE(14:0/22:2(13Z,16Z)) ; PE(14:1(9Z)/22:1(13Z)) ; PE(16:0/20:2(11Z,14Z)) ; PE(16:1(9Z)/20:1(11Z)) ; PE(18:0/18:2(9Z,12Z)) ; PE(18:1(11Z)/18:1(11Z)) ; PE(18:1(11Z)/18:1(9Z)) ; PE(18:1(9Z)/18:1(11Z)) ; PE(18:1(9Z)/18:1(9Z)) ; PE(18:2(9Z,12Z)/18:0) ; PE(20:1(11Z)/16:1(9Z)) ; PE(20:2(11Z,14Z)/16:0) ; PE(22:1(13Z)/14:1(9Z)) ; PE(22:2(13Z,16Z)/14:0)	742.537	3.35759	14.6467	14.1817	8.56574	1.43338
HMDB07996 ; HMDB07997 ; HMDB08028 ; HMDB08093 ; HMDB08126 ; HMDB11151 ; HMDB11209 ; HMDB11210 ; HMDB11240 ; HMDB11272 ; HMDB11305	PC(16:0/P-18:1(11Z)) ; PC(16:0/P-18:1(9Z)) ; PC(16:1(9Z)/P-18:0) ; PC(18:1(11Z)/P-16:0) ; PC(18:1(9Z)/P-16:0) ; PC(O-16:0/18:2(9Z,12Z)) ; PC(P-16:0/18:1(11Z)) ; PC(P-16:0/18:1(9Z)) ; PC(P-18:0/16:1(9Z)) ; PC(P-18:1(11Z)/16:0) ; PC(P-18:1(9Z)/16:0)	742.573	0.691838	1.96627	2.31732	1.85949	1.06469
HMDB00217	HMDB00217	743.075	0.0062948	0.0248674	0.0190265	0.00954123	0.00187959
HMDB10576 ; HMDB10577 ; HMDB10590 ; HMDB10646 ; HMDB10660 ; HMDB10675	PG(16:0/18:3(6Z,9Z,12Z)) ; PG(16:0/18:3(9Z,12Z,15Z)) ; PG(16:1(9Z)/18:2(9Z,12Z)) ; PG(18:2(9Z,12Z)/16:1(9Z)) ; PG(18:3(6Z,9Z,12Z)/16:0) ; PG(18:3(9Z,12Z,15Z)/16:0)	743.486	0.05422	0.51143	0.123813	0.0735313	0.14406
C00005; HMDB00221	Nicotinamide adenine dinucleotide phosphate - reduced; HMDB00221	744.082	0.0608819	0.14681	0.0622494	0.00429758	0.0542847
HMDB07938 ; HMDB07939 ; HMDB08066 ; HMDB08099 ; HMDB08842 ; HMDB08874 ; HMDB08933 ; HMDB08965 ; HMDB08992 ; HMDB08993 ; HMDB09024 ; HMDB09057 ; HMDB09221 ; HMDB09253 ; HMDB09482 ; HMDB09514 ; HMDB10568	PC(15:0/18:1(11Z)) ; PC(15:0/18:1(9Z)) ; PC(18:1(11Z)/15:0) ; PC(18:1(9Z)/15:0) ; PE(14:0/22:1(13Z)) ; PE(14:1(9Z)/22:0) ; PE(16:0/20:1(11Z)) ; PE(16:1(9Z)/20:0) ; PE(18:0/18:1(11Z)) ; PE(18:0/18:1(9Z)) ; PE(18:1(11Z)/18:0) ; PE(18:1(9Z)/18:0) ; PE(20:0/16:1(9Z)) ; PE(20:1(11Z)/16:0) ; PE(22:0/14:1(9Z)) ; PE(22:1(13Z)/14:0) ; PE-NMe2(16:0/18:1(9Z))	744.553	2.81915	7.80577	10.0555	6.70552	3.44794
HMDB10575 ; HMDB10588 ; HMDB10589 ; HMDB10616 ; HMDB10631 ; HMDB10645	PG(16:0/18:2(9Z,12Z)) ; PG(16:1(9Z)/18:1(11Z)) ; PG(16:1(9Z)/18:1(9Z)) ; PG(18:1(11Z)/16:1(9Z)) ; PG(18:1(9Z)/16:1(9Z)) ; PG(18:2(9Z,12Z)/16:0)	745.502	0.301809	2.53522	0.829557	0.374884	0.716069
HMDB09479 ; HMDB09480 ; HMDB09708 ; HMDB05780 ; HMDB11420 ; HMDB11453	PE(20:5(5Z,8Z,11Z,14Z,17Z)/P-18:1(11Z)) ; PE(20:5(5Z,8Z,11Z,14Z,17Z)/P-18:1(9Z)) ; PE(22:6(4Z,7Z,10Z,13Z,16Z,19Z)/P-16:0) ; PE(O-16:1(1Z)/22:6(4Z,7Z,10Z,13Z,16Z,19Z)) ; PE(P-18:1(11Z)/20:5(5Z,8Z,11Z,14Z,17Z)) ; PE(P-18:1(9Z)/20:5(5Z,8Z,11Z,14Z,17Z))	746.511	2.36327	4.59072	3.90383	3.82092	4.88133
	3,5,3',5'-tetraiodothyroacetate	746.653	0.0434156	0.0724764	0.0543558	0.0489762	0.0382971
HMDB02067	O-b-D-Gal-(1->3)-O-[O-b-D-Gal-(1->4)-2-(acetylamino)-2-deoxy-b-D-Glc-(1->6)]-2-(acetylamino)-2-deoxy- D-Galactose	747.267	0.00578301	0.0237968	0.0115331	0.00616725	0.00902498
HMDB10573 ; HMDB10574 ; HMDB10587 ; HMDB10601 ; HMDB10615 ; HMDB10630	PG(16:0/18:1(11Z)) ; PG(16:0/18:1(9Z)) ; PG(16:1(9Z)/18:0) ; PG(18:0/16:1(9Z)) ; PG(18:1(11Z)/16:0) ; PG(18:1(9Z)/16:0)	747.516	1.62379	14.5981	8.07114	3.08655	3.5561
HMDB09413 ; HMDB09414 ; HMDB09446 ; HMDB09447 ; HMDB09478 ; HMDB09642 ; HMDB09675 ; HMDB11359 ; HMDB11360 ; HMDB11387 ; HMDB11418 ; HMDB11419 ; HMDB11451 ; HMDB11452	PE(20:4(5Z,8Z,11Z,14Z)/P-18:1(11Z)) ; PE(20:4(5Z,8Z,11Z,14Z)/P-18:1(9Z)) ; PE(20:4(8Z,11Z,14Z,17Z)/P-18:1(11Z)) ; PE(20:4(8Z,11Z,14Z,17Z)/P-18:1(9Z)) ; PE(20:5(5Z,8Z,11Z,14Z,17Z)/P-18:0) ; PE(22:5(4Z,7Z,10Z,13Z,16Z)/P-16:0) ; PE(22:5(7Z,10Z,13Z,16Z,19Z)/P-16:0) ; PE(P-16:0/22:5(4Z,7Z,10Z,13Z,16Z)) ; PE(P-16:0/22:5(7Z,10Z,13Z,16Z,19Z)) ; PE(P-18:0/20:5(5Z,8Z,11Z,14Z,17Z)) ; PE(P-18:1(11Z)/20:4(5Z,…	748.527	2.41111	11.1067	5.62921	-0.0409618	5.15099
	beta-casomorphin (1-6)	749.349	0.114785	0.21743	0.134267	0.135647	0.18448
HMDB10572 ; HMDB10600	PG(16:0/18:0) ; PG(18:0/16:0)	749.531	1.01629	3.95129	1.99127	-0.0386358	2.06378
HMDB12312	3-O-Sulfogalactosylceramide (d18:1/14:0)	750.484	-0.011028	0.13533	0.0688879	0.0359379	0.0133819
HMDB09347 ; HMDB09348 ; HMDB09380 ; HMDB09381 ; HMDB09412 ; HMDB09445 ; HMDB09609 ; HMDB05779 ; HMDB11358 ; HMDB11386 ; HMDB11416 ; HMDB11417 ; HMDB11449	PE(20:3(5Z,8Z,11Z)/P-18:1(11Z)) ; PE(20:3(5Z,8Z,11Z)/P-18:1(9Z)) ; PE(20:3(8Z,11Z,14Z)/P-18:1(11Z)) ; PE(20:3(8Z,11Z,14Z)/P-18:1(9Z)) ; PE(20:4(5Z,8Z,11Z,14Z)/P-18:0) ; PE(20:4(8Z,11Z,14Z,17Z)/P-18:0) ; PE(22:4(7Z,10Z,13Z,16Z)/P-16:0) ; PE(O-18:1(1Z)/20:4(5Z,8Z,11Z,14Z)) ; PE(P-16:0/22:4(7Z,10Z,13Z,16Z)) ; PE(P-18:0/20:4(8Z,11Z,14Z,17Z)) ; PE(P-18:1(11Z)/20:3(5Z,8Z,11Z)) ; PE(P-18:1(11Z)/20:3(8Z,…	750.543	2.99426	6.81879	3.70443	1.66702	5.58851
HMDB07732 ; HMDB07761 ; HMDB07789 ; HMDB07817 ; HMDB07844 ; HMDB07845	DG(22:5(4Z,7Z,10Z,13Z,16Z)/24:1(15Z)/0:0) ; DG(22:5(7Z,10Z,13Z,16Z,19Z)/24:1(15Z)/0:0) ; DG(22:6(4Z,7Z,10Z,13Z,16Z,19Z)/24:0/0:0) ; DG(24:0/22:6(4Z,7Z,10Z,13Z,16Z,19Z)/0:0) ; DG(24:1(15Z)/22:5(4Z,7Z,10Z,13Z,16Z)/0:0) ; DG(24:1(15Z)/22:5(7Z,10Z,13Z,16Z,19Z)/0:0)	751.624	0.0378464	0.0739332	0.0346566	0.0283775	0.0408094
HMDB12350 ; HMDB12430	PS(14:1(9Z)/20:4(5Z,8Z,11Z,14Z)) ; PS(20:4(5Z,8Z,11Z,14Z)/14:1(9Z))	752.451	0.0136848	0.042432	0.024496	0.0148376	0.0199476
HMDB07883 ; HMDB07884 ; HMDB07914 ; HMDB07915 ; HMDB07976 ; HMDB08007 ; HMDB08008 ; HMDB08167 ; HMDB08200 ; HMDB08232 ; HMDB08362 ; HMDB08395 ; HMDB08426 ; HMDB08459 ; HMDB08910 ; HMDB09582	PC(14:0/20:4(5Z,8Z,11Z,14Z)) ; PC(14:0/20:4(8Z,11Z,14Z,17Z)) ; PC(14:1(9Z)/20:3(5Z,8Z,11Z)) ; PC(14:1(9Z)/20:3(8Z,11Z,14Z)) ; PC(16:0/18:4(6Z,9Z,12Z,15Z)) ; PC(16:1(9Z)/18:3(6Z,9Z,12Z)) ; PC(16:1(9Z)/18:3(9Z,12Z,15Z)) ; PC(18:3(6Z,9Z,12Z)/16:1(9Z)) ; PC(18:3(9Z,12Z,15Z)/16:1(9Z)) ; PC(18:4(6Z,9Z,12Z,15Z)/16:0) ; PC(20:3(5Z,8Z,11Z)/14:1(9Z)) ; PC(20:3(8Z,11Z,14Z)/14:1(9Z)) ; PC(20:4(5Z,8Z,11Z,14Z)…	752.523	0.186125	0.422837	0.172637	0.0444687	0.414412
HMDB09314 ; HMDB09315 ; HMDB09346 ; HMDB09379 ; HMDB11383 ; HMDB11384 ; HMDB11415 ; HMDB11448	PE(20:2(11Z,14Z)/P-18:1(11Z)) ; PE(20:2(11Z,14Z)/P-18:1(9Z)) ; PE(20:3(5Z,8Z,11Z)/P-18:0) ; PE(20:3(8Z,11Z,14Z)/P-18:0) ; PE(P-18:0/20:3(5Z,8Z,11Z)) ; PE(P-18:0/20:3(8Z,11Z,14Z)) ; PE(P-18:1(11Z)/20:2(11Z,14Z)) ; PE(P-18:1(9Z)/20:2(11Z,14Z))	752.557	0.460272	1.90187	0.70597	0.243377	2.38136
HMDB07703 ; HMDB07731 ; HMDB07760 ; HMDB07815 ; HMDB07816 ; HMDB07843	DG(22:4(7Z,10Z,13Z,16Z)/24:1(15Z)/0:0) ; DG(22:5(4Z,7Z,10Z,13Z,16Z)/24:0/0:0) ; DG(22:5(7Z,10Z,13Z,16Z,19Z)/24:0/0:0) ; DG(24:0/22:5(4Z,7Z,10Z,13Z,16Z)/0:0) ; DG(24:0/22:5(7Z,10Z,13Z,16Z,19Z)/0:0) ; DG(24:1(15Z)/22:4(7Z,10Z,13Z,16Z)/0:0)	753.64	0.0204086	0.0366723	0.0208335	0.0197591	0.0241309
HMDB12339 ; HMDB12349 ; HMDB12370 ; HMDB12410 ; HMDB12419 ; HMDB12429	PS(14:0/20:4(5Z,8Z,11Z,14Z)) ; PS(14:1(9Z)/20:3(8Z,11Z,14Z)) ; PS(16:1(9Z)/18:3(9Z,12Z,15Z)) ; PS(18:3(9Z,12Z,15Z)/16:1(9Z)) ; PS(20:3(8Z,11Z,14Z)/14:1(9Z)) ; PS(20:4(5Z,8Z,11Z,14Z)/14:0)	754.465	0.0415719	0.162752	0.111832	0.0164867	0.0536518
HMDB07881 ; HMDB07882 ; HMDB07913 ; HMDB07974 ; HMDB07975 ; HMDB08006 ; HMDB08134 ; HMDB08166 ; HMDB08199 ; HMDB08329 ; HMDB08361 ; HMDB08394	PC(14:0/20:3(5Z,8Z,11Z)) ; PC(14:0/20:3(8Z,11Z,14Z)) ; PC(14:1(9Z)/20:2(11Z,14Z)) ; PC(16:0/18:3(6Z,9Z,12Z)) ; PC(16:0/18:3(9Z,12Z,15Z)) ; PC(16:1(9Z)/18:2(9Z,12Z)) ; PC(18:2(9Z,12Z)/16:1(9Z)) ; PC(18:3(6Z,9Z,12Z)/16:0) ; PC(18:3(9Z,12Z,15Z)/16:0) ; PC(20:2(11Z,14Z)/14:1(9Z)) ; PC(20:3(5Z,8Z,11Z)/14:0) ; PC(20:3(8Z,11Z,14Z)/14:0)	754.539	0.216604	0.677348	0.272572	0.155429	0.519467
HMDB09281 ; HMDB09282 ; HMDB09313 ; HMDB09576 ; HMDB11357 ; HMDB11382 ; HMDB11414 ; HMDB11447	PE(20:1(11Z)/P-18:1(11Z)) ; PE(20:1(11Z)/P-18:1(9Z)) ; PE(20:2(11Z,14Z)/P-18:0) ; PE(22:2(13Z,16Z)/P-16:0) ; PE(P-16:0/22:2(13Z,16Z)) ; PE(P-18:0/20:2(11Z,14Z)) ; PE(P-18:1(11Z)/20:1(11Z)) ; PE(P-18:1(9Z)/20:1(11Z))	754.572	0.276418	0.906088	0.403951	0.0652521	0.90544
HMDB10710 ; HMDB04973	Galactosylceramide (d18:1/20:0) ; Glucosylceramide (d18:1/20:0)	754.619	-0.000606395	0.0821367	-0.000276015	0.0680119	0.00163321
HMDB01155	Diadenosine triphosphate	755.073	0.021522	0.0338736	0.0378091	0.0132416	0.0254846
HMDB07702 ; HMDB07814	DG(22:4(7Z,10Z,13Z,16Z)/24:0/0:0) ; DG(24:0/22:4(7Z,10Z,13Z,16Z)/0:0)	755.655	0.0223253	0.0417398	0.021062	0.0248511	0.0218458
HMDB09203 ; HMDB09459	PE(18:4(6Z,9Z,12Z,15Z)/20:5(5Z,8Z,11Z,14Z,17Z)) ; PE(20:5(5Z,8Z,11Z,14Z,17Z)/18:4(6Z,9Z,12Z,15Z))	756.46	0.017127	0.0786046	0.0382061	0.0118092	0.026057
HMDB12338 ; HMDB12359 ; HMDB12369 ; HMDB12399 ; HMDB12409 ; HMDB12418	PS(14:0/20:3(8Z,11Z,14Z)) ; PS(16:0/18:3(9Z,12Z,15Z)) ; PS(16:1(9Z)/18:2(9Z,12Z)) ; PS(18:2(9Z,12Z)/16:1(9Z)) ; PS(18:3(9Z,12Z,15Z)/16:0) ; PS(20:3(8Z,11Z,14Z)/14:0)	756.483	0.000933588	0.156581	0.078425	0.023359	0.00165544
[truncated: 483 more rows]

## Sheet: A std
Met_ids	Met_names	mz	IGROV1	OVCAR3	OVCAR4	OVCAR8	SKOV3
HMDB01659 ; HMDB03366 ; C00207	Acetone ; Propanal ; acetone	57.0345	0.00745833	0.00832859	0.00603997	0.00963693	0.00689724
C01755; HMDB01453	thiocyanate; Thiocyanate	57.9751	0.00391084	0.00436717	0.00316711	0.00505321	0.00361663
C00033; HMDB00042 ; HMDB03344 ; C00266	acetate; Acetic acid ; Glycolaldehyde ; glycolaldehyde	59.0135	0.628118	0.701408	0.508668	0.811593	0.580865
C00086	Urea	59.0217	0.0624556	0.0697431	0.0505783	0.0806991	0.0577571
HMDB00863 ; HMDB00820	Isopropyl alcohol ; Propyl alcohol	59.0496	0.00477716	0.00533457	0.00386868	0.00617259	0.00441778
HMDB03551	Carbamic acid	60.009	0.000375517	0.000419333	0.000304104	0.000485206	0.000347267
C00288 ; HMDB00595; HMDB03538	Bicarbonate ; Hydrogen carbonate; Carbonic acid	60.9923	0.0118308	0.0132113	0.00958094	0.0152866	0.0109408
HMDB02878 ; HMDB02179 ; C16845	HMDB02878 ; Peroxynitrite ; peroxynitrite	61.9881	0.038292	0.0427601	0.03101	0.0494773	0.0354114
HMDB06853	3-Butyn-1-al	67.0189	0.00211917	0.00236644	0.00171617	0.00273819	0.00195975
HMDB04296	Acrylamide	70.0294	0.00216654	0.00241934	0.00175453	0.0027994	0.00200356
HMDB06112 ; HMDB01167 ; C00511 ; C19440 ; C00546	Malondialdehyde ; Pyruvaldehyde ; acrylate ; malonic dialdehyde ; methylglyoxal	71.0139	0.0443501	0.049525	0.035916	0.057305	0.0410137
C00048; HMDB00119	glyoxylate; Glyoxylic acid	72.9927	0.00396163	0.00442388	0.00320824	0.00511883	0.0036636
C00163; C00937 ; C00424 ; HMDB03453 ; HMDB06458 ; HMDB06961 ; HMDB03052 ; HMDB00237 ; C05235	propionate; (R)-lactaldehyde ; (S)-lactaldehyde ; 3-Hydroxypropanal ; D-Lactaldehyde ; Hydroxyacetone ; Lactaldehyde ; Propionic acid ; hydroxyacetone	73.0294	0.00306316	0.00342058	0.00248064	0.00395793	0.00283272
C00037	Glycine	74.0246	0.0108234	0.0120864	0.00876513	0.013985	0.0100092
HMDB00115 ; C00160	Glycolic acid ; glycolate	75.0086	0.0065144	0.00727452	0.00527555	0.00841729	0.00602433
HMDB01505	Benzene	77.0396	0.00268363	0.00299677	0.00217328	0.00346753	0.00248175
	nitryl chloride	79.9567	0.00799397	0.00892673	0.00647374	0.010329	0.00739259
HMDB11110 ; C01528 ; HMDB01349	Hydrogen selenide ; Selenide ; Selenium	79.9655	0.0243443	0.0271849	0.0197147	0.0314554	0.0225129
HMDB01033 ; C00094	Hydrogen sulfite ; Sulfite	80.9628	0.0144541	0.0161406	0.0117053	0.0186762	0.0133667
HMDB02036	Chlorate	82.9535	0.000548729	0.000612756	0.000444376	0.000709015	0.000507448
HMDB04363	Imidazolone	83.0224	0.0023831	0.00266116	0.0019299	0.00307921	0.00220382
HMDB12157 ; HMDB01184	3-Methyl-2-butenal ; Methyl propenyl ketone	83.0492	0.00368374	0.00411357	0.0029832	0.00475978	0.00340662
HMDB02039	2-Pyrrolidinone	84.0452	0.00264612	0.00295488	0.00214291	0.00341906	0.00244706
HMDB10720 ; HMDB03407 ; HMDB00549 ; HMDB02523	But-2-enoic acid ; Diacetyl ; Gamma-Butyrolactone ; Oxolan-3-one	85.0292	0.0347619	0.038818	0.0281512	0.044916	0.0321468
HMDB03609 ; C02218	2-Aminoacrylic acid ; 2-aminoacrylic acid	86.025	0.0032689	0.00365032	0.00264725	0.00422376	0.00302298
C00222 ; HMDB11111 ; HMDB00243 ; C00022	3-oxopropanoate ; Malonic semialdehyde ; Pyruvic acid ; pyruvate	87.0084	0.0364514	0.0407046	0.0295194	0.047099	0.0337092
C00246; HMDB03243 ; HMDB00039 ; HMDB01873	butyrate; Acetoin ; Butyric acid ; Isobutyric acid	87.045	0.00386106	0.00431158	0.00312679	0.00498889	0.00357059
HMDB00056 ; HMDB01310 ; C00133 ; HMDB00161 ; C00041 ; C00213 ; C00099	Beta-Alanine ; D-Alanine ; D-alanine ; L-Alanine ; L-alanine ; Sarcosine ; beta-alanine	88.0402	0.0695191	0.0776308	0.0562986	0.0898259	0.0642892
C00209; HMDB02329	oxalate(2-); Oxalic acid	88.9882	0.00125442	0.00140079	0.00101587	0.00162084	0.00116005
C00256 ; C00186 ; C01013 ; C02154 ; HMDB01311 ; HMDB01882 ; HMDB01051 ; HMDB00700 ; HMDB00190 ; C00184	(R)-lactate ; (S)-lactate ; 3-hydroxypropionate ; D-Glyceraldehyde ; D-Lactic acid ; Dihydroxyacetone ; Glyceraldehyde ; Hydroxypropionic acid ; L-Lactic acid ; glycerone	89.0242	1.09158	1.21894	0.883989	1.41043	1.00946
C00116	Glycerol	91.0418	0.00646416	0.00721842	0.00523486	0.00835237	0.00597787
HMDB03012	Aniline	92.0505	0.538252	0.601056	0.435892	0.695477	0.49776
HMDB05879	Dimethyldisulfide	92.9828	0.00204453	0.0022831	0.00165572	0.00264175	0.00189073
HMDB04983	Dimethyl sulfone	93.0015	0.00290217	0.00324081	0.00235026	0.00374991	0.00268384
HMDB00228	Phenol	93.0346	0.147175	0.164348	0.119186	0.190165	0.136103
HMDB01448 ; C00059	Sulfate ; sulfate	96.9593	3.61097	4.03231	2.92427	4.66575	3.33932
HMDB00973 ; C00009; HMDB02105 ; HMDB01429 ; HMDB02142	Hydrogen phosphate ; hydrogenphosphate; Dihydrogen phosphate ; Phosphate ; Phosphoric acid	96.9677	0.492268	0.549707	0.398653	0.636062	0.455235
HMDB03315	Cyclohexanone	97.0646	0.016078	0.017954	0.0130204	0.0207744	0.0148685
HMDB05843	Allyl isothiocyanate	98.0035	0.00636524	0.00710795	0.00515475	0.00822455	0.00588639
HMDB11749	2-Piperidinone	98.061	0.00189585	0.00211706	0.00153531	0.00244964	0.00175323
HMDB01862 ; HMDB02167 ; HMDB00509 ; HMDB01470	2-Ethylacrylic acid ; 3-Methylbutyrolactone ; Senecioic acid ; Tiglic acid	99.0421	0.317023	0.354015	0.256735	0.409627	0.293174
HMDB05842 ; HMDB00753 ; HMDB01318 ; C02373 ; HMDB05846 ; HMDB05994 ; HMDB02939	2-Oxohexane ; 3-Hexanone ; 4-Methylpentanal ; 4-methylpentanal ; Ethyl isopropyl ketone ; Hexanal ; Methyl isobutyl ketone	99.078	0.0734006	0.0819652	0.0594419	0.0948413	0.0678788
C00576	betaine aldehyde	100.077	0.00164137	0.00183289	0.00132923	0.00212083	0.00151789
HMDB02176 ; HMDB00718 ; HMDB00892	Ethylmethylacetic acid ; Isovaleric acid ; Valeric acid	101.059	0.0103663	0.0115759	0.00839496	0.0133944	0.00958649
HMDB01252	Betaine aldehyde	101.082	0.00436072	0.00486954	0.00353144	0.00563451	0.00403267
HMDB02322 ; HMDB03661; C02723	Cadaverine ; HMDB03661; N-methylputrescinium(2+)	101.108	0.00476267	0.0053184	0.00385695	0.00615387	0.00440438
HMDB06509	HMDB06509	101.119	0.0047915	0.00535058	0.00388029	0.00619111	0.00443104
HMDB11602 ; HMDB02455	3-Oxoalanine ; Pyruvatoxime	102.019	0.00184622	0.00206164	0.00149512	0.00238551	0.00170733
HMDB02299 ; C02356 ; C03284 ; HMDB02166 ; HMDB01906 ; HMDB03911 ; C00334 ; C01205 ; HMDB00650 ; HMDB00092 ; HMDB00112 ; HMDB00452 ; C01026	(R)-b-aminoisobutyric acid ; (S)-2-Aminobutanoate ; (S)-3-aminoisobutyric acid ; (S)-b-aminoisobutyric acid ; 2-Aminoisobutyric acid ; 3-Aminoisobutanoic acid ; 4-Aminobutanoate ; D-3-Amino-isobutanoate ; D-Alpha-aminobutyric acid ; Dimethylglycine ; Gamma-Aminobutyric acid ; L-Alpha-aminobutyric acid ; N,N-dimethylglycine	102.056	0.212687	0.237504	0.17224	0.274813	0.196687
C00114	Choline	102.092	0.00129816	0.00144963	0.00105129	0.00167736	0.0012005
C00168 ; HMDB01352 ; C00383 ; HMDB00691 ; HMDB06938	3-hydroxypyruvate ; Hydroxypyruvic acid ; Malonate ; Malonic acid ; Tartronate semialdehyde	103.004	0.0824027	0.0920176	0.066732	0.106473	0.0762036
C01089 ; C05984 ; C06001; HMDB00011 ; HMDB00336 ; HMDB00442 ; HMDB00023 ; HMDB00008 ; HMDB00357 ; HMDB00710 ; HMDB00729	(R)-3-hydroxybutyrate ; 2-Hydroxybutyrate ; 3-hydroxy-2-methylpropanoate; (R)-3-Hydroxybutyric acid ; (R)-3-Hydroxyisobutyric acid ; (S)-3-Hydroxybutyric acid ; (S)-3-Hydroxyisobutyric acid ; 2-Hydroxybutyric acid ; 3-Hydroxybutyric acid ; 4-Hydroxybutyric acid ; Alpha-Hydroxyisobutyric acid	103.037	0.0139516	0.0155795	0.0112984	0.0180269	0.012902
HMDB02006	2,3-Diaminopropionic acid	103.052	0.00238638	0.00266483	0.00193256	0.00308345	0.00220685
HMDB03406 ; C00740 ; HMDB00187 ; C00065	D-Serine ; D-serine ; L-Serine ; L-serine	104.035	0.0639638	0.0714272	0.0517997	0.0826478	0.0591518
C00258 ; HMDB00139 ; HMDB06372	D-glycerate ; Glyceric acid ; L-Glyceric acid	105.019	0.00362362	0.00404643	0.00293451	0.00468209	0.00335101
HMDB06115	Benzaldehyde	105.035	0.00185504	0.0020715	0.00150227	0.00239691	0.00171549
HMDB03119 ; HMDB02048 ; HMDB02055 ; HMDB01858	Benzyl alcohol ; m-Cresol ; o-Cresol ; p-Cresol	107.05	0.605902	0.6766	0.490676	0.782888	0.56032
HMDB01169	4-Aminophenol	108.045	0.00676746	0.00755711	0.00548049	0.00874427	0.00625835
HMDB02434 ; HMDB00957	Hydroquinone ; Pyrocatechol	109.029	1.3372	1.49323	1.0829	1.7278	1.2366
HMDB03905 ; C05130	Imidazole-4-acetaldehyde ; imidazole-4-acetaldehyde	109.04	0.140715	0.157134	0.113955	0.181819	0.130129
HMDB04230	Pyrrole-2-carboxylic acid	110.025	0.00648373	0.00724027	0.00525071	0.00837765	0.00599596
HMDB00630 ; C00380	Cytosine ; cytosine	110.033	0.0848693	0.0947721	0.0687296	0.10966	0.0784847
HMDB00870 ; C00388	Histamine ; histamium	110.072	0.00900445	0.0100551	0.00729206	0.0116347	0.00832705
HMDB00617 ; HMDB00444	2-Furoic acid ; 3-Furoic acid	111.008	0.172388	0.192502	0.139604	0.222743	0.159419
HMDB00300 ; C00106	Uracil ; uracil	111.02	0.0675731	0.0754577	0.0547226	0.0873115	0.0624896
HMDB01164	trans-1,2-Dihydrobenzene-1,2-diol	111.045	0.00839441	0.00937389	0.00679803	0.0108464	0.0077629
HMDB06875 ; C04322 ; HMDB01301 ; C03564	1-Pyrroline-2-carboxylic acid ; 1-Pyrroline-5-carboxylate ; 1-Pyrroline-5-carboxylic acid ; 1-pyrroline-2-carboxylate	112.04	0.00704084	0.00786239	0.00570188	0.0090975	0.00651117
HMDB00562 ; C00791	Creatinine ; creatinine	112.051	0.00256925	0.00286903	0.00208065	0.00331973	0.00237596
HMDB00257 ; C05529 ; C05529	Thiosulfate ; hydroxidodioxidosulfidosulfate(1-) ; thiosulfate(2-)	112.937	0.00193581	0.00216168	0.00156767	0.00250126	0.00179018
C00429 ; HMDB00076 ; HMDB03646 ; C02512	5,6-dihydrouracil ; Dihydrouracil ; HMDB03646 ; L-3-Cyanoalanine	113.036	0.0634674	0.0708729	0.0513977	0.0820065	0.0586928
HMDB00453 ; HMDB03843 ; HMDB10719	Delta-Hexanolactone ; Gamma-Caprolactone ; trans-Hex-2-enoic acid	113.06	0.00515021	0.00575115	0.00417079	0.00665461	0.00476277
HMDB00323	3-Amino-2-piperidone	113.071	0.00213457	0.00238364	0.00172864	0.00275809	0.00197399
HMDB03671 ; HMDB04814 ; HMDB05841	2-Heptanone ; 4-Heptanone ; Ethyl isobutyl ketone	113.097	0.00170584	0.00190488	0.00138144	0.00220412	0.00157751
HMDB03411 ; C00763 ; HMDB00162 ; C00148 ; C18170	D-Proline ; D-proline ; L-Proline ; L-proline ; acetamidopropanal	114.056	0.203774	0.227551	0.165022	0.263298	0.188445
C00122 ; HMDB00134 ; HMDB00176	Fumarate ; Fumaric acid ; Maleic acid	115.003	0.17971	0.200679	0.145534	0.232204	0.16619
HMDB03771 ; HMDB01865 ; C00141 ; HMDB00019 ; HMDB12233 ; HMDB00720 ; HMDB00310	2-Methylacetoacetic acid ; 2-Oxovaleric acid ; 3-methyl-2-oxobutanoate ; Alpha-ketoisovaleric acid ; Glutarate semialdehyde ; Levulinic acid ; Methylacetoacetic acid	115.04	0.0212648	0.0237461	0.0172209	0.0274764	0.0196651
HMDB00535 ; HMDB00689	Caproic acid ; Isocaproic acid	115.076	0.0201727	0.0225265	0.0163365	0.0260653	0.0186552
HMDB12176	5-Aminopentanamide	115.087	0.00244875	0.00273447	0.00198306	0.00316403	0.00226453
HMDB02287 ;	Homocysteine thiolactone ; homocysteine thiolactone	116.017	0.00423425	0.00472831	0.00342901	0.00547109	0.00391571
HMDB00532 ; HMDB06454 ; C03508 ; HMDB12249	Acetylglycine ; L-2-Amino-3-oxobutanoic acid ; L-2-amino-3-oxobutanoic acid ; L-Aspartate-semialdehyde	116.035	0.0036863	0.00411643	0.00298527	0.00476308	0.00340898
HMDB00128 ; C00581	Guanidoacetic acid ; guanidinoacetic acid	116.043	0.0019926	0.0022251	0.00161366	0.00257465	0.0018427
HMDB00738	Indole	116.051	0.0160722	0.0179476	0.0130158	0.020767	0.0148631
HMDB03355 ; HMDB00043 ; HMDB02141 ; HMDB00883 ; C00183 ; HMDB01382 ; C00719	5-Aminopentanoic acid ; Betaine ; HMDB02141 ; L-Valine ; L-valine ; Vaporole ; glycine betaine	116.072	0.245985	0.274687	0.199205	0.317838	0.227479
HMDB00349 ; C02170 ; HMDB00202 ; C00042 ; HMDB00254 ; HMDB00940	Erythrono-1,4-lactone ; Methylmalonate ; Methylmalonic acid ; Succinate ; Succinic acid ; Threonolactone	117.019	0.0364764	0.0407325	0.0295396	0.0471313	0.0337323
HMDB00396 ; HMDB01987 ; HMDB00407 ; HMDB01863 ; HMDB00354 ; HMDB00351 ; HMDB00410 ; HMDB00754 ; HMDB00531 ; HMDB02011 ; HMDB00642 ;	2-Ethylhydracrylic acid ; 2-Hydroxy-2-methylbutyric acid ; 2-Hydroxy-3-methylbutyric acid ; 2-Hydroxyvaleric acid ; 2-Methyl-3-hydroxybutyric acid ; 3-Hydroxy-2-methyl-[R-(R,S)]-butanoic acid ; 3-Hydroxy-2-methyl-[S-(R,R)]-butanoic acid ; 3-Hydroxyisovaleric acid ; 3-Hydroxyvaleric acid ; 4-Hydroxyisovaleric acid ; Erythronilic acid ; beta-hydroxy-beta-methylbutyrate	117.055	0.00611368	0.00682704	0.00495103	0.00789951	0.00565375
HMDB02362 ; HMDB06284	2,4-Diaminobutyric acid ; L-2,4-diaminobutyric acid	117.067	0.0018024	0.00201271	0.00145963	0.00232889	0.00166681
HMDB04041 ; HMDB00719 ; HMDB00167 ; C00263 ; C00188	L-Allothreonine ; L-Homoserine ; L-Threonine ; L-homoserine ; L-threonine	118.05	0.0547613	0.061151	0.0443473	0.0707573	0.0506416
HMDB01368 ; C00957	3-Mercaptopyruvic acid ; 3-mercaptopyruvate	118.981	0.422552	0.471856	0.342194	0.545981	0.390763
C08276; HMDB01527	3-(methylthio)propionate; 3-Methylthiopropionic acid	119.017	0.00383167	0.00427876	0.00310299	0.00495091	0.00354341
HMDB00337 ; HMDB00360 ; HMDB00498 ; HMDB02453 ; HMDB02601 ; HMDB02649 ; HMDB06293 ; C02045; HMDB01366	(S)-3,4-Dihydroxybutyric acid ; 2,4-Dihydroxybutanoic acid ; 4-Deoxyerythronic acid ; 4-Deoxythreonic acid ; A,b-Dihydroxyisobutyric acid ; Erythrose ; L-Erythrulose ; L-erythrulose; Purine	119.034	0.0251652	0.0281015	0.0203795	0.032516	0.023272
HMDB04072 ; HMDB06236 ; C00601	4-Hydroxystyrene ; Phenylacetaldehyde ; phenylacetaldehyde	119.051	0.179546	0.200496	0.145402	0.231993	0.166039
HMDB03417 ; HMDB00574 ; C00097	D-Cysteine ; L-Cysteine ; L-cysteine	120.012	0.00867232	0.00968422	0.00702309	0.0112055	0.0080199
HMDB04461	Benzamide	120.046	0.00392852	0.00438691	0.00318143	0.00507605	0.00363298
C05823 ; HMDB02127	3-Mercaptolactate ; 3-Mercaptolactic acid	120.996	0.0296396	0.033098	0.024003	0.0382974	0.0274098
HMDB11718 ; HMDB01870 ; C00180	4-Hydroxybenzaldehyde ; Benzoic acid ; benzoate	121.03	0.0958407	0.107024	0.0776146	0.123836	0.0886307
HMDB01406 ; C00153	HMDB01406 ; Nicotinamide	121.04	0.0115697	0.0129197	0.0093695	0.0149493	0.0106993
HMDB04136 ; HMDB02994	D-Threitol ; Erythritol	121.051	0.00288797	0.00322495	0.00233876	0.00373156	0.00267071
HMDB01488 ; C00253 ; C10164	HMDB01488 ; Nicotinate ; Picolinic acid	122.024	0.0072131	0.00805475	0.00584138	0.00932008	0.00667047
HMDB00873 ; HMDB01398	4-Methylcatechol ; Guaiacol	123.047	1.13062	1.26255	0.91561	1.46088	1.04557
C00245	Taurine	124.007	0.14113	0.157598	0.114291	0.182355	0.130513
C03557 ; HMDB11747	(2-Aminoethyl)phosphonate ; Ciliatine	124.018	0.0538843	0.0601716	0.043637	0.0696241	0.0498306
HMDB04339 ; HMDB11601 ; HMDB02894	2-O-Methylcytosine ; 3-Methylcytosine ; 5-Methylcytosine	124.048	0.00778171	0.0086897	0.00630185	0.0100548	0.0071963
HMDB00898 ; HMDB01861; C05127	1-Methylhistamine ; 3-Methylhistamine; N(tele)-methylhistaminium	124.086	0.00445115	0.00497052	0.00360467	0.00575135	0.00411629
HMDB03903	2-Hydroxyethanesulfonate	124.989	0.1049	0.11714	0.0849512	0.135542	0.0970087
HMDB12228	Ethylphosphate	124.998	0.0324329	0.0362172	0.0262651	0.0419066	0.029993
HMDB02024 ; C00178 ; C02835	Imidazoleacetic acid ; Thymine ; imidazol-4-ylacetate	125.033	0.00713567	0.00796828	0.00577867	0.00922003	0.00659886
HMDB02128 ; HMDB03192	2,4-Diamino-6-hydroxypyrimidine ; 5-Aminoimidazole-4-carboxamide	125.045	0.00454784	0.0050785	0.00368297	0.00587629	0.00420571
HMDB12238	Iodide	125.899	0.00460154	0.00513846	0.00372646	0.00594567	0.00425537
HMDB12130 ; C04092 ; ; HMDB01084	(S)-2,3,4,5-Tetrahydropiperidine-2-carboxylate ; 1-piperideine-2-carboxylate ; 1-piperideine-6-carboxylate ; D-1-Piperideine-2-carboxylic acid	126.056	0.00248801	0.00277831	0.00201486	0.00321476	0.00230083
C00708	iodide	126.905	0.0150304	0.0167842	0.012172	0.0194208	0.0138997
C00906 ; HMDB00079	5,6-dihydrothymine ; Dihydrothymine	127.051	0.151719	0.169422	0.122867	0.196037	0.140306
C00829	naphthalene	127.052	0.14864	0.165984	0.120373	0.192058	0.137458
HMDB01140	Octanal	127.112	0.0369247	0.0412332	0.0299027	0.0477106	0.0341469
C01879 ; C04281; HMDB02234 ; HMDB01843 ; HMDB00267 ; HMDB00805 ; HMDB01369	5-oxoprolinate ; L-1-Pyrroline-3-hydroxy-5-carboxylate; 1-Pyrroline-4-hydroxy-2-carboxylate ; HMDB01843 ; Pyroglutamic acid ; Pyrrolidonecarboxylic acid ; Pyrroline hydroxycarboxylic acid	128.036	3.14126	3.50779	2.54388	4.05883	2.90494
C05936 ; HMDB05960 ; HMDB04226 ; HMDB00716 ; C00408 ; HMDB00070	4-acetamidobutanal ; D-Pipecolic acid ; HMDB04226 ; L-Pipecolic acid ; L-pipecolic acid ; Pipecolic acid	128.069	0.0320406	0.0357792	0.0259474	0.0413998	0.0296303
C01149	4-trimethylammoniobutanal	128.105	0.00508162	0.00567456	0.00411524	0.00656599	0.00469934
HMDB00634 ; HMDB00620 ; HMDB02092 ; C01732 ; HMDB00749 ; C00490	Citraconic acid ; Glutaconic acid ; Itaconic acid ; Mesaconate ; Mesaconic acid ; itaconate(2-)	129.019	0.0354991	0.0396413	0.0287482	0.0458686	0.0328286
HMDB01864 ; HMDB00408 ; HMDB00491 ; HMDB10717 ; HMDB00695 ; HMDB06024; C03465 ; C00233	2-Ketohexanoic acid ; 2-Methyl-3-ketovaleric acid ; 3-Methyl-2-oxovaleric acid ; 3-Oxohexanoic acid ; Ketoleucine ; Mevalonolactone; 3-methyl-2-oxopentanoate ; 4-methyl-2-oxopentanoate	129.056	0.113752	0.127024	0.0921193	0.146979	0.105194
HMDB00666	Heptanoic acid	129.092	0.057936	0.0646962	0.0469182	0.0748594	0.0535775
HMDB02064 ; C02714	HMDB02064 ; N-acetylputrescinium	129.102	0.00663272	0.00740665	0.00537137	0.00857017	0.00613375
HMDB01432; C00179; HMDB01345	Agmatine; agmatinium(2+); 4-Trimethylammoniobutanal	129.115	0.00171839	0.0019189	0.0013916	0.00222034	0.00158912
HMDB01183	Octanol	129.128	0.00489759	0.00546905	0.00396621	0.00632819	0.00452915
HMDB01131	Iminoaspartic acid	130.014	0.000829959	0.000926801	0.000672125	0.00107239	0.000767522
HMDB02113 ; HMDB06055 ; HMDB06272 ; C00430 ; HMDB01149 ; C01110 ; HMDB00766 ; HMDB00725 ; C01165 ; HMDB02104 ; ; HMDB00783 ; C01157	3-Hydroxy-L-proline ; 4-Hydroxy&#8203 ; 5-Amino-2-oxopentanoic acid ; 5-Amino-4-oxopentanoate ; 5-Aminolevulinic acid ; 5-amino-2-oxopentanoic acid ; HMDB00766 ; Hydroxyproline ; L-Glutamate 5-semialdehyde ; L-Glutamic-gamma-semialdehyde ; N-acetyl-L-alanine ; Propionylglycine ; trans-4-hydroxy-L-proline	130.051	0.188519	0.210516	0.152668	0.243587	0.174337
HMDB00064 ; C00300	Creatine ; creatine	130.064	0.023483	0.0262231	0.0190172	0.0303425	0.0217164
HMDB00466	3-Methylindole	130.064	0.0221728	0.02476	0.0179562	0.0286496	0.0205048
HMDB01901 ; HMDB03640 ; HMDB00557 ; HMDB00172 ; HMDB00687 ; HMDB01645 ; C00407 ; C00123	Aminocaproic acid ; Beta-Leucine ; L-Alloisoleucine ; L-Isoleucine ; L-Leucine ; L-Norleucine ; L-isoleucine ; L-leucine	130.088	2.27926	2.54521	1.84581	2.94504	2.10779
HMDB11634	HMDB11634	130.137	0.00987422	0.0110264	0.00799643	0.0127585	0.00913139
HMDB00223 ; C00036	Oxalacetic acid ; Oxaloacetate	131	0.00483164	0.00539541	0.0039128	0.00624298	0.00446816
HMDB06855 ; HMDB06833 ; HMDB02001 ; HMDB00622 ; HMDB00661 ; HMDB01844 ; HMDB00576	(S)-2-Acetolactate ; 2-Acetolactate ; Dimethylmalonic acid ; Ethylmalonic acid ; Glutaric acid ; Methylsuccinic acid ; Monoethyl malonic acid	131.035	0.00954688	0.0106608	0.00773134	0.0123356	0.00882867
C02642; C02037 ; HMDB12265 ; HMDB00168 ; C00152 ; HMDB00026	N-carbamoyl-beta-alaninate; Glycyl-glycine ; HMDB12265 ; L-Asparagine ; L-asparagine ; Ureidopropionic acid	131.046	0.14092	0.157363	0.114121	0.182083	0.130319
HMDB03441	Cinnamaldehyde	131.047	0.139773	0.156083	0.113193	0.180602	0.129258
HMDB00409 ; C03264 ; HMDB10718 ; HMDB01975 ; HMDB00317 ; HMDB01624 ; HMDB00525 ; HMDB00624 ; HMDB00746 ; HMDB00665	(5R)-5-Hydroxyhexanoic acid ; (R)-2-hydroxy-4-methylpentanoate ; (R)-3-Hydroxyhexanoic acid ; 2-Ethyl-2-Hydroxybutyric acid ; 2-Hydroxy-3-methylpentanoic acid ; 2-Hydroxycaproic acid ; 5-Hydroxyhexanoic acid ; D-Leucic acid ; Hydroxyisocaproic acid ; Leucinic acid	131.07	0.0096576	0.0107845	0.007821	0.0124786	0.00893106
HMDB03374 ; C00515 ; C00077	D-Ornithine ; D-ornithinium(1+) ; Ornithine	131.082	0.733627	0.819229	0.594112	0.947923	0.678437
HMDB06483 ; C00402 ; HMDB11753 ; HMDB00191 ; C00049	D-Aspartic acid ; D-aspartate(1-) ; Iminodiacetate ; L-Aspartic acid ; L-aspartate(1-)	132.03	0.0977881	0.109198	0.0791916	0.126352	0.0904316
HMDB04094	Indoxyl	132.044	0.010901	0.0121729	0.00882792	0.0140852	0.0100809
C00149 ; HMDB00156 ; HMDB00744	(S)-malate(2-) ; L-Malic acid ; Malic acid	133.014	1.4721	1.64387	1.19215	1.90211	1.36136
HMDB01005	(S)-Ureidoglycolic acid	133.026	0.142191	0.158783	0.115151	0.183726	0.131494
HMDB12141 ; HMDB01292 ; HMDB00421 ; C01801 ; HMDB03224	(R)-2,3-Dihydroxy-isovalerate ; 1-Deoxy-D-xylulose ; 2,3-Dihydroxyvaleric acid ; 2-deoxy-D-ribose ; Deoxyribose	133.05	0.0201414	0.0224916	0.0163111	0.0260248	0.0186262
HMDB01441	Dihydropteridine	133.05	0.0186575	0.0208345	0.0151094	0.0241074	0.0172539
HMDB12251	L-Canaline	133.064	0.0171425	0.0191427	0.0138825	0.0221499	0.0158529
HMDB05805	p-Cymene	133.101	0.0011782	0.00131568	0.00095414	0.00152236	0.00108957
HMDB00742 ; C05330 ; HMDB02108	Homocysteine ; L-homocysteine ; Methylcysteine	134.025	0.00976258	0.0109017	0.00790602	0.0126143	0.00902815
C00147	Adenine	134.047	0.518267	0.578739	0.419707	0.669654	0.479278
HMDB10715 ; HMDB01250	2-Phenylacetamide ; HMDB01250	134.06	0.0545037	0.0608633	0.0441386	0.0704244	0.0504034
HMDB12128	(R)-Amphetamine	134.098	0.00162628	0.00181604	0.00131701	0.00210132	0.00150394
HMDB00613 ; C01620 ; HMDB00943; C00262	Erythronic acid ; L-threonate ; Threonic acid; Hypoxanthine	135.03	0.0409914	0.0457744	0.033196	0.0529652	0.0379077
C03765 ; HMDB00209 ; HMDB01326 ; C07086	(4-hydroxyphenyl)acetaldehyde ; Benzeneacetic acid ; Phenyl acetate ; phenylacetate	135.045	0.129384	0.144481	0.104779	0.167178	0.119651
C02918 ; HMDB03152	1-methylnicotinamide ; HMDB03152	135.055	0.0247128	0.0275964	0.0200132	0.0319315	0.0228537
HMDB11659; HMDB01216	2-Methylerythritol; Tetrahydropteridine	135.067	0.00505943	0.00564978	0.00409728	0.00653732	0.00467882
HMDB01123 ; HMDB01538 ; C00108 ; HMDB01891 ; HMDB01392	2-Aminobenzoic acid ; 3-Pyridylacetic acid ; anthranilate ; m-Aminobenzoic acid ; p-Aminobenzoic acid	136.04	0.0112309	0.0125413	0.00909509	0.0145115	0.010386
HMDB00699	1-Methylnicotinamide	136.062	0.00184657	0.00206203	0.0014954	0.00238596	0.00170765
HMDB01065 ; HMDB01466 ; HMDB00306 ; HMDB04989; C00483	2-Hydroxyphenethylamine ; Dimethylaniline-N-oxide ; Tyramine ; m-Tyramine; tyraminium	136.076	0.00208478	0.00232804	0.00168831	0.00269375	0.00192794
HMDB02466 ; HMDB00500 ; C00156 ; C05585 ; HMDB01895	3-Hydroxybenzoic acid ; 4-Hydroxybenzoic acid ; 4-hydroxybenzoate ; Gentisate aldehyde ; Salicylic acid	137.027	1.59777	1.78421	1.29392	2.06449	1.47757
HMDB12182	8-Hydroxypurine	137.049	0.07456	0.0832599	0.0603809	0.0963393	0.068951
HMDB04284	Tyrosol	137.06	0.0228799	0.0255495	0.0185288	0.0295632	0.0211586
HMDB01232 ; C00870 ; HMDB02658	4-Nitrophenol ; 4-nitrophenolate ; 6-Hydroxynicotinic acid	138.022	0.756738	0.845037	0.612828	0.977785	0.69981
HMDB12153 ; HMDB00875	3,4-Dihydroxybenzylamine ; Trigonelline	138.055	0.00911399	0.0101774	0.00738077	0.0117762	0.00842836
HMDB12234	Histidinal	138.065	0.00608079	0.00679032	0.0049244	0.00785702	0.00562334
HMDB12258	Methylarsonate	138.935	0.0221759	0.0247634	0.0179586	0.0286535	0.0205076
C00169 ; HMDB01096	Carbamoyl phosphate ; Carbamoylphosphate	139.975	0.0115941	0.0129469	0.00938923	0.0149808	0.0107219
HMDB03431	L-Histidinol	140.08	0.00172176	0.00192266	0.00139433	0.0022247	0.00159224
HMDB02818 ;	Alloxan ; alloxan	140.993	0.00735765	0.00821616	0.00595844	0.00950685	0.00680414
HMDB02432 ; HMDB06331 ; HMDB02349	Sumiki's acid ; cis,cis-Muconic acid ; trans-trans-Muconic acid	141.019	1.17193	1.30868	0.949064	1.51426	1.08377
HMDB00392 ; HMDB01568	2-Octenoic acid ; trans-2-Octenoic acid	141.091	0.0267903	0.0299163	0.0216956	0.0346159	0.0247749
HMDB00894	Vinylacetylglycine	142.05	0.00311512	0.00347861	0.00252272	0.00402506	0.00288078
HMDB02266 ; ; HMDB00393 ; HMDB00522	(E)-2-Methylglutaconic acid ; 2-methylglutaconic acid ; 3-Hexenedioic acid ; 3-Methylglutaconic acid	143.035	0.0556136	0.0621028	0.0450375	0.0718586	0.0514298
HMDB12138 ; HMDB12322 ; HMDB06215 ;	1-Naphthol ; 2-naphthol ; HMDB06215 ; naphthalene epoxide	143.047	0.00837049	0.00934718	0.00677866	0.0108155	0.00774079
HMDB01988	4-Hydroxycyclohexylcarboxylic acid	143.071	0.0104872	0.0117108	0.0084928	0.0135505	0.00969821
C06423; HMDB00482 ; HMDB01877	octanoate (n-C8:0); Caprylic acid ; Valproic acid	143.107	0.216601	0.241874	0.17541	0.279871	0.200306
C05697	selenate	143.945	0.00193788	0.002164	0.00156935	0.00250394	0.00179209
C00940; HMDB01552	2-oxoglutaramate; 2-Keto-glutaramic acid	144.03	0.00287681	0.00321249	0.00232973	0.00371714	0.00266039
HMDB12131 ; HMDB12151 ; HMDB03681 ; C02946 ; C03239 ; HMDB01263 ; HMDB00808 ; HMDB00730 ; C04076 ;	(S)-5-Amino-3-oxohexanoate ; 2-Keto-6-aminocaproate ; 4-Acetamidobutanoic acid ; 4-acetamidobutanoate ; 6-amino-2-oxohexanoic acid ; Allysine ; HMDB00808 ; Isobutyrylglycine ; L-allysine ; isobutyrylglycine	144.066	0.00927771	0.0103603	0.00751336	0.0119878	0.00857976
HMDB03464	4-Guanidinobutanoic acid	144.075	0.00244833	0.002734	0.00198272	0.00316349	0.00226414
HMDB06831 ; C01181 ; C01996	3-Dehydroxycarnitine ; 4-(trimethylammonio)butanoate ; acetylcholine	144.103	0.00267472	0.00298681	0.00216606	0.00345601	0.0024735
C00026 ; HMDB00208	2-Oxoglutarate ; Oxoglutaric acid	145.014	0.0124455	0.0138976	0.0100787	0.0160808	0.0115092
HMDB01218 ; HMDB02359 ; C05851	Coumarin ; Phenylpropiolic acid ; coumarin	145.029	0.00319961	0.00357295	0.00259114	0.00413423	0.00295891
HMDB06900 ; HMDB02074 ; HMDB00422 ; HMDB00448 ; HMDB00752 ; HMDB00858 ; HMDB02173 ; C06104	(S)-2-Aceto-2-hydroxybutanoic acid ; 2,2-Dimethylsuccinic acid ; 2-Methylglutaric acid ; Adipic acid ; Methylglutaric acid ; Monomethyl glutaric acid ; Solerol ; adipic acid	145.05	0.0573952	0.0640922	0.0464803	0.0741605	0.0530774
C05100 ; HMDB06899 ; HMDB03423 ; ; HMDB00641 ; C00064 ; HMDB02031	3-Ureidoisobutyrate ; Alanylglycine ; D-Glutamine ; Glycylsarcosine ; L-Glutamine ; L-glutamine ; Ureidoisobutyric acid	145.062	1.5161	1.69301	1.22778	1.95896	1.40205
HMDB03701	Dimethylbenzimidazole	145.075	0.153727	0.171665	0.124493	0.198632	0.142163
HMDB02207	3-Hydroxyisoheptanoic acid	145.086	0.0621777	0.0694328	0.0503533	0.08034	0.0575001
HMDB12114 ; HMDB12115 ; HMDB03405 ; HMDB00182 ; C00047	(3S)-3,6-Diaminohexanoate ; (3S,5S)-3,5-Diaminohexanoate ; D-Lysine ; L-Lysine ; L-lysinium(1+)	145.098	0.360706	0.402794	0.29211	0.466069	0.33357
HMDB01161 ; HMDB00895	4-Trimethylammoniobutanoic acid ; Acetylcholine	145.111	0.0417458	0.0466169	0.033807	0.05394	0.0386053
HMDB06779	Indole-5,6-quinone	146.024	0.0443569	0.0495326	0.0359215	0.0573138	0.04102
HMDB03339 ; HMDB02393 ; HMDB02931 ; HMDB06556 ; C05938 ; HMDB00148 ; C00025 ; HMDB03011	D-Glutamic acid ; HMDB02393 ; HMDB02931 ; L-4-Hydroxyglutamate semialdehyde ; L-4-hydroxyglutamic semialdehyde ; L-Glutamic acid ; L-glutamate(1-) ; O-Acetylserine	146.045	1.2159	1.35777	0.984669	1.57107	1.12443
HMDB05785	Indole-3-carbinol	146.059	0.118591	0.132429	0.0960384	0.153232	0.109669
HMDB01553 ; C01180	2-Oxo-4-methylthiobutanoic acid ; 2-keto-4-methylthiobutyrate	147.009	0.0038534	0.00430303	0.0031206	0.004979	0.00356352
HMDB00428 ; HMDB00426 ; HMDB00606 ; HMDB11676 ; HMDB00694 ; HMDB01900	3-Hydroxyglutaric acid ; Citramalic acid ; D-2-Hydroxyglutaric acid ; D-Xylono-1,5-lactone ; L-2-Hydroxyglutaric acid ; Ribonolactone	147.029	0.0820852	0.0916632	0.066475	0.106063	0.07591
HMDB00567 ; HMDB00930	Cinnamic acid ; trans-Cinnamic acid	147.047	0.0556063	0.0620946	0.0450316	0.0718491	0.0514231
HMDB12140 ; C00418 ; HMDB00227	(R) 2,3-Dihydroxy-3-methylvalerate ; (R)-mevalonate ; Mevalonic acid	147.065	0.014845	0.0165772	0.0120219	0.0191813	0.0137283
HMDB02214	Cuminaldehyde	147.081	0.00778105	0.00868896	0.00630132	0.0100539	0.00719569
HMDB01126	HMDB01126	147.092	0.0883681	0.0986792	0.071563	0.114181	0.0817203
HMDB04058 ; C05578	5,6-Dihydroxyindole ; dopaminochrome	148.043	0.0689232	0.0769654	0.055816	0.089056	0.0637382
HMDB00696 ; C00073	L-Methionine ; L-methionine	148.043	0.0690937	0.0771557	0.055954	0.0892762	0.0638958
HMDB11599 ; HMDB11600 ; HMDB02099 ; HMDB11614	1-Methyladenine ; 3-Methyladenine ; 6-Methyladenine ; 7-Methyladenine	148.062	0.00349265	0.00390018	0.00282844	0.00451286	0.0032299
HMDB00956	Tartaric acid	149.008	0.0121769	0.0135977	0.0098612	0.0157338	0.0112608
HMDB01587	Phenylglyoxylic acid	149.024	0.00415385	0.00463853	0.0033639	0.0053672	0.00384136
HMDB00366 ; HMDB12325 ; HMDB12194 ; HMDB00283 ; HMDB00621 ; HMDB00098 ; HMDB01644 ; C00121 ; C00309 ; C00310 ; HMDB00646 ; HMDB03371 ; HMDB00751 ; C00259 ; C00312 ;	2-Deoxyribonic acid ; Arabinofuranose ; Beta-D-ribopyranose ; D-Ribose ; D-Ribulose ; D-Xylose ; D-Xylulose ; D-ribose ; D-ribulose ; D-xylulose ; L-Arabinose ; L-Ribulose ; L-Threo-2-pentulose ; L-arabinose ; L-xylulose ; aldehydo-D-xylose	149.046	0.0135212	0.0150989	0.0109499	0.0174708	0.012504
	aminochrome o-semiquinone	149.046	0.013095	0.0146229	0.0106047	0.0169201	0.0121099
HMDB11743 ; HMDB02237 ; HMDB02222 ; HMDB03654 ; HMDB02097 ; HMDB00764	2-Phenylpropionate ; 3,4-Dimethylbenzoic acid ; 3-Methylphenylacetic acid ; 4-Coumaryl alcohol ; 4-Ethylbenzoic acid ; Hydrocinnamic acid	149.061	0.0190031	0.0212204	0.0153893	0.024554	0.0175735
HMDB04487 ; HMDB03647 ; HMDB01878 ; C02576	(+)-(S)-Carvone ; Perillyl aldehyde ; Thymol ; perillyl aldehyde	149.097	0.00862155	0.00962754	0.00698198	0.0111399	0.00797296
HMDB00403 ; HMDB00542 ; C00242	2-Hydroxyadenine ; 8-Hydroxyadenine ; Guanine	150.041	0.00965981	0.0107869	0.00782279	0.0124815	0.00893311
HMDB02210 ; HMDB01859 ; HMDB12219 ; C17755 ; C17756	2-Phenylglycine ; Acetaminophen ; Dopamine quinone ; dopamine o-quinone ; leukoaminochrome	150.055	0.0541426	0.0604601	0.0438462	0.0699579	0.0500695
C05527 ; HMDB02332	3-Sulfinopyruvate ; B-Sulfinyl pyruvate	150.971	0.00252185	0.00281611	0.00204227	0.0032585	0.00233214
C01119	trans-1,2-dithiane-4,5-diol	150.986	0.0196197	0.0219089	0.0158886	0.0253506	0.0181437
HMDB00996	3-Sulfinoalanine	150.996	0.00384153	0.00428977	0.00311098	0.00496366	0.00355254
HMDB01182 ; HMDB00786 ; C00385	6,8-Dihydroxypurine ; Oxypurinol ; Xanthine	151.025	0.0253254	0.0282805	0.0205093	0.0327231	0.0234202
C04043 ; HMDB02390 ; HMDB00440 ; HMDB04815 ; HMDB00703 ; HMDB00669 ; HMDB12308 ; HMDB01101 ; HMDB00020; C05852 ; C00642	3,4-Dihydroxyphenylacetaldehyde ; 3-Cresotinic acid ; 3-Hydroxyphenylacetic acid ; 4-Hydroxy-3-methylbenzoic acid ; Mandelic acid ; Ortho-Hydroxyphenylacetic acid ; Vanillin ; p-Anisic acid ; p-Hydroxyphenylacetic acid; 2-Hydroxyphenylacetate ; 4-hydroxyphenylacetate	151.042	0.0244175	0.0272666	0.019774	0.0315499	0.0225806
HMDB04193 ; HMDB04194	HMDB04193 ; HMDB04194	151.052	0.00481478	0.00537658	0.00389915	0.00622119	0.00445257
HMDB00568 ; HMDB02917 ; C00474 ; HMDB01851 ; C00532 ; HMDB00508 ; C00379	D-Arabitol ; D-Xylitol ; D-ribitol ; L-Arabitol ; L-arabinitol ; Ribitol ; xylitol	151.059	0.00670234	0.00748439	0.00542775	0.00866012	0.00619813
HMDB03450 ; C00964 ; HMDB03667 ; HMDB03634 ; C02759 ; C02452	(-)-trans-Carveol ; (-)-trans-carveol ; Alpha-Pinene-oxide ; Perillyl alcohol ; alpha-pinene oxide ; perillyl alcohol	151.112	0.00226934	0.00253414	0.00183778	0.00293223	0.00209862
C01962 ; HMDB03585	3-disulfanyl-L-alanine ; Thiocysteine	151.985	0.00281491	0.00314336	0.00227959	0.00363715	0.00260314
C00606	3-Sulfino-L-alanine	152.002	0.00529289	0.00591048	0.00428634	0.00683897	0.00489471
HMDB01972 ; HMDB01476 ; C00632	3-Aminosalicylic acid ; 3-Hydroxyanthranilic acid ; 3-hydroxyanthranilate	152.035	0.00868047	0.00969333	0.00702969	0.0112161	0.00802744
HMDB00073 ; HMDB12309 ; HMDB04825; C03758	Dopamine ; Vanillylamine ; p-Octopamine; dopaminium(1+)	152.072	0.00344656	0.00384872	0.00279112	0.00445332	0.00318728
C00265	1,4-dithiothreitol	153.002	0.0026862	0.00299963	0.00217536	0.00347084	0.00248412
C00628 ; HMDB00397 ; HMDB00152 ; HMDB01856	2,5-dihydroxybenzoate ; 2-Pyrocatechuic acid ; Gentisic acid ; Protocatechuic acid	153.02	0.0325773	0.0363785	0.026382	0.0420933	0.0301265
HMDB12209	Diethylphosphate	153.029	0.0193087	0.0215617	0.0156367	0.0249488	0.0178561
HMDB05784	Hydroxytyrosol	153.055	0.00313177	0.00349719	0.0025362	0.00404657	0.00289617
	4-oxo-2-nonenal	153.091	0.00672249	0.00750689	0.00544407	0.00868616	0.00621677
HMDB04043 ; HMDB04472 ; HMDB05812	Alpha-Terpineol ; Eucalyptol ; Geraniol	153.128	0.00245225	0.00273839	0.0019859	0.00316856	0.00226777
HMDB06200 ; C02235 ; HMDB02916	2,4-Dihydroxy-nitrophenol ; 2-hydroxy-4-nitrophenolate ; 4-Nitrocatechol	154.014	0.0706647	0.07891	0.0572263	0.0913061	0.0653486
C01210	N-methylethanolaminium phosphate(1-)	154.024	0.0100867	0.0112636	0.00816848	0.013033	0.00932786
HMDB00177 ; C00135	L-Histidine ; L-histidine	154.062	0.326564	0.364668	0.264461	0.421954	0.301997
C00988; HMDB00816	2-phosphonatoglycolate(3-); Phosphoglycolic acid	154.972	0.00610821	0.00682094	0.0049466	0.00789244	0.0056487
HMDB01544	m-Chlorobenzoic acid	154.992	0.00804862	0.00898775	0.006518	0.0103996	0.00744313
HMDB04812	2,5-Furandicarboxylic acid	154.998	0.0127972	0.0142904	0.0103635	0.0165353	0.0118344
C00295; HMDB00226	Orotate; Orotic acid	155.01	0.0127764	0.0142671	0.0103467	0.0165084	0.0118152
C03680 ; HMDB01014 ; HMDB00544 ; HMDB02320	4-Imidazolone-5-propanoate ; 4-Imidazolone-5-propionic acid ; 5-Hydroxymethyl-4-methyluracil ; Imidazolelactic acid	155.046	0.00199904	0.00223229	0.00161888	0.00258297	0.00184865
; HMDB04362 ;	3,4-epoxynonanal ; 4-Hydroxynonenal ; 4-hydroxy-2-nonenal	155.107	0.00545498	0.00609148	0.0044176	0.0070484	0.00504461
HMDB11623 ; HMDB03352	Decanal ; Menthol	155.144	0.00403254	0.00450306	0.00326566	0.00521046	0.00372917
C02220; HMDB01241	2-aminomuconate(2-); 2-Aminomuconic acid	156.029	0.00658092	0.0073488	0.00532942	0.00850323	0.00608584
HMDB00459 ; ; HMDB00959	3-Methylcrotonylglycine ; 3-methylcrotonoylglycine ; Tiglylglycine	156.066	0.00423653	0.00473086	0.00343086	0.00547404	0.00391782
C00337; HMDB00528 ; HMDB03349	(S)-dihydroorotate; 4,5-Dihydroorotic acid ; L-Dihydroorotic acid	157.027	0.0233965	0.0261265	0.0189472	0.0302307	0.0216364
C01551	Allantoin	157.038	0.00338803	0.00378335	0.00274372	0.00437768	0.00313315
HMDB12241 ; HMDB00635	Isopropylmaleate ; Succinylacetone	157.05	0.00616002	0.00687879	0.00498856	0.00795939	0.00569661
HMDB10721 ; HMDB00451 ; HMDB00909	3-Oxooctanoic acid ; cis-4-Hydroxycyclohexylacetic acid ; trans-4-Hydroxycyclohexylacetic acid	157.087	0.0237948	0.0265712	0.0192697	0.0307453	0.0220047
HMDB00798 ; HMDB00847 ; C01601	Oenanthic ether ; Pelargonic acid ; nonanoate	157.124	4.80344	5.36392	3.88996	6.20654	4.44208
HMDB11624	Decyl alcohol	157.158	0.0790327	0.0882545	0.064003	0.102119	0.0730872
HMDB01190 ; C00637	Indoleacetaldehyde ; indol-3-ylacetaldehyde	158.061	0.0319674	0.0356974	0.0258881	0.0413052	0.0295625
HMDB00339 ; HMDB12154 ; HMDB12175 ; HMDB11757 ; HMDB00678 ; HMDB00927; ;	2-Methylbutyrylglycine ; 3-Dehydrocarnitine ; 5-Acetamidovalerate ; HMDB11757 ; Isovalerylglycine ; Valerylglycine; 2-methylbutyrylglycine ; isovalerylglycine	158.082	0.0206001	0.0230037	0.0166825	0.0266174	0.0190503
C00322 ; HMDB00398 ; HMDB00225	2-oxoadipate(2-) ; 3-Oxoadipic acid ; Oxoadipic acid	159.03	0.00494616	0.0055233	0.00400554	0.00639096	0.00457407
HMDB02441 ; HMDB00555 ; HMDB00857	3,3-Dimethylglutaric acid ; 3-Methyladipic acid ; Pimelic acid	159.066	0.0127204	0.0142047	0.0103014	0.0164361	0.0117635
C00993	D-Alanyl-D-alanine	159.08	0.00472282	0.00527389	0.00382467	0.00610237	0.00436753
HMDB04476 ; HMDB00303 ; C00398	Anatabine ; Tryptamine ; tryptaminium	159.092	0.0026194	0.00292504	0.00212126	0.00338454	0.00242234
HMDB02264 ; HMDB10722 ; HMDB01954 ; HMDB00486 ; HMDB00711	(R)-2-Hydroxycaprylic acid ; (R)-3-Hydroxyoctanoic acid ; 3-Hydroxyoctanoic acid ; 7-Hydroxyoctanoic acid ; Hydroxyoctanoic acid	159.102	0.00956637	0.0106826	0.00774712	0.0123607	0.0088467
HMDB02038 ; ;	HMDB02038 ; isoputreanine ; putreanine	159.113	0.00175964	0.00196496	0.00142501	0.00227364	0.00162727
HMDB03840; C05172	Phosphoroselenoic acid; Selenophosphate	159.937	0.0651205	0.0727189	0.0527364	0.0841424	0.0602215
HMDB02273 ; HMDB02467	4-Hydroxy-L-glutamic acid ; A-Ketoglutaric acid oxime	160.025	0.0029882	0.00333687	0.00241993	0.00386107	0.0027634
HMDB02285 ; C05639 ; HMDB03320 ; C05637	2-Indolecarboxylic acid ; 4,6-Dihydroxyquinoline ; Indole-3-carboxylic acid ; quinoline-4,8-diol	160.04	0.00612413	0.00683871	0.0049595	0.00791301	0.00566342
HMDB00510 ; C00956	Aminoadipic acid ; L-2-aminoadipate(1-)	160.061	0.00549167	0.00613246	0.00444731	0.00709581	0.00507854
HMDB03447	Tryptophanol	160.076	0.00127842	0.00142759	0.0010353	0.00165185	0.00118224
HMDB02070 ; C01127	4-Hydroxy-2-oxoglutaric acid ; 4-hydroxy-2-oxoglutarate(2-)	161.007	0.0134926	0.015067	0.0109267	0.0174339	0.0124776
HMDB02149 ; C09315	3 Hydroxycoumarin ; umbelliferone	161.024	0.00573537	0.00640459	0.00464467	0.0074107	0.00530391
HMDB12134	1,2-Dihydroxy-3-keto-5-methylthiopentene	161.025	0.00587732	0.0065631	0.00475962	0.00759411	0.00543517
HMDB00368 ; HMDB00321 ; HMDB00345 ; HMDB00355 ; HMDB00640	2(R)-Hydroxyadipic acid ; 2-Hydroxyadipic acid ; 3-Hydroxyadipic acid ; 3-Hydroxymethylglutaric acid ; Glucosan	161.046	0.0787853	0.0879782	0.0638026	0.101799	0.0728583
HMDB02333	Safrole	161.06	0.0120473	0.013453	0.00975627	0.0155664	0.011141
HMDB01297	HMDB01297	161.071	0.00611365	0.00682701	0.00495101	0.00789947	0.00565373
HMDB00450 ; C16741	5-Hydroxylysine ; erythro-5-hydroxy-L-lysinium(1+)	161.095	0.00387458	0.00432667	0.00313774	0.00500636	0.0035831
HMDB04350 ; HMDB01934	Anabasine ; L(-)-Nicotine pestanal	161.108	0.756079	0.8443	0.612294	0.976933	0.6992
HMDB06095	3-Methylsulfinylpropyl isothiocyanate	162.004	0.00481463	0.00537642	0.00389903	0.00622101	0.00445243
HMDB01890 ; C06809	Acetylcysteine ; N-acetyl-L-cysteine	162.02	0.0175339	0.0195798	0.0141994	0.0226556	0.0162148
C05947	erythro-4-hydroxy-L-glutamate(1-)	162.041	0.00287976	0.00321577	0.00233211	0.00372094	0.00266311
HMDB00802	Pterin	162.043	0.00290005	0.00323844	0.00234855	0.00374717	0.00268188
HMDB04186 ; HMDB01424	3-Methyldioxyindole ; 4-(3-Pyridyl)-3-butenoic acid	162.055	0.00290992	0.00324946	0.00235654	0.00375992	0.00269101
HMDB02169	S-(2-carboxypropyl)-Cysteamine	162.057	0.00280883	0.00313657	0.00227467	0.0036293	0.00259752
HMDB11727	Bicine	162.077	0.00141559	0.00158076	0.00114638	0.00182909	0.00130909
HMDB00473	6-Dimethylaminopurine	162.078	0.0014293	0.00159607	0.00115749	0.0018468	0.00132177
HMDB02712 ; HMDB12327 ; HMDB03081 ; HMDB00174 ; C01721 ; HMDB10207 ; C01019 ; HMDB00849	1,5-Anhydrosorbitol ; 2-Deoxygalactopyranose ; Beta-D-Fucose ; L-Fucose ; L-Fuculose ; L-Rhamnulose ; L-fucose ; Rhamnose	163.059	0.00751565	0.00839259	0.00608638	0.009711	0.00695025
HMDB00329 ; HMDB01955 ; HMDB00543 ; HMDB05809 ; HMDB05802	2-Phenylbutyric acid ; 3-Phenylbutyric acid ; Benzenebutanoic acid ; Eugenol ; Isoeugenol	163.076	0.00711695	0.00794737	0.00576351	0.00919584	0.00658154
HMDB12246	Kynuramine	163.087	0.00212122	0.00236872	0.00171782	0.00274083	0.00196164
C05653; HMDB03454 ; HMDB04291 ; HMDB04089 ;	N-formylanthranilate; 4-Pyridoxolactone ; 5-Pyridoxolactone ; Formylanthranilic acid ; noradrenochrome	164.035	0.039341	0.0439315	0.0318595	0.0508327	0.0363814
HMDB02005	Methionine sulfoxide	164.036	0.0406815	0.0454284	0.0329451	0.0525648	0.0376211
HMDB03282 ; HMDB01566 ; HMDB00897 ; HMDB06040	1-Methylguanine ; 3-Methylguanine ; 7-Methylguanine ; HMDB06040	164.059	0.0026996	0.0030146	0.00218621	0.00348817	0.00249651
HMDB01007 ; ; HMDB04992 ; HMDB00159 ; C00079 ; HMDB06044	3-Pyridinebutanoic acid ; 6,7-dihydroxy-1,2,3,4-tetrahydroisoquinoline ; Benzocaine ; L-Phenylalanine ; L-phenylalanine ; norsalsolinol	164.071	0.361666	0.403867	0.292888	0.467311	0.334459
C06199 ; HMDB01943	Hordenine ; Pseudoephedrine	164.107	0.00283704	0.00316808	0.00229752	0.00366575	0.00262361
HMDB02334 ; HMDB02107 ; HMDB02428	Benzoquinoneacetic acid ; Phthalic acid ; Terephthalic acid	165.018	0.0464296	0.0518471	0.0376	0.0599918	0.0429367
HMDB00539 ; C05412 ; C05411 ; HMDB00867; HMDB10738 ; HMDB01886 ; HMDB01991	Arabinonic acid ; L-lyxonate ; L-xylonate ; Ribonic acid; 1-Methylxanthine ; 3-Methylxanthine ; 7-Methylxanthine	165.04	0.0220384	0.0246099	0.0178473	0.0284759	0.0203805
	noradrenochrome o-semiquinone	165.041	0.0228773	0.0255467	0.0185267	0.0295598	0.0211563
C05581 ; HMDB00375 ; HMDB02229 ; HMDB02072 ; HMDB00475 ; HMDB00563 ; HMDB02199 ; HMDB05175 ; HMDB00748 ; HMDB00779	(4-hydroxy-3-methoxyphenyl)acetaldehyde ; 3-(3-Hydroxyphenyl)propanoic acid ; 3-Phenoxypropionic acid ; 4-Methoxyphenylacetic acid ; Atrolactic acid ; D-Phenyllactic acid ; Desaminotyrosine ; Homovanillin ; L-3-Phenyllactic acid ; Phenyllactic acid	165.055	0.0193394	0.021596	0.0156616	0.0249886	0.0178845
C11924	Perillic acid	165.091	0.00801361	0.00894866	0.00648965	0.0103544	0.00741075
HMDB03288	Selenocysteine	165.991	0.0023467	0.00262052	0.00190043	0.00303218	0.00217016
	urate radical	166.015	0.00722316	0.00806598	0.00584953	0.00933308	0.00667977
HMDB00232 ; C03722	Quinolinic acid ; quinolinate(2-)	166.015	0.00723154	0.00807534	0.00585631	0.0093439	0.00668752
HMDB06462	Homocysteinesulfinic acid	166.015	0.00692955	0.00773811	0.00561175	0.0089537	0.00640825
HMDB03584	Taurocyamine	166.031	0.011443	0.0127783	0.00926691	0.0147856	0.0105822
HMDB00401 ; HMDB02032	2,8-Dihydroxyadenine ; 8-Hydroxyguanine	166.034	0.0131549	0.0146899	0.0106532	0.0169976	0.0121653
HMDB04290 ; C00250	Isopyridoxal ; Pyridoxal	166.051	0.0116584	0.0130188	0.00944133	0.0150639	0.0107814
C06459	N-Trimethyl-2-aminoethylphosphonate	166.065	0.00771578	0.00861608	0.00624846	0.00996959	0.00713533
C05587 ; HMDB12162 ; HMDB02182 ; HMDB04826	3-Methoxytyramine ; 4-Methoxytyramine ; Phenylephrine ; p-Synephrine	166.087	0.00215997	0.002412	0.0017492	0.0027909	0.00199748
C00074 ; HMDB00263	Phosphoenolpyruvate ; Phosphoenolpyruvic acid	166.974	0.0021747	0.00242845	0.00176114	0.00280994	0.0020111
C05688	selenocysteine	166.998	0.00768469	0.00858136	0.00622328	0.00992942	0.00710657
C00366 ; HMDB00289	Urate ; Uric acid	167.019	0.010591	0.0118268	0.00857693	0.0136847	0.00979429
HMDB01336 ; C05577 ; HMDB00750 ; HMDB01868 ; HMDB00130 ; HMDB00484 ; HMDB00822; C01161 ; C00544	3,4-Dihydroxybenzeneacetic acid ; 3,4-Dihydroxymandelaldehyde ; 3-Hydroxymandelic acid ; 5-Methoxysalicylic acid ; Homogentisic acid ; Vanillic acid ; p-Hydroxymandelic acid; (3,4-dihydroxyphenyl)acetate ; homogentisate	167.036	0.0436447	0.0487373	0.0353447	0.0563935	0.0403613
C20157	beta-carboline	167.06	0.0257301	0.0287324	0.020837	0.033246	0.0237945
C00534	Pyridoxamine	167.082	0.00320625	0.00358037	0.00259652	0.00414281	0.00296505
	trans-4,5-epoxy-2(E)-decenal	167.107	0.017153	0.0191544	0.013891	0.0221634	0.0158626
HMDB02757 ; C57006	Cysteic acid ; L-cysteate(1-)	167.999	0.00361843	0.00404064	0.00293031	0.00467539	0.00334622
HMDB00370	2-Amino-3-phosphonopropionic acid	168.005	0.00217936	0.00243365	0.00176491	0.00281596	0.00201541
HMDB00439 ; HMDB12247	2-Furoylglycine ; L-2,3-Dihydrodipicolinate	168.028	0.438594	0.489771	0.355186	0.56671	0.405599
C13482	Phosphodimethylethanolamine	168.042	0.349649	0.390447	0.283156	0.451783	0.323345
HMDB04817 ; HMDB01537 ; HMDB00216 ; C00314; C00547	5-Hydroxydopamine ; 6-Hydroxydopamine ; HMDB00216 ; Pyridoxine; Norepinephrine	168.066	0.119125	0.133025	0.0964712	0.153922	0.110164
HMDB00001 ; HMDB00479	1-Methylhistidine ; 3-Methylhistidine	168.079	0.0123279	0.0137664	0.00998351	0.015929	0.0114005
C11499	(S)-3-sulfonatolactate(2-)	168.981	0.0538937	0.0601822	0.0436447	0.0696363	0.0498393
C00111 ; C00661; HMDB01112	Dihydroxyacetone phosphate ; Glyceraldehyde 3-phosphate; D-Glyceraldehyde 3-phosphate	168.989	0.0384279	0.0429118	0.03112	0.0496528	0.035537
HMDB01460	Diethylthiophosphate	169.011	0.00672206	0.0075064	0.00544371	0.00868559	0.00621636
HMDB05807	Gallic acid	169.014	0.00554825	0.00619563	0.00449313	0.00716891	0.00513086
C05576 ; HMDB00318	3,4-Dihydroxyphenylethyleneglycol ; 3,4-Dihydroxyphenylglycol	169.048	0.0147391	0.0164589	0.0119362	0.0190445	0.0136303
HMDB12183 ; HMDB04981 ; HMDB04980 ; HMDB10726	8-Methylnonenoate ; cis-4-Decenoic acid ; trans-4-Decenoic acid ; trans-Dec-2-enoic acid	169.123	0.00710411	0.00793303	0.00575311	0.00917925	0.00656967
HMDB02238	L-Homocysteine sulfonic acid	169.996	0.003745	0.00418198	0.00303281	0.00483893	0.00346327
HMDB12289	Tetrahydrodipicolinate	170.046	0.00813046	0.00907915	0.00658428	0.0105054	0.00751882
HMDB05015	Gabapentin	170.118	0.00376738	0.00420697	0.00305093	0.00486785	0.00348396
HMDB02520 ; C00093	Beta-Glycerophosphoric acid ; Glycerol 3-phosphate	171.007	0.0396004	0.044221	0.0320695	0.0511678	0.0366213
HMDB11635	p-Cresol sulfate	171.009	0.0380479	0.0424874	0.0308123	0.0491618	0.0351856
HMDB01212	Hydantoin-5-propionic acid	171.043	0.0109963	0.0122794	0.00890512	0.0142084	0.0101691
HMDB01892	Menadione	171.044	0.0108713	0.0121398	0.00880391	0.0140469	0.0100535
HMDB00341 ; HMDB04982	2-Octenedioic acid ; cis-4-Octenedioic acid	171.066	0.0236996	0.0264649	0.0191926	0.0306223	0.0219167
; ; HMDB11178	Glycylproline ; L-Prolinylglycine ; L-prolyl-L-glycine	171.078	0.0113902	0.0127192	0.0092241	0.0147173	0.0105333
	1,2,3,4-tetrahydro-beta-carboline	171.091	0.00345122	0.00385392	0.0027949	0.00445933	0.00319159
	4-hydroperoxy-2-nonenal	171.103	0.042763	0.0477527	0.0346307	0.0552543	0.039546
HMDB00511 ; ; C01571	Capric acid ; Decanoate (n-C10:0) ; caprate	171.139	0.254453	0.284144	0.206064	0.32878	0.235311
HMDB00842	Quinaldic acid	172.039	0.0101402	0.0113234	0.00821183	0.0131022	0.00937737
C01250 ; HMDB06488	2-acetamido-5-oxopentanoate ; HMDB06488	172.061	0.00444065	0.00495879	0.00359616	0.00573778	0.00410658
HMDB04225 ; C03771	2-Oxoarginine ; 5-guanidino-2-oxopentanoic acid	172.074	0.118509	0.132337	0.0959723	0.153126	0.109594
HMDB11756 ; HMDB00701 ; HMDB00747 ; HMDB02087	HMDB11756 ; Hexanoylglycine ; Isovalerylalanine ; Isovalerylsarcosine	172.097	0.0104262	0.0116428	0.00844347	0.0134718	0.00964189
; HMDB01264 ; HMDB00072 ; C00425 ; HMDB00958	cis-aconitate(3-); Dehydroascorbic acid ; cis-Aconitic acid ; dehydroascorbide(1-) ; trans-Aconitic acid	173.009	0.0349882	0.0390707	0.0283344	0.0452084	0.0323561
HMDB12149 ; HMDB03070	2-Isopropyl-3-oxosuccinate ; Shikimic acid	173.045	0.0107906	0.0120497	0.00873857	0.0139426	0.00997887
HMDB00854 ; C00439 ; ; HMDB06028	Formiminoglutamic acid ; N-Formimidoyl-L-glutamate ; N-acetyl-L-asparagine ; n-Acetylasparagine	173.059	0.00684804	0.00764709	0.00554574	0.00884838	0.00633287
HMDB06240 ; C13008	Demethylated antipyrine ; demethylated antipyrine	173.071	0.00406774	0.00454238	0.00329417	0.00525594	0.00376173
HMDB02023 ; HMDB00893 ; C08278	Ethyladipic acid ; Suberic acid ; suberic acid	173.082	0.0370672	0.0413923	0.030018	0.0478946	0.0342786
HMDB03416 ; C00792 ; HMDB00517 ; C00062	D-Arginine ; D-argininium(1+) ; L-Arginine ; L-argininium(1+)	173.104	2.29592	2.56381	1.8593	2.96657	2.1232
HMDB04370	HMDB04370	173.105	2.21846	2.47732	1.79658	2.86649	2.05157
	monodehydroascorbate(1-)	174.019	0.00358922	0.00400802	0.00290665	0.00463764	0.0033192
C05520 ; HMDB00812 ; HMDB03470 ; C01042	2-Amino-3-oxoadipate ; HMDB00812 ; HMDB03470 ; N-acetyl-L-aspartate(2-)	174.04	0.522604	0.583583	0.42322	0.675259	0.483289
HMDB03157	Guanidinosuccinic acid	174.054	0.0612702	0.0684194	0.0496184	0.0791675	0.0566609
C05634 ; HMDB04073 ; HMDB00197 ; C00954	(5-hydroxyindol-3-yl)acetaldehyde ; 5-Hydroxyindoleacetaldehyde ; Indoleacetic acid ; indole-3-acetate	174.054	0.0609063	0.068013	0.0493236	0.0786972	0.0563243
HMDB02201	HMDB02201	174.077	0.00674987	0.00753746	0.00546624	0.00872153	0.00624208
HMDB03148 ; HMDB00904 ; C00327	Argininic acid ; Citrulline ; L-citrulline	174.086	0.00460714	0.00514472	0.003731	0.00595291	0.00426055
HMDB06543; C13650	Debrisoquine; debrisoquine	174.106	0.142853	0.159522	0.115687	0.184581	0.132107
HMDB04143	Tantalum	174.901	0.00598487	0.0066832	0.00484672	0.00773307	0.00553463
HMDB00044 ; HMDB06355 ; C02670 ; C00072	Ascorbic acid ; D-Glucurono-6,3-lactone ; D-glucurono-6,3-lactone ; L-ascorbate	175.024	0.00828322	0.00924973	0.00670799	0.0107028	0.00766008
C00438 ; HMDB00828	N-Carbamoyl-L-aspartate ; Ureidosuccinic acid	175.036	0.0282309	0.031525	0.0228622	0.0364773	0.0261072
C00499; HMDB01209	allantoate; Allantoic acid	175.044	0.0343508	0.0383589	0.0278182	0.0443848	0.0317666
HMDB02025 ; HMDB00402 ; HMDB12156	2,3-Dimethyl-3-hydroxyglutaric acid ; 2-Isopropylmalic acid ; 3-Isopropylmalate	175.06	0.0115254	0.0128702	0.00933361	0.014892	0.0106584
HMDB02706	Canavanine	175.086	0.00793242	0.00885799	0.0064239	0.0102495	0.00733567
HMDB01046 ; HMDB00259 ; C00780	Cotinine ; Serotonin ; serotonin(1+)	175.087	0.00782517	0.00873823	0.00633705	0.0101109	0.00723649
HMDB05792	Sulforaphane	176.02	0.0275801	0.0307982	0.0223351	0.0356363	0.0255053
HMDB01015	HMDB01015	176.036	0.00785172	0.00876788	0.00635854	0.0101452	0.00726104
HMDB12271	O-Ureidohomoserine	176.07	0.00933504	0.0104243	0.00755978	0.0120618	0.00863277
; HMDB01855 ; ;	1,2-dehydrosalsolinol ; 5-Hydroxytryptophol ; 5-hydroxytryptophol ; N,N-dimethylindoliumolate	176.071	0.00966065	0.0107879	0.00782347	0.0124826	0.00893389
HMDB01009	HMDB01009	176.128	0.00762016	0.0085093	0.00617102	0.00984604	0.0070469
HMDB00078 ; C01419	Cysteinylglycine ; L-cysteinylglycine	177.031	0.0122387	0.0136667	0.00991122	0.0158136	0.011318
HMDB01353 ; HMDB01385 ; C05394 ; HMDB02541 ; HMDB00150 ; HMDB03466 ; C01040	2-Keto-3-deoxy-D-gluconic acid ; 3-Keto-b-D-galactose ; 3-Keto-beta-D-galactose ; Galactonolactone ; Gluconolactone ; L-Gulonolactone ; L-gulono-1,4-lactone	177.04	0.00762805	0.00851811	0.00617741	0.00985624	0.0070542
HMDB02040	4-Methoxycinnamic acid	177.056	0.0402874	0.0449883	0.0326259	0.0520556	0.0372566
HMDB01267 ; HMDB04146 ; HMDB04145 ; C00022	4-Oxo-4-(3-pyridyl)-butanamide ; BOX A ; BOX B ; PHderiv_Pyruvate; Pyruvic acid; 2-Oxopropanoate; 2-Oxopropanoic acid; Pyroracemic acid	177.066	0.214023	0.238995	0.173322	0.276539	0.197922
HMDB02043	5-Phenylvaleric acid	177.091	0.0109705	0.0122506	0.00888425	0.0141751	0.0101452
HMDB01329 ; HMDB01497 ; HMDB01240	2'-Hydroxynicotine ; HMDB01497 ; Pseudooxynicotine	177.103	0.00326891	0.00365033	0.00264726	0.00422377	0.00302299
HMDB00704	Isoxanthopterin	178.036	0.0019849	0.0022165	0.00160743	0.00256469	0.00183557
HMDB00992 ; HMDB00714 ;; C01586	3-Succinoylpyridine ; Hippuric acid ; adrenochrome; N-benzoylglycinate	178.051	0.0530925	0.0592875	0.0429959	0.0686011	0.0490984
C01444	PHderiv_Oxamate; Oxamic acid; Oxalic monoamide	178.06	0.288376	0.322024	0.233535	0.372611	0.266681
HMDB02030 ; HMDB01514; C00329	Fructosamine ; Glucosamine; D-Glucosamine	178.069	0.0371256	0.0414575	0.0300654	0.0479701	0.0343327
HMDB11690	7-Aminomethyl-7-carbaguanine	178.07	0.0370881	0.0414157	0.030035	0.0479217	0.034298
HMDB05199 ; HMDB01189; C09642 ;	(R)-Salsolinol ; 2(N)-Methyl-norsalsolinol; (-)-Salsolinol ; N,N-dimethyldopaminequinone	178.086	0.00705708	0.00788052	0.00571503	0.00911849	0.00652619
HMDB01989	Tungsten	178.814	0.00106447	0.00118867	0.000862035	0.0013754	0.000984387
HMDB06915 ; HMDB03501 ; HMDB11663 ; HMDB00707 ; HMDB01879 ; HMDB01964 ; HMDB02130; C01179 ; C01197	2-Hydroxy-3-(4-hydroxyphenyl)propenoic acid ; 3,4-Dihydroxy-trans-cinnamate ; 3-Hydroxyphenylpyruvic acid ; 4-Hydroxyphenylpyruvic acid ; Aspirin ; Caffeic acid ; Monomethyl phthalate; 3-(4-hydroxyphenyl)pyruvate ; trans-caffeate	179.033	0.0126059	0.0140768	0.0102086	0.0162882	0.0116576
HMDB01087	5-Methylthioribose	179.035	0.0126575	0.0141344	0.0102504	0.0163548	0.0117053
HMDB03269 ; C00209	HMDB03269 ; PHderiv_Oxalate; Oxalic acid; Ethanedioic acid	179.044	0.0129382	0.0144479	0.0104777	0.0167175	0.0119649
HMDB00346 ; HMDB01151 ; HMDB03345 ; HMDB03449 ; HMDB00516 ; C02336 ; C00984 ; HMDB00122 ; C00159 ; HMDB03418 ; C00031 ; C00795 ; HMDB12326 ; C08356 ; HMDB00211 ; HMDB06088 ; C00137; HMDB01860 ; HMDB02825 ; HMDB01889	3-Deoxyarabinohexonic acid ; Allose ; Alpha-D-Glucose ; Beta-D-Galactose ; Beta-D-Glucose ; D-Fructose ; D-Galactose ; D-Glucose ; D-Mannose ; D-Tagatose ; D-glucose ; D-tagatose ; L-Gulose ; L-Sorbose ; Myoinositol ; Scyllitol ; myo-inositol; Paraxanthine ; Theobromine ; Theophylline	179.056	1.09242	1.21989	0.884675	1.41152	1.01024
	adrenochrome o-semiquinone	179.056	1.09098	1.21828	0.88351	1.40966	1.00891
HMDB11751	3-Methoxybenzenepropanoic acid	179.073	0.254653	0.284366	0.206225	0.329038	0.235495
C05636 ; C05638	3-Hydroxykynurenamine ; 5-Hydroxykynurenamine	179.082	0.0902262	0.100754	0.0730677	0.116582	0.0834385
HMDB06954	2-Methyl-3-hydroxy-5-formylpyridine-4-carboxylate	180.03	0.00732166	0.00817597	0.00592929	0.00946034	0.00677086
HMDB01119 ; HMDB03831 ; HMDB02184 ; HMDB00158 ; C00082 ; HMDB06050;	4-Hydroxy-4-(3-pyridyl)-butanoic acid ; Beta-Tyrosine ; L-Threo-3-Phenylserine ; L-Tyrosine ; L-tyrosine ; o-Tyrosine; 4,6,7-trihydroxy-1,2,3,4-tetrahydroisoquinoline	180.066	0.329835	0.368321	0.26711	0.426181	0.305022
HMDB03099 ; HMDB01970 ; HMDB11107 ; HMDB01973	1-Methyluric acid ; 3-Methyluric acid ; 7-Methyluric acid ; 9-Methyluric acid	181.036	0.00568618	0.00634966	0.00460483	0.00734714	0.00525842
HMDB00423 ; HMDB02643 ; C05583 ; HMDB00118 ; HMDB00755 ; HMDB00333; C03672 ; C05582	3,4-Dihydroxyhydrocinnamic acid ; 3-(3-hydroxyphenyl)-3-hydroxypropanoic acid ; 3-Methoxy-4-hydroxyphenylglycolaldehyde ; Homovanillic acid ; Hydroxyphenyllactic acid ; Isohomovanillic acid; 3-(4-hydroxyphenyl)lactate ; Homovanillate	181.051	0.00650018	0.00725863	0.00526403	0.0083989	0.00601117
C00794 ; HMDB00107 ; C01507 ; HMDB00765 ; HMDB00247 ; C01697	D-glucitol ; Galactitol ; L-Iditol ; Mannitol ; Sorbitol ; galactitol	181.071	0.0378307	0.0422449	0.0306364	0.0488812	0.0349847
C00141	PHderiv_3-Methyl-2-oxobutanoic acid; 3-Methyl-2-oxobutyric acid; 3-Methyl-2-oxobutanoate; 2-Oxo-3-methylbutanoate; 2-Oxoisovalerate; 2-Oxoisopentanoate; alpha-Ketovaline; 2-Ketovaline; 2-Keto-3-methylbutyric acid	181.097	0.00455019	0.00508112	0.00368487	0.00587932	0.00420788
HMDB02205	L-Homocysteic acid	182.011	0.00881047	0.0098385	0.00713497	0.011384	0.00814767
HMDB00017 ; C00847	4-Pyridoxic acid ; 4-pyridoxate	182.046	0.00652369	0.00728489	0.00528307	0.00842928	0.00603292
C00588	choline phosphate(1-)	182.058	0.012952	0.0144633	0.0104889	0.0167353	0.0119776
HMDB11657	2,6-Diamino-4-hydroxy-5-N-methylformamidopyrimidine	182.07	0.00390762	0.00436358	0.00316451	0.00504906	0.00361366
HMDB00068 ; HMDB00819 ; HMDB02832; C00788 ; C05589	Epinephrine ; HMDB00819 ; Methylnoradrenaline; Adrenaline ; L-Normetanephrine	182.082	0.00331061	0.00369691	0.00268103	0.00427766	0.00306156
C03232 ; HMDB01024	3-phosphonatooxypyruvate(3-) ; Phosphohydroxypyruvic acid	182.971	0.0466181	0.0520576	0.0377526	0.0602354	0.043111
C11821	5-Hydroxyisourate	183.017	0.0450833	0.0503438	0.0365098	0.0582524	0.0416918
HMDB01866; C05580	3,4-Dihydroxymandelic acid; 3,4-Dihydroxymandelate	183.029	0.0158131	0.0176582	0.0128059	0.0204322	0.0146235
HMDB01490; HMDB01565	Vanylglycol; Phosphorylcholine	183.066	0.00877507	0.00979897	0.00710631	0.0113383	0.00811493
C01005; HMDB01721 ; HMDB00272	O-Phospho-L-serine; DL-O-Phosphoserine ; Phosphoserine	184.002	0.290216	0.324079	0.235025	0.374989	0.268383
C04409; HMDB01330	cis,cis-2-amino-3-(3-oxoprop-1-enyl)but-2-enedioate; 2-Amino-3-carboxymuconic acid semialdehyde	184.027	0.0074205	0.00828635	0.00600933	0.00958806	0.00686226
HMDB06548 ; HMDB06348; C10858 ; C12449	Ecgonine ; Pseudoecgonine; ecgonine ; pseudoecgonine	184.097	0.00591212	0.00660196	0.0047878	0.00763907	0.00546735
HMDB03391 ; HMDB00362 ; C00597 ; HMDB00807 ; C00631	2-Phospho-D-glyceric acid ; 2-Phosphoglyceric acid ; 3-Phospho-D-glycerate ; 3-Phosphoglyceric acid ; D-Glycerate 2-phosphate	184.986	0.0180426	0.0201478	0.0146114	0.0233129	0.0166852
HMDB06039	8-Chloroxanthine	184.986	0.017473	0.0195118	0.0141502	0.022577	0.0161586
HMDB10724	3-Oxodecanoic acid	185.118	0.018928	0.0211365	0.0153284	0.0244569	0.017504
HMDB02373 ; HMDB00947	4,6-Dimethylnonanoic acid ; Undecanoic acid	185.154	1.72391	1.92507	1.39607	2.22748	1.59423
HMDB11626	Dodecanol	185.192	0.0141768	0.015831	0.0114808	0.0183179	0.0131103
HMDB00734	Indoleacrylic acid	186.056	0.0017203	0.00192103	0.00139315	0.00222281	0.00159089
HMDB12150	2-Keto-6-acetamidocaproate	186.076	0.00187525	0.00209406	0.00151863	0.00242302	0.00173418
HMDB01276 ; HMDB02189; C00612 ; C01029	HMDB01276 ; HMDB02189; N(1)-acetylspermidinium(2+) ; N(8)-acetylspermidinium(2+)	186.158	0.185909	0.207602	0.150555	0.240214	0.171924
C04225; HMDB06357	(Z)-but-2-ene-1,2,3-tricarboxylate; cis-2-Methylaconitate	187.023	0.00750584	0.00838164	0.00607844	0.00969833	0.00694118
HMDB06029 ; HMDB11173	HMDB06029 ; L-glycyl-L-hydroxyproline	187.074	0.0137979	0.0154079	0.011174	0.0178284	0.0127599
; C13244	6-hydroxy-1,2,3,4-tetrahydro-beta-carboline ; antipyrine	187.086	0.0293731	0.0328005	0.0237872	0.0379531	0.0271634
C08261; HMDB11717	Azelaic acid; HMDB11717	187.097	0.0571817	0.0638538	0.0463074	0.0738847	0.05288
HMDB00759 ; C02155 ; HMDB00206 ; HMDB00446 ;	Glycyl-L-leucine ; Glycylleucine ; HMDB00206 ; HMDB00446 ; Leucylglycine	187.108	0.0132647	0.0148125	0.0107422	0.0171394	0.0122668
HMDB00670	Homo-L-arginine	187.122	0.00318878	0.00356086	0.00258237	0.00412024	0.00294889
HMDB05973	Dimethyltryptamine	187.124	0.00329958	0.00368458	0.00267209	0.0042634	0.00305135
; HMDB10725 ; HMDB02203	w-hydroxydecanoicacid; (R)-3-Hydroxydecanoic acid ; 3-Hydroxycapric acid	187.134	0.0150322	0.0167862	0.0121735	0.0194232	0.0139014
HMDB01325 ; C03793	HMDB01325 ; N6,N6,N6-Trimethyl-L-lysine	187.146	0.00201142	0.00224612	0.00162891	0.00259897	0.00186011
HMDB04823	Lanthionine ketimine	187.999	0.0067473	0.00753459	0.00546416	0.00871821	0.00623971
C01717; HMDB00715	kynurenate; Kynurenic acid	188.035	0.00527263	0.00588786	0.00426993	0.00681279	0.00487598
HMDB00590 ; HMDB01138 ; C00624	Glutarylglycine ; HMDB01138 ; N-acetyl-L-glutamate(2-)	188.056	0.0851651	0.0951024	0.0689691	0.110042	0.0787582
HMDB02302 ;	3-Indolepropionic acid ; methyl indole-3-acetate	188.071	0.0130445	0.0145666	0.0105638	0.0168549	0.0120632
HMDB12286	S-Prenyl-L-cysteine	188.073	0.0127157	0.0141994	0.0102975	0.01643	0.0117591
HMDB00679	Homocitrulline	188.101	0.00648657	0.00724345	0.00525301	0.00838133	0.00599859
C05379; HMDB03974	oxalatosuccinate(3-); Oxalosuccinic acid	189.004	0.0402588	0.0449563	0.0326028	0.0520186	0.0372302
HMDB11165	L-beta-aspartyl-L-glycine	189.053	0.0176168	0.0196723	0.0142666	0.0227627	0.0162915
HMDB00325	3-Hydroxysuberic acid	189.076	0.00635972	0.00710179	0.00515028	0.00821742	0.00588128
HMDB01370	Diaminopimelic acid	189.09	0.00361014	0.00403138	0.00292359	0.00466467	0.00333855
C05933; HMDB04224	N-(omega)-Hydroxyarginine; HMDB04224	189.102	0.00623563	0.00696322	0.00504979	0.00805708	0.00576653
HMDB04095 ; HMDB04369 ; C06212	5-Methoxytryptamine ; HMDB04369 ; N-Methylserotonin	189.103	0.00607186	0.00678035	0.00491717	0.00784548	0.00561508
	5,6-indolequinone-2-carboxylate	190.014	0.00765929	0.008553	0.00620271	0.0098966	0.00708309
HMDB00763; C05635	5-Hydroxyindoleacetic acid; 5-Hydroxyindoleacetate	190.052	0.0181837	0.0203054	0.0147257	0.0234953	0.0168158
HMDB11745; C02712	HMDB11745; N-Acetylmethionine	190.053	0.0166874	0.0186345	0.0135139	0.0215618	0.015432
HMDB01896 ;	5-Methoxytryptophol ; 5-methoxytryptophol	190.087	0.0169738	0.0189543	0.0137458	0.0219319	0.0156969
HMDB06468;	4-Hydroxydebrisoquine; 4 hydroxy debrisoquine	190.098	0.00275544	0.00307696	0.00223144	0.00356032	0.00254815
C00158 ; C00311; C04575 ; HMDB06511 ; HMDB00094 ; HMDB01874 ; HMDB05971 ; HMDB00193	Citrate ; Isocitrate; (4R,5S)-4,5,6-trihydroxy-2,3-dioxohexanoate ; 2,3-Diketo-L-gulonate ; Citric acid ; D-threo-Isocitric acid ; Diketogulonic acid ; Isocitric acid	191.02	1.25088	1.39684	1.013	1.61627	1.15678
HMDB03072	Quinic acid	191.056	0.0333441	0.0372348	0.027003	0.043084	0.0308356
HMDB01427 ; HMDB01411 ; HMDB01324 ; HMDB01390 ; HMDB01004 ; C00109	5'-Hydroxycotinine ; Cotinine N-oxide ; HMDB01324 ; Hydroxycotinine ; Oxoamide ; PHderiv_2-Oxobutanoate; 2-Ketobutyric acid; 2-Oxobutyric acid; 2-Oxobutyrate; 2-Oxobutanoic acid; alpha-Ketobutyric acid; alpha-Ketobutyrate	191.082	0.586284	0.654694	0.47479	0.75754	0.542179
C04185 ; C01693 ;; HMDB01253 ; HMDB11622 ; HMDB01430	5,6-dihydroxyindole-2-carboxylate ; L-dopachromate ; Melanin; 5,6-Dihydroxyindole-2-carboxylic acid ; D-Dopachrome ; L-Dopachrome	192.031	0.0122316	0.0136588	0.00990547	0.0158044	0.0113114
HMDB11723 ; HMDB00859 ; HMDB00821;	2-Methylhippuric acid ; Methylhippuric acid ; Phenylacetylglycine; o-methylhippurate	192.065	0.224155	0.25031	0.181527	0.289631	0.207292
C09640 ; ; HMDB03626 ; HMDB03892 ;	(-)-Salsoline ; (R)-1,2-dimethyl-5,6-dihydroxy-tetrahydroisoquinoline ; (R)-N-Methylsalsolinol ; (S)-N-Methylsalsolinol ; N-methylsalsolinol	192.101	0.00765321	0.0085462	0.00619779	0.00988874	0.00707746
HMDB11732 ; HMDB06334 ; C00618 ; HMDB11731 ; HMDB00127 ; C00191 ; HMDB02545 ; HMDB02704 ; C06472 ; HMDB03363 ; HMDB03402	2-Keto-L-gluconate ; 3-Dehydro-L-gulonate ; 3-dehydro-L-gulonate ; 5-Keto-D-gluconate ; D-Glucuronic acid ; D-glucuronate ; Galacturonic acid ; Iduronic acid ; L-iduronate ; Pectic acid ; Pectin	193.034	0.00611128	0.00682436	0.00494909	0.00789641	0.00565153
	dopachrome o-semiquinone	193.035	0.00604946	0.00675532	0.00489902	0.00781652	0.00559436
HMDB00955 ; HMDB02120 ; HMDB00954	Isoferulic acid ; Monoethyl phthalate ; trans-Ferulic acid	193.051	0.173974	0.194274	0.140889	0.224793	0.160886
HMDB01867 ; C00168	4-Aminohippuric acid ; PHderiv_Hydroxypyruvate; Hydroxypyruvic acid; 3-Hydroxypyruvate; 3-Hydroxypyruvic acid	193.062	0.0252656	0.0282136	0.0204608	0.0326457	0.0233649
HMDB01847	Caffeine	193.07	0.0207637	0.0231865	0.016815	0.0268289	0.0192017
HMDB06116 ; HMDB02016 ; HMDB02404 ; HMDB01229 ; C00822 ; HMDB04067 ; HMDB00840; C05604	3-Hydroxyhippuric acid ; 4-Carboxyphenylglycine ; Alpha-Hydroxyhippuric acid ; Dopaquinone ; L-dopaquinone ; Leucodopachrome ; Salicyluric acid; 2-Carboxy-2,3-dihydro-5,6-dihydroxyindole	194.045	0.0734225	0.0819897	0.0594597	0.0948695	0.067899
	N-methyl-4,6,7-trihydroxy-1,2,3,4-tetrahydroisoquinoline	194.082	0.00541025	0.00604153	0.00438137	0.0069906	0.00500324
HMDB04138	Gold	194.953	0.0120124	0.0134141	0.00972801	0.0155213	0.0111087
HMDB03966 ; C05335	Selenomethionine ; selenomethionine	195.03	0.00650583	0.00726495	0.00526861	0.00840621	0.0060164
C00257 ; HMDB00565 ; HMDB00625 ; HMDB03290 ; C00800; HMDB01857 ; HMDB11103 ; HMDB02026 ; HMDB01982 ; HMDB04308	D-gluconate ; Galactonic acid ; Gluconic acid ; Gulonic acid ; L-gulonate; 1,3-Dimethyluric acid ; 1,7-Dimethyluric acid ; 1,9-Dimethyluric acid ; 3,7-Dimethyluric acid ; 7,9-Dimethyluric acid	195.05	0.104142	0.116294	0.0843375	0.134563	0.0963078
HMDB00434	Homoveratric acid	195.066	0.0136881	0.0152853	0.011085	0.0176865	0.0126584
HMDB03705	Phosphoguanidinoacetate	196.011	0.00350895	0.00391839	0.00284165	0.00453393	0.00324498
HMDB06955 ;	3-Hydroxy-2-methylpyridine-4,5-dicarboxylate ; 4-hydroxy-3-nitrophenylacetate	196.023	0.012312	0.0137486	0.00997062	0.0159084	0.0113858
HMDB00609 ; HMDB00181 ; C00355	DL-Dopa ; L-Dopa ; L-dopa	196.06	0.0204342	0.0228185	0.0165482	0.0264031	0.018897
C05588	Metanephrine	196.096	0.00528996	0.00590721	0.00428396	0.00683518	0.004892
HMDB11750	Dihydroxyacetone Phosphate Acyl Ester	196.983	0.0197583	0.0220637	0.0160008	0.0255297	0.0182719
HMDB03503 ; HMDB02085 ; HMDB00291; C05584	3-(3,4-Dihydroxyphenyl)lactic acid ; Syringic acid ; Vanillylmandelic acid; 3-Methoxy-4-hydroxymandelate	197.046	0.107925	0.120518	0.0874007	0.13945	0.0998058
HMDB04400	5-Acetylamino-6-amino-3-methyluracil	197.07	0.0054977	0.00613918	0.00445219	0.0071036	0.00508411
HMDB04998	Guaifenesin	197.081	0.00712054	0.00795138	0.00576641	0.00920047	0.00658486
HMDB00529 ; HMDB10729	5-Dodecenoic acid ; trans-Dodec-2-enoic acid	197.154	0.0275099	0.0307199	0.0222783	0.0355457	0.0254404
HMDB03484 ; HMDB11185 ; C01102	O-Phosphohomoserine ; O-Phosphothreonine ; O-phosphonato-L-homoserine(2-)	198.014	0.00254268	0.00283937	0.00205914	0.00328541	0.0023514
HMDB06406 ; C12448	Ecgonine methyl ester ; ecgoninium methyl ester(1+)	198.112	0.00341646	0.0038151	0.00276675	0.00441442	0.00315944
C00279	D-Erythrose 4-phosphate	198.998	0.0474372	0.0529723	0.038416	0.0612938	0.0438686
HMDB01268 ; C01061 ; C01036 ; HMDB02052	4-Fumarylacetoacetic acid ; 4-fumarylacetoacetate(2-) ; 4-maleylacetoacetate ; Maleylacetoacetic acid	199.025	0.0193158	0.0215697	0.0156425	0.0249581	0.0178627
HMDB00603	Decenedioic acid	199.097	0.0369263	0.041235	0.029904	0.0477127	0.0341484
HMDB00638 ; C02679	Dodecanoic acid ; laurate	199.17	65.6958	73.3614	53.2023	84.8858	60.7535
HMDB00731	Cysteine-S-sulfate	199.969	0.146938	0.164083	0.118995	0.189859	0.135884
HMDB00832	Capryloylglycine	200.13	0.117688	0.13142	0.0953071	0.152065	0.108834
	spermine monoaldehyde	200.174	35.2834	39.4004	28.5735	45.5899	32.6291
HMDB00792 ; C08277	Sebacic acid ; sebacicacid	201.112	0.037019	0.0413385	0.029979	0.0478324	0.0342341
	L-alanyl-L-leucine	201.125	0.0244932	0.0273512	0.0198353	0.0316478	0.0226506
HMDB01539 ; HMDB03334	Dimethyl-L-arginine ; Symmetric dimethylarginine	201.135	0.0245739	0.0274413	0.0199007	0.0317521	0.0227253
HMDB01256 ; C00750	Spermine ; spermine(4+)	201.205	0.217861	0.243282	0.17643	0.281499	0.201472
C05824	S-Sulfo-L-cysteine	201.986	0.00835035	0.00932469	0.00676235	0.0107895	0.00772216
HMDB02015	Cystathionine ketimine	202.016	0.0061928	0.00691539	0.0050151	0.00800174	0.00572692
HMDB02096	3-Indolebutyric acid	202.086	0.00671869	0.00750265	0.00544099	0.00868125	0.00621325
HMDB00201 ; C02571	L-Acetylcarnitine ; O-acetylcarnitine	202.108	0.0127472	0.0142346	0.010323	0.0164707	0.0117882
HMDB11667 ; HMDB11162	5-L-Glutamylglycine ; L-beta-aspartyl-L-alanine	203.07	0.0312657	0.0349138	0.0253198	0.0403985	0.0289136
HMDB00929 ; C00078	L-Tryptophan ; L-tryptophan	203.082	0.0894553	0.0998932	0.0724435	0.115586	0.0827257
C01259	3-Hydroxy-N6,N6,N6-trimethyl-L-lysine	203.142	0.00361522	0.00403705	0.00292771	0.00467124	0.00334325
C02470;	Xanthurenic acid; oxoxanthurenate	204.03	0.00673725	0.00752337	0.00545602	0.00870523	0.00623041
HMDB00962 ; C00248	Lipoamide ; lipoamide	204.052	0.002868	0.00320264	0.00232259	0.00370575	0.00265224
HMDB11621 ; HMDB00671; C05660	Cinnamoylglycine ; Indolelactic acid; 5-Methoxyindoleacetate	204.068	0.00487113	0.00543951	0.00394478	0.00629401	0.00450468
HMDB04231	Pantothenol	204.124	0.0073102	0.00816317	0.00592001	0.00944553	0.00676026
C04593 ; HMDB00379 ; ; HMDB03518 ; HMDB06471	(2S,3R)-3-hydroxybutane-1,2,3-tricarboxylate ; 2-Methylcitric acid ; 2-methylcitrate(3-) ; Homocitric acid ; Methylisocitric acid	205.033	0.00904681	0.0101024	0.00732637	0.0116894	0.00836623
HMDB01451 ; C16241	Lipoic acid ; lipoate	205.034	0.00890156	0.00994021	0.00720874	0.0115017	0.0082319
C06255	PHderiv_2-Oxopentanoic acid; 2-Oxovalerate; 2-Oxopentanoate; alpha-Ketovaleric acid	205.098	0.0074819	0.00835491	0.00605906	0.00966739	0.00691904
HMDB01925	Ibuprofen	205.123	0.00385313	0.00430272	0.00312037	0.00497864	0.00356326
HMDB00978; C01252	4-(2-Aminophenyl)-2,4-dioxobutanoic acid; 4-(2-aminophenyl)-2,4-dioxobutanoate	206.048	0.00531906	0.0059397	0.00430753	0.00687278	0.00491891
HMDB00985 ; C00579	Dihydrolipoamide ; dihydrolipoamide	206.07	0.0037098	0.00414267	0.00300431	0.00479345	0.00343072
HMDB02042 ; HMDB00512 ; HMDB00860	3-Phenylpropionylglycine ; HMDB00512 ; Phenylpropionylglycine	206.082	0.00690147	0.00770676	0.00558901	0.00891742	0.00638228
HMDB11603	4-(Methylnitrosamino)-1-(3-pyridyl)-1-butanone	206.091	0.00385871	0.00430896	0.0031249	0.00498586	0.00356842
C00830	PHderiv_Oxomalonate; Oxomalonic acid; Ketomalonic acid; Mesoxalic acid	207.041	0.00502897	0.00561576	0.0040726	0.00649795	0.00465064
C02147; HMDB12210	dihydrolipoate; Dihydrolipoate	207.049	0.00632967	0.00706823	0.00512594	0.00817859	0.00585349
HMDB12127 ; HMDB11724	(R)-2-Benzylsuccinate ; 4-Hydroxybenzyl alcohol	207.066	0.0110661	0.0123573	0.00896162	0.0142985	0.0102336
C05647; HMDB00684 ; C00328	Formyl-5-hydroxykynurenamine; L-Kynurenine ; L-kynurenine	207.078	0.0129743	0.0144882	0.010507	0.0167642	0.0119983
HMDB03066	Chalcone	207.079	0.0126123	0.014084	0.0102138	0.0162965	0.0116635
HMDB00735	Hydroxyphenylacetylglycine	208.061	0.00528199	0.0058983	0.0042775	0.00682487	0.00488463
C00818 ; HMDB00639 ; HMDB00663	D-glucarate(2-) ; Galactaric acid ; Glucaric acid	209.031	0.125909	0.1406	0.101965	0.162688	0.116437
HMDB11714	Vanilpyruvic acid	209.045	0.0164225	0.0183388	0.0132994	0.0212196	0.0151871
HMDB03219	Sedoheptulose	209.065	0.00965204	0.0107783	0.0078165	0.0124714	0.00892593
HMDB02123	1,3,7-Trimethyluric acid	209.066	0.00942592	0.0105258	0.00763338	0.0121793	0.00871681
HMDB01511; C02305	Phosphocreatine; N-phosphocreatinate(2-)	210.03	0.0136949	0.0152929	0.0110905	0.0176953	0.0126647
HMDB11639	Topaquinone	210.038	0.0262335	0.0292945	0.0212446	0.0338964	0.0242599
HMDB01434 ; ; HMDB11754	3-Methoxytyrosine ; 3-O-methyldopa ; Methyldopa	210.076	0.00581826	0.00649715	0.00471179	0.00751779	0.00538055
C05708	Selenomethionine se-oxide	211.024	0.00500175	0.00558537	0.00405056	0.00646279	0.00462548
HMDB00913	Vanillactic acid	211.061	0.0190721	0.0212974	0.0154451	0.0246431	0.0176373
HMDB11180	L-prolyl-L-proline	211.111	0.00490408	0.00547631	0.00397147	0.00633659	0.00453515
HMDB12250	L-Aspartyl-4-phosphate	211.997	0.00954279	0.0106563	0.00772803	0.0123303	0.0088249
HMDB00682	Indoxyl sulfate	212	0.00659556	0.00736515	0.00534128	0.00852216	0.00609939
HMDB01309	m-Chlorohippuric acid	212.01	0.00161989	0.0018089	0.00131183	0.00209306	0.00149803
HMDB06801	2-Oxo-3-hydroxy-4-phosphobutanoic acid	212.982	0.00919931	0.0102727	0.00744987	0.0118865	0.00850726
HMDB01213 ; C00672 ; C00673 ; HMDB01351 ; HMDB01031	1-Deoxy-D-xylulose 5-phosphate ; 2-Deoxy-D-ribose 1-phosphate ; 2-deoxy-D-ribose 5-phosphate(2-) ; Deoxyribose 1-phosphate ; Deoxyribose 5-phosphate	213.015	0.0251695	0.0281063	0.020383	0.0325216	0.023276
HMDB04822	Methyl bisnorbiotinyl ketone	213.067	0.0130024	0.0145196	0.0105297	0.0168005	0.0120243
HMDB12111	(+)-(1R,2R)-1,2-Diphenylethane-1,2-diol	213.092	0.0154112	0.0172094	0.0124804	0.0199129	0.0142518
HMDB03581	Dethiobiotin	213.126	0.0312038	0.0348448	0.0252698	0.0403186	0.0288564
;; HMDB10727	4(R)-hydroxy-dodec-6Z-enoate ; 4(S)-hydroxy-dodec-6Z-enoate; 3-Oxododecanoic acid	213.149	0.244476	0.273002	0.197984	0.315889	0.226085
HMDB00910	Tridecanoic acid	213.185	0.672989	0.751515	0.545006	0.869572	0.62236
HMDB06802	O-Phospho-4-hydroxy-L-threonine	214.014	0.00491411	0.0054875	0.00397959	0.00634954	0.00454443
HMDB01885	3-Chlorotyrosine	214.029	0.0100276	0.0111976	0.00812062	0.0129567	0.00927322
HMDB00114	Glycerylphosphorylethanolamine	214.048	0.045628	0.050952	0.0369508	0.0589561	0.0421954
HMDB12245	Kinetin	214.07	0.00905637	0.0101131	0.00733411	0.0117018	0.00837507
HMDB04821	Bisnorbiotin	215.048	0.690213	0.770749	0.558954	0.891827	0.638289
HMDB04620	HMDB04620	215.115	0.0235723	0.0263228	0.0190895	0.0304579	0.021799
HMDB00888	Undecanedioic acid	215.128	0.0165246	0.0184527	0.0133821	0.0213515	0.0152815
HMDB10728 ; HMDB02059 ; HMDB00387; C08317	(R)-3-Hydroxydodecanoic acid ; 12-Hydroxydodecanoic acid ; 3-Hydroxydodecanoic acid; omega hydroxy dodecanoate (n-C12:0)	215.165	0.168381	0.188028	0.13636	0.217566	0.155714
; HMDB06409	Tyramine O-sulfate ; Tyramine-O-sulfate	216.035	0.456432	0.509689	0.369631	0.589757	0.422095
HMDB00856	HMDB00856	216.097	0.0155636	0.0173796	0.0126038	0.0201097	0.0143927
C03017 ; HMDB00824 ; C03017	O-Propanoylcarnitine ; Propionylcarnitine ; propionyl-carnitine	216.124	0.00200403	0.00223786	0.00162292	0.00258941	0.00185327
HMDB12230	Gamma-glutamyl-L-putrescine	216.133	0.00276752	0.00309044	0.00224121	0.00357592	0.00255932
HMDB11150 ; ;	Deoxyhypusine ; deoxyhypusine ; spermic acid 1	216.169	0.0225583	0.0251904	0.0182683	0.0291476	0.0208612
HMDB01300	HMDB01300	216.978	1.7394	1.94236	1.40862	2.24749	1.60855
HMDB11725	5-Sulfosalicylic acid	216.979	1.74924	1.95335	1.41659	2.2602	1.61765
HMDB03764; C03740 ;	Glutamylalanine; 5-L-Glutamyl-L-alanine ; gama-L-glutamyl-L-alanine	217.085	0.0247554	0.0276439	0.0200476	0.0319865	0.022893
HMDB01238 ; C00978	HMDB01238 ; N-acetylserotonin	217.099	0.00643761	0.00718876	0.00521336	0.00831806	0.00595331
HMDB00424 ; HMDB00350	2-Hydroxydecanedioic acid ; 3-Hydroxysebacic acid	217.107	0.0095535	0.0106682	0.0077367	0.0123441	0.0088348
	L-leucyl-L-serine	217.121	0.00761984	0.00850894	0.00617076	0.00984562	0.0070466
HMDB02004	5-Methoxydimethyltryptamine	217.134	0.00187019	0.00208841	0.00151453	0.00241648	0.00172949
	4-Nitrophenyl sulfate	217.979	0.125273	0.13989	0.10145	0.161866	0.115849
C03360	4-nitrophenyl phosphate(2-)	217.983	0.111156	0.124126	0.0900172	0.143625	0.102794
C00864; HMDB00210; HMDB12204	(R)-Pantothenate; Pantothenic acid; Cis-zeatin	218.103	0.217714	0.243118	0.176311	0.281309	0.201336
HMDB11168	L-beta-aspartyl-L-serine	219.064	0.00807888	0.00902155	0.00654251	0.0104388	0.00747112
HMDB00472 ; C01017 ; C00433 ; C02132	5-Hydroxy-L-tryptophan ; 5-hydroxy-L-tryptophan ; PHderiv_2,5-Dioxopentanoate; 2-Oxoglutarate semialdehyde ; PHderiv_Acetylpyruvate; Acetylpyruvic acid; 2,4-Dioxopentanoate	219.079	0.00927325	0.0103553	0.00750974	0.011982	0.00857563
HMDB01104	HMDB01104	219.101	0.0143602	0.0160358	0.0116293	0.0185549	0.0132799
C00671 ; C00902 ; C00233	PHderiv_(S)-3-Methyl-2-oxopentanoic acid; (S)-3-Methyl-2-oxopentanoate; (3S)-3-Methyl-2-oxopentanoic acid; (3S)-3-Methyl-2-oxopentanoate ; PHderiv_2-Oxohexanoic acid; 2-Oxohexanoate; alpha-Ketocaproic acid ; PHderiv_4-Methyl-2-oxopentanoate; 2-Oxoisocaproate	219.113	0.0376773	0.0420735	0.0305121	0.0486829	0.0348428
HMDB02135	S-(3-oxo-3-carboxy-n-propyl)cysteine	220.026	0.00754834	0.0084291	0.00611286	0.00975324	0.00698048
C02362	PHderiv_2-Oxosuccinamate; 2-Oxosuccinamic acid; gamma-Aminooxaloacetate; Oxaloacetamide	220.073	0.00253707	0.00283311	0.0020546	0.00327816	0.00234621
HMDB00803 ; HMDB00212 ; HMDB00215 ; HMDB00853 ; HMDB01129 ; HMDB11744 ; C01132 ; C00140 ; C00645; HMDB00389	Beta-N-Acetylglucosamine ; HMDB00212 ; HMDB00215 ; HMDB00853 ; HMDB01129 ; HMDB11744 ; N-acetyl-D-galactosamine ; N-acetyl-D-glucosamine ; N-acetyl-D-mannosamine; 2'-Deoxysepiapterin	220.083	0.0324525	0.0362391	0.026281	0.041932	0.0300111
C01110	PHderiv_5-Amino-2-oxopentanoic acid; 5-Amino-2-oxopentanoate; 2-Oxo-5-amino-pentanoate; 2-Oxo-5-aminopentanoate; alpha-Keto-delta-aminopentanoate; 2-Oxo-5-aminovalerate	220.108	0.00328501	0.00366832	0.0026603	0.00424458	0.00303788
HMDB12215	Dihydrozeatin	220.117	0.00549177	0.00613257	0.00444739	0.00709594	0.00507863
C00036	PHderiv_Oxaloacetate; Oxalacetic acid; Oxaloacetic acid; 2-Oxobutanedioic acid; 2-Oxosuccinic acid; keto-Oxaloacetate	221.059	0.0208761	0.023312	0.0169061	0.0269741	0.0193056
HMDB00455 ; HMDB00099 ; C02291	Allocystathionine ; L-Cystathionine ; L-cystathionine	221.059	0.0208748	0.0233105	0.016905	0.0269724	0.0193044
HMDB03075	Flavone	221.06	0.0208746	0.0233103	0.0169049	0.0269722	0.0193042
HMDB10325; C00802	Ethyl glucuronide; PHderiv_Oxalureate; Oxaluric acid; Monooxalylurea; Oxalurate	221.065	0.0117182	0.0130855	0.00948976	0.0151412	0.0108367
HMDB02056	Monoisobutyl phthalic acid	221.081	0.00768959	0.00858684	0.00622725	0.00993575	0.00711111
; C04181 ; C03589	Glycylphenylalanine ; PHderiv_3-Hydroxy-3-methyl-2-oxobutanoic acid; 3-Hydroxy-3-methyl-2-oxobutanoate; 2-Oxo-3-hydroxyisovalerate ; PHderiv_4-Hydroxy-2-oxopentanoate; 4-Hydroxy-2-oxovalerate	221.095	0.00651156	0.00727135	0.00527325	0.00841361	0.0060217
HMDB04305	Farnesol	221.19	0.00250511	0.00279742	0.00202871	0.00323687	0.00231666
HMDB04083; C05645	4-(2-Amino-3-hydroxyphenyl)-2,4-dioxobutanoic acid; 4-(2-Amino-3-hydroxyphenyl)-2,4-dioxobutanoate	222.041	0.00867907	0.00969177	0.00702856	0.0112143	0.00802615
HMDB00866 ;	HMDB00866 ; salsolinol 1-carboxylate	222.075	0.00542985	0.00606342	0.00439725	0.00701594	0.00502137
C03227 ; HMDB12819 ; C05651 ; HMDB00732 ; HMDB11631	3-hydroxy-L-kynurenine ; 5-Hydroxykynurenine ; 5-hydroxykynurenine ; Hydroxykynurenine ; L-3-Hydroxykynurenine	223.075	0.015094	0.0168552	0.0122236	0.019503	0.0139585
	13-oxo-9Z,11E-tridecadienoate	223.134	0.00864659	0.0096555	0.00700226	0.0111723	0.00799612
HMDB00560	5,8-Tetradecadienoic acid	223.17	0.004614	0.00515237	0.00373655	0.00596176	0.00426689
HMDB12199 ; HMDB12283	Chorismate ; Prephenate	225.039	0.00560562	0.0062597	0.00453959	0.00724304	0.00518391
HMDB01904	3-Nitrotyrosine	225.052	0.00448491	0.00500822	0.00363201	0.00579497	0.00414752
HMDB11105	5-Acetylamino-6-formylamino-3-methyluracil	225.064	0.0333221	0.0372103	0.0269852	0.0430557	0.0308153
C00931	Porphobilinogen	225.09	0.0146692	0.0163808	0.0118795	0.0189541	0.0135657
HMDB00033 ; C00386	Carnosine ; carnosine	225.1	0.00486822	0.00543626	0.00394243	0.00629025	0.00450199
HMDB00499 ; HMDB00521 ; HMDB02000 ; HMDB05051 ; C08322 ; HMDB10732	5-Tetradecenoic acid ; 5Z-Tetradecenoic acid ; Myristoleic acid ; Tsuzuic acid ; tetradecenoate (n-C14:1) ; trans-Tetra-dec-2-enoic acid	225.185	0.124457	0.138979	0.100789	0.160811	0.115094
C03287 ; HMDB01228	L-Glutamate 5-phosphate ; L-Glutamic acid 5-phosphate	226.011	0.00548814	0.00612852	0.00444446	0.00709125	0.00507527
HMDB06794	5-(2'-Carboxyethyl)-4,6-Dihydroxypicolinate	226.034	0.003644	0.00406919	0.00295102	0.00470843	0.00336986
C00881	Deoxycytidine	226.083	0.00296081	0.00330629	0.00239775	0.00382568	0.00273807
C01107; HMDB01343	(R)-5-phosphonatomevalonate(3-); Mevalonic acid-5P	227.034	0.00367754	0.00410664	0.00297817	0.00475176	0.00340088
C00526	Deoxyuridine	227.066	0.0773045	0.0863246	0.0626034	0.0998855	0.071489
HMDB03747	Resveratrol	227.07	0.0246469	0.0275228	0.0199598	0.0318464	0.0227927
HMDB06695	Prolylhydroxyproline	227.105	0.0330692	0.0369278	0.0267804	0.0427288	0.0305814
HMDB00933	Traumatic acid	227.129	0.0286376	0.0319791	0.0231916	0.0370028	0.0264832
HMDB11174 ; HMDB11175	L-isoleucyl-L-proline ; L-leucyl-L-proline	227.142	0.0451748	0.0504459	0.0365838	0.0583705	0.0417763
HMDB02221 ; HMDB00806 ; C06424	2,6,10-Trimethylundecanoic acid ; Myristic acid ; tetradecanoate (n-C14:0)	227.201	1.00439	1.12158	0.813383	1.29778	0.92883
C03090 ; HMDB01128	5-Phospho-beta-D-ribosylamine ; 5-Phosphoribosylamine	228.029	0.00969802	0.0108296	0.00785373	0.0125308	0.00896844
HMDB03045	Ergothioneine	228.082	0.00694137	0.00775131	0.00562132	0.00896897	0.00641918
	2-hydroxyamino-3,8-dimethylimidazo[4,5-f]quinoxaline	228.087	0.0114759	0.012815	0.00929354	0.0148281	0.0106126
	N1,N8-diacetylspermidine	228.169	0.00817588	0.00912987	0.00662106	0.0105641	0.00756082
HMDB12195 ; HMDB11734 ; HMDB01548 ; HMDB00618 ; ; C00199 ; C00231 ; HMDB01489 ; HMDB00868 ; C00620 ; C03736	Beta-L-arabinose 1-phosphate ; D-Arabinose 5-phosphate ; D-Ribose 5-phosphate ; D-Ribulose 5-phosphate ; D-Xylulose 1-phosphate ; D-ribulose 5-phosphate(2-) ; D-xylulose 5-phosphate(2-) ; Ribose 1-phosphate ; Xylulose 5-phosphate ; alpha-D-Ribose 1-phosphate ; alpha-D-Ribose 5-phosphate	229.012	0.02454	0.0274034	0.0198732	0.0317083	0.0226939
HMDB02335	Aspartyl-L-proline	229.085	0.0145	0.0161919	0.0117425	0.0187355	0.0134092
HMDB01923	HMDB01923	229.085	0.013828	0.0154415	0.0111983	0.0178672	0.0127878
C02678	Dodecanedioic acid	229.143	0.0500447	0.0558841	0.0405277	0.064663	0.0462799
HMDB01180	HMDB01180	230.064	0.0123403	0.0137802	0.00999353	0.0159449	0.0114119
HMDB00726 ; HMDB00953	Isovalerylglutamic acid ; Suberylglycine	230.102	0.00306063	0.00341776	0.00247859	0.00395466	0.00283038
HMDB02013 ; HMDB00736 ; C02862	Butyrylcarnitine ; Isobutyryl-L-carnitine ; butyryl carnitine	230.138	0.049649	0.0554422	0.0402072	0.0641517	0.0459139
HMDB01959	Gamma-Aminobutyryl-lysine	230.149	0.00753983	0.0084196	0.00610597	0.00974224	0.00697261
HMDB12161 ; HMDB01199;	4-(Glutamylamino) butanoate ; HMDB01199; gama-L-glutamyl-L-alpha-aminobutyrate	231.1	0.00407777	0.00455358	0.0033023	0.0052689	0.003771
HMDB01389 ; C01598	Melatonin ; melatonin	231.112	0.00281277	0.00314097	0.00227786	0.00363439	0.00260117
HMDB06275 ; HMDB04148 ; C13690	Dopamine 3-O-sulfate ; Dopamine 4-sulfate ; dopamine 3-O-sulfate	232.028	0.0147421	0.0164623	0.0119386	0.0190484	0.0136331
HMDB01974	Dihydroxycoprostanoic acid	232.082	0.00263647	0.0029441	0.00213509	0.0034066	0.00243813
HMDB11169	L-beta-aspartyl-L-threonine	233.079	0.00642789	0.00717792	0.00520549	0.00830551	0.00594433
HMDB02339	5-Methoxytryptophan	233.093	0.00615274	0.00687066	0.00498266	0.00794998	0.00568987
C00940	PHderiv_2-Oxoglutaramate; 2-Oxoglutaramic acid; alpha-Ketoglutaramate; 2-Ketoglutaramate	234.086	0.00147321	0.00164511	0.00119305	0.00190354	0.00136238
C03239	PHderiv_6-Amino-2-oxohexanoate; 2-Oxo-6-aminocaproate	234.122	0.00217846	0.00243265	0.00176418	0.00281479	0.00201457
HMDB01200 ; C02700 ; C00026 ; C06030	HMDB01200 ; N-formyl-L-kynurenine ; PHderiv_2-Oxoglutarate; Oxoglutaric acid; 2-Ketoglutaric acid; alpha-Ketoglutaric acid ; PHderiv_Methyloxaloacetate	235.072	1.34392	1.50073	1.08834	1.73648	1.24281
	S-aminomethyldihydrolipoamide	235.096	0.0539218	0.0602136	0.0436675	0.0696726	0.0498653
	N-acetyl-5-methoxykynuramine	235.11	0.0197319	0.0220343	0.0159795	0.0254957	0.0182475
HMDB02352	Capsidiol	235.169	0.00445946	0.00497981	0.0036114	0.00576209	0.00412398
	fructoseglycine	236.075	0.147785	0.165029	0.119681	0.190954	0.136667
C03684 ; HMDB00468 ; HMDB00633 ; HMDB01195 ; HMDB00817 ; HMDB02263 ; HMDB00238	6-pyruvoyl-5,6,7,8-tetrahydropterin ; Biopterin ; D-Biopterin ; Dyspropterin ; Orinapterin ; Primapterin ; Sepiapterin	236.076	0.142935	0.159613	0.115753	0.184687	0.132182
	salsoline-1-carboxylate	236.093	0.0182311	0.0203584	0.0147641	0.0235565	0.0168596
C05941	PHderiv_2-Oxo-4-hydroxy-5-aminovalerate	236.105	0.0132079	0.0147491	0.0106962	0.017066	0.0122143
HMDB12208	D-Erythro-imidazole-glycerol-phosphate	237.029	0.0034887	0.00389577	0.00282525	0.00450777	0.00322625
C03459	PHderiv_2-Hydroxy-3-oxosuccinate; Oxaloglycolate	237.052	0.00517943	0.00578378	0.00419445	0.00669237	0.00478979
HMDB02399	Cystathionine sulfoxide	237.055	0.00484599	0.00541143	0.00392442	0.00626152	0.00448143
HMDB02511 ; HMDB11721	3,4,5-Trimethoxycinnamic acid ; Trans-2, 3, 4-Trimethoxycinnamate	237.076	0.0825398	0.0921708	0.0668431	0.10665	0.0763304
C03829	PHderiv_2-Dehydro-3-deoxy-D-xylonate; 2-Dehydro-3-deoxy-D-arabinonate; 2-Dehydro-3-deoxy-D-pentonate; (4S)-4,5-Dihydroxy-2-oxope...' <Preview truncated at 128 characters>	237.09	2.40138	2.68158	1.94471	3.10283	2.22073
;	6(R)-hydroxy-tetradeca-2E,4E,8Z-trienoate ; 6(S)-hydroxy-tetradeca-2E,4E,8Z-trienoate	237.149	0.0164028	0.0183167	0.0132835	0.0211941	0.0151688
HMDB02215 ; C02953 ; C04244 ; HMDB02065 ; HMDB00038 ; ; C02953	4a-Carbinolamine tetrahydrobiopterin ; 6,7-dihydrobiopterin ; 6-Lactoyl-5,6,7,8-tetrahydropterin ; 6-Lactoyltetrahydropterin ; Dihydrobiopterin ; O2'-4a-cyclic-tetrahydrobiopterin ; quinonoid dihydrobiopterin	238.094	0.212108	0.236857	0.171771	0.274065	0.196151
HMDB01937	Salbutamol	238.145	0.00217936	0.00243366	0.00176491	0.00281596	0.00201541
HMDB00192 ; C00491	L-Cystine ; L-cystine	239.018	0.104409	0.116592	0.0845535	0.134907	0.0965545
; ; ;	6(R)-hydroxy-tetradeca-2E,8Z-dienoate ; 6(R)-hydroxy-tetradeca-4E,8Z-dienoate ; 6(S)-hydroxy-tetradeca-2E,8Z-dienoate ; 6(S)-hydroxy-tetradeca-4E,8Z-dienoate	239.163	0.0308882	0.0344924	0.0250142	0.0399108	0.0285645
HMDB01551 ; C00517	Palmitaldehyde ; hexadecanal	239.238	0.0377214	0.0421228	0.0305478	0.0487399	0.0348836
HMDB06512 ;	3-Mercaptolactate-cysteine disulfide ; 3-mercaptolactate-cysteine disulfide	240	0.00286661	0.00320109	0.00232146	0.00370395	0.00265095
HMDB02224	5-Methyldeoxycytidine	240.098	0.00612978	0.00684502	0.00496407	0.00792032	0.00566864
C00272 ; HMDB00787 ; HMDB00027	5,6,7,8-tetrahydrobiopterin ; Sapropterin ; Tetrahydrobiopterin	240.111	0.00234966	0.00262383	0.00190282	0.00303601	0.0021729
HMDB12227	Erythrohydrobupropion	240.113	0.00198076	0.00221188	0.00160407	0.00255934	0.00183175
C15650	2,3-diketo-5-methylthio-1-phosphopentane	240.995	0.00729807	0.00814963	0.00591019	0.00942987	0.00674905
HMDB01125	Inositol cyclic phosphate	241.013	0.0344545	0.0384747	0.0279022	0.0445188	0.0318625
C00214	Thymidine	241.085	0.00716874	0.00800521	0.00580545	0.00926275	0.00662944
HMDB02209	Equol	241.086	0.00712316	0.00795431	0.00576854	0.00920386	0.00658729
HMDB10730	3-Oxotetradecanoic acid	241.178	0.401044	0.447839	0.324777	0.518191	0.370874
HMDB00826 ; C16537	Pentadecanoic acid ; pentadecanoate	241.217	0.744714	0.83161	0.603091	0.962248	0.68869
HMDB03424	1-Hexadecanol	241.25	0.0238471	0.0266297	0.0193121	0.030813	0.0220531
C00475	Cytidine	242.08	0.123345	0.137737	0.099888	0.159374	0.114065
HMDB01458	Biotin amide	242.098	0.0136703	0.0152654	0.0110706	0.0176635	0.0126419
HMDB02366 ;	Tiglylcarnitine ; tiglyl carnitine	242.137	0.0110018	0.0122855	0.00890957	0.0142155	0.0101741
	lysyl-proline	242.148	0.0210433	0.0234987	0.0170415	0.0271901	0.0194602
C02985; HMDB01265	L-Fucose 1-phosphate; Fucose 1-phosphate	243.027	0.0131619	0.0146977	0.0106589	0.0170066	0.0121718
HMDB00767 ; C00299	Pseudouridine ; Uridine	243.062	0.0259366	0.0289629	0.0210042	0.0335128	0.0239854
HMDB04215	3,3',4'5-Tetrahydroxystilbene	243.064	0.0248987	0.0278039	0.0201637	0.0321717	0.0230256
C00120	Biotin	243.082	0.0138565	0.0154734	0.0112214	0.0179041	0.0128141
HMDB02327	1,11-Undecanedicarboxylic acid	243.162	0.0790176	0.0882376	0.0639907	0.102099	0.0730732
HMDB10731 ; HMDB02261;	(R)-3-Hydroxy-tetradecanoic acid ; 2-Hydroxymyristic acid; omega hydroxy tetradecanoate (n-C14:0)	243.195	0.225566	0.251885	0.18267	0.291454	0.208597
HMDB01186 ; C02567	HMDB01186 ; N(1)-acetylsperminium(3+)	243.221	0.0247499	0.0276378	0.0200432	0.0319795	0.022888
HMDB00378 ; HMDB00688 ;	2-Methylbutyroylcarnitine ; Isovalerylcarnitine ; isovaleryl carnitine	244.157	0.0242718	0.0271039	0.019656	0.0313616	0.0224458
C00235 ; HMDB01120 ; C00129 ; HMDB01347	Dimethylallyl diphosphate ; Dimethylallylpyrophosphate ; Isopentenyl diphosphate ; Isopentenyl pyrophosphate	244.997	0.00744188	0.00831022	0.00602665	0.00961568	0.00688203
HMDB00497 ; HMDB11160	5,6-Dihydrouridine ; L-alpha-Aspartyl-L-hydroxyproline	245.08	0.0635242	0.0709364	0.0514437	0.0820798	0.0587453
HMDB11166 ; HMDB11172	L-beta-aspartyl-L-leucine ; L-gamma-glutamyl-L-valine	245.114	0.0151346	0.0169005	0.0122564	0.0195554	0.013996
HMDB00413	3-Hydroxydodecanedioic acid	245.139	0.00640965	0.00715754	0.00519071	0.00828193	0.00592745
C00018	Pyridoxal 5'-phosphate	246.018	0.00377765	0.00421843	0.00305925	0.00488111	0.00349346
HMDB02095 ;	Malonylcarnitine ; malonyl carnitine	246.097	0.00277164	0.00309504	0.00224455	0.00358124	0.00256313
	3-hydroxy butyryl carnitine	246.133	0.00189993	0.00212161	0.00153861	0.0024549	0.001757
C00647	Pyridoxamine 5'-phosphate	247.047	0.0048634	0.00543088	0.00393852	0.00628402	0.00449753
HMDB11163	L-beta-aspartyl-L-aspartic acid	247.058	0.015618	0.0174403	0.0126479	0.0201801	0.0144431
HMDB04185	5-Hydroxyindoleacetylglycine	247.073	0.00534048	0.00596363	0.00432488	0.00690046	0.00493872
C05643 ;	6-Hydroxymelatonin ; cyclic 3-hydroxymelatonin	247.111	0.00348662	0.00389344	0.00282356	0.00450507	0.00322432
HMDB02053	Histidylproline diketopiperazine	247.118	0.00595196	0.00664645	0.00482006	0.00769055	0.0055042
HMDB01931	Gamma-CEHC	247.134	0.00417724	0.00466465	0.00338285	0.00539743	0.00386299
HMDB01915	Alendronic acid	248.012	0.00321129	0.003586	0.0026006	0.00414932	0.00296971
HMDB02062 ;	HMDB02062 ; Sulfate derivative of norepinephrine	248.02	0.00263784	0.00294563	0.0021362	0.00340837	0.0024394
C00627	Pyridoxine 5'-phosphate	248.033	0.00155389	0.0017352	0.00125839	0.00200779	0.00143699
C01136 ; HMDB06878	S-Acetyldihydrolipoamide ; S-Acetyldihydrolipoamide-E	248.079	0.0418502	0.0467334	0.0338915	0.0540748	0.0387018
	melatonin radical	248.114	0.00200657	0.0022407	0.00162498	0.0025927	0.00185562
HMDB01474	3,4-Dihydroxyphenylglycol O-sulfate	249.005	0.0192321	0.0214762	0.0155747	0.0248499	0.0177853
HMDB01049; C00669	Gamma-Glutamylcysteine; gamma-L-Glutamyl-L-cysteine	249.054	0.062285	0.0695526	0.0504402	0.0804787	0.0575993
HMDB02012	Ubiquinone	249.112	0.00526167	0.00587561	0.00426105	0.00679862	0.00486584
HMDB03254	Muramic acid	250.093	0.00277842	0.00310261	0.00225004	0.00359001	0.0025694
C00559 ; HMDB01983 ; HMDB00101	2-deoxyadenosine ; 5'-Deoxyadenosine ; Deoxyadenosine	250.093	0.00268526	0.00299858	0.0021746	0.00346963	0.00248325
HMDB04086 ; C05648	5-Hydroxy-N-formylkynurenine ; 5-hydroxy-N-formylkynurenine	251.069	0.0102298	0.0114235	0.00828442	0.013218	0.00946026
C05512	Deoxyinosine	251.079	0.00407351	0.00454882	0.00329885	0.0052634	0.00376707
C07535	Benzpyrene	251.083	0.00269776	0.00301254	0.00218472	0.00348578	0.00249481
HMDB00480 ; HMDB00477	7,10-Hexadecadienoic acid ; 7Z,10Z-Hexadecadienoic acid	251.201	0.0333202	0.0372081	0.0269836	0.0430531	0.0308135
HMDB00845 ; HMDB02109 ; HMDB00727 ; HMDB00877	HMDB00845 ; Hydroxysepiapterin ; L-Threoneopterin ; Umanopterin	252.075	0.00256721	0.00286676	0.002079	0.00331711	0.00237408
HMDB11716	HMDB11716	252.087	0.00496932	0.00554916	0.0040243	0.00642088	0.00459548
HMDB01940	Triamterene	252.1	0.00240232	0.00268263	0.00194547	0.00310404	0.00222159
HMDB04195	5-L-Glutamyl-taurine	253.049	0.0222304	0.0248243	0.0180028	0.028724	0.020558
HMDB03312	Daidzein	253.049	0.0203892	0.0227683	0.0165118	0.026345	0.0188553
C03150	N-Ribosylnicotinamide	253.085	0.0253647	0.0283243	0.0205411	0.0327738	0.0234565
C05401	Galactosylglycerol	253.091	0.0174353	0.0194697	0.0141196	0.0225283	0.0161237
C08362 ; HMDB02186 ; HMDB12328 ; HMDB03229 ; HMDB10735	Hexadecenoate (n-C16:1) ; Hypogeic acid ; Palmitelaidic acid ; Palmitoleic acid ; Trans-Hexa-dec-2-enoic acid	253.217	1.95674	2.18506	1.58463	2.52832	1.80954
C05841	Nicotinate D-ribonucleoside	254.065	0.00286992	0.00320479	0.00232414	0.00370823	0.00265401
HMDB02275 ; C04874; HMDB00855	7,8-Dihydroneopterin ; Dihydroneopterin; HMDB00855	254.09	0.00663732	0.00741178	0.00537509	0.0085761	0.006138
HMDB12235	Hydroxybupropion	254.092	0.00581893	0.00649789	0.00471233	0.00751866	0.00538117
HMDB12273	Palmitic amide	254.249	0.0120737	0.0134825	0.0097776	0.0156004	0.0111654
HMDB05760	Dihydrodaidzein	255.065	0.00347571	0.00388126	0.00281473	0.00449098	0.00321423
HMDB06809	HMDB06809	255.074	0.00298182	0.00332975	0.00241477	0.00385283	0.0027575
HMDB11648	1-(beta-D-Ribofuranosyl)-1,4-dihydronicotinamide	255.101	0.0202629	0.0226272	0.0164095	0.0261817	0.0187385
HMDB11655	2-(3-Carboxy-3-aminopropyl)-L-histidine	255.107	0.0720149	0.0804178	0.0583198	0.0930508	0.0665973
;	3-oxo-6(R)-hydroxy-tetradec-8-cis-enoate ; 3-oxo-6(S)-hydroxy-tetradec-8Z-enoate	255.16	1.61841	1.80725	1.31063	2.09115	1.49666
C00249 ; HMDB00220 ; HMDB02396	Hexadecanoate (n-C16:0) ; Palmitic acid ; Trimethyltridecanoic acid	255.232	12.1798	13.601	9.86355	15.7376	11.2635
C02798	PHderiv_3-Phosphonopyruvate	256.024	0.00290659	0.00324574	0.00235384	0.00375561	0.00268793
HMDB00982	5-Methylcytidine	256.095	0.00871289	0.00972953	0.00705595	0.011258	0.00805742
HMDB00086 ; C00670	Glycerophosphocholine ; sn-Glycero-3-phosphocholine	256.097	0.00895329	0.00999798	0.00725063	0.0115686	0.00827974
HMDB02281 ; C15522 ; HMDB00942	4a-Hydroxytetrahydrobiopterin ; 4a-hydroxytetrahydrobiopterin ; Tetrahydroneopterin	256.107	0.0149514	0.0166959	0.012108	0.0193187	0.0138266
HMDB12282 ; HMDB03379 ; C00536	PPPi ; Triphosphate ; triphosphate(5-)	256.902	0.31774	0.354815	0.257315	0.410553	0.293837
HMDB01376 ; HMDB01127 ; C01236	2-Keto-3-deoxy-6-phosphogluconic acid ; 6-Phosphonoglucono-D-lactone ; 6-phospho-D-glucono-1,5-lactone	257.008	0.003265	0.00364597	0.00264409	0.00421872	0.00301938
C05528	PHderiv_3-Sulfopyruvate; 3-Sulfopyruvic acid	257.025	0.00791722	0.00884102	0.00641159	0.0102299	0.00732161
HMDB04813 ; HMDB02331 ; HMDB00884	3-Methyluridine ; Imidazoleacetic acid riboside ; Ribothymidine	257.079	0.0329716	0.0368189	0.0267014	0.0426028	0.0304912
HMDB04629	O-Desmethylangolensin	257.08	0.0315514	0.0352329	0.0255512	0.0407676	0.0291778
HMDB00872; ;	Tetradecanedioic acid; 3(S),6(R)-dihydroxy-tetradec-8Z-enoate ; 3(S),6(S)-dihydroxy-tetradec-8Z-enoate	257.175	0.0585074	0.0653342	0.047381	0.0755976	0.0541059
HMDB00592 ; HMDB01481	Glucosamine 6-sulfate ; HMDB01481	258.028	0.0022186	0.00247748	0.00179669	0.00286667	0.0020517
C00352 ; HMDB01254 ; HMDB01109	D-Glucosamine 6-phosphate ; Glucosamine 6-phosphate ; Glucosamine-1P	258.037	0.00655742	0.00732256	0.00531039	0.00847287	0.00606411
	S-[2-carboxy-1-(1 H-imidazol-4-yl)ethyl]-L-cysteine	258.053	0.019081	0.0213074	0.0154523	0.0246546	0.0176455
HMDB01849	Propranolol	258.147	0.025296	0.0282476	0.0204854	0.032685	0.023393
HMDB00705 ; HMDB00756 ;	Hexanoylcarnitine ; L-Hexanoylcarnitine ; hexanoyl carnitine	258.17	0.00953925	0.0106523	0.00772516	0.0123257	0.00882162
C04188 ; C04582; HMDB00963 ; HMDB01299	5-Methylthio-5-deoxy-D-ribose 1-phosphate ; 5-Methylthio-5-deoxy-D-ribulose 1-phosphate; 5-Methylthioribose 1-phosphate ; 5-Methylthioribulose 1-phosphate	259.006	0.0756004	0.0844217	0.0612234	0.0976836	0.0699131
C00446 ; HMDB06814 ; C01177 ; C04006 ; C03546 ; HMDB06800 ; HMDB03971 ; HMDB03498 ; C01094 ; C00085 ; C00103 ; C00092 ; C00636 ; C00275 ; HMDB01313 ; ; HMDB06873 ; C01097 ; HMDB00994 ; HMDB01076 ; HMDB00124 ; HMDB00645 ; C00446 ; HMDB01586 ; HMDB01401 ; HMDB02985 ; HMDB01078 ; HMDB00213 ; HMDB06797	(2R,3R,4S,5R,6R)-3,4,5-trihydroxy-6-(hydroxymethyl)oxan-2-yl phosphate ; 1D-myo-Inositol 3-phosphate ; 1D-myo-inositol 1-phosphate(2-) ; 1D-myo-inositol 3-phosphate(2-) ; 1D-myo-inositol 4-phosphate(2-) ; Beta-D-Fructose 2-phosphate ; Beta-D-Fructose 6-phosphate ; Beta-D-Glucose 6-phosphate ; D-Fructose 1-phosphate ; D-Fructose 6-phosphate ; D-Glucose 1-phosphate ; D-Glucose 6-phosphate ; D-Manno…	259.024	0.0632003	0.0705747	0.0511814	0.0816614	0.0584458
HMDB11161	L-alpha-glutamyl-L-hydroxyproline	259.094	0.00679224	0.00758478	0.00550055	0.00877629	0.00628127
HMDB11170 ; HMDB11171	L-gamma-glutamyl-L-isoleucine ; L-gamma-glutamyl-L-leucine	259.127	0.414434	0.462791	0.335621	0.535492	0.383256
[truncated: 1,789 more rows]

## Sheet: A pvalue
Met_ids	Met_names	mz	IGROV1	OVCAR3	OVCAR4	OVCAR8	SKOV3
[truncated: 2,482 more rows]

[truncated: 2 more sheets: Az, Az std]
