# Supplementary material for: A framework for large-scale metabolome drug profiling links coenzyme A metabolism to the toxicity of anti-cancer drug dichloroacetate
Source: Commun Biol. 2018 Aug 3;1:101. doi: 10.1038/s42003-018-0111-x (PMC6123704; doi:10.1038/s42003-018-0111-x)
Supplement: Supplementary file 4 — Supplementary Data 2 [file 42003_2018_111_MOESM4_ESM.xlsx]

## Sheet: Legend
Legend Supplementary Data 2
D FC: contains time-dependent metabolite fold-change profiles for each cell line upon dichloroacetate treatment
D FC std: contains the standard deviations of time-dependent metabolite fold-change profiles for each cell line upon dichloroacetate treatment
D FC pvalue: contains the p-values (t-test) of time-dependent metabolite fold-changes upon dichloroacetate treatment
O FC: contains time-dependent metabolite fold-change profiles for each cell line upon oxamate treatment
O FC std: contains the standard deviations of time-dependent metabolite fold-change profiles for each cell line upon oxamate treatment
O FC pvalue: contains the p-values (t-test) of time-dependent metabolite fold-changes upon oxamate treatment
Variability analysis: contains the standard deviation of cell line maximum fold-changes across the five cell lines

## Sheet: D FC
DICHLOROACETATE			IGROV1					OVCAR3					OVCAR4					OVCAR8					SKOV3
Met_ids	Met_names	mz	0	24	48	72	96	0	24	48	72	96	0	24	48	72	96	0	24	48	72	96	0	24	48	72	96
HMDB01659 ; HMDB03366 ; C00207	Acetone ; Propanal ; acetone	57.0345	0.235041	-0.199545	-0.183433	-0.425916	0.0240072	0.0344857	-0.324717	0.285247	-0.304212	-0.365389	0.169056	-0.258425	-0.0164036	-0.51455	-0.352015	0.245309	-0.181951	-0.252881	-0.438076	-0.531011	0.0343719	-0.0379811	-0.011661	-0.0821895	-0.355596
C01755; HMDB01453	thiocyanate; Thiocyanate	57.9751	-0.770297	-1.41361	-1.27436	-1.41866	1.20756	-0.000333797	-0.803833	-0.563188	-1.41938	0.565671	-0.187288	-1.20204	-0.828378	-0.533515	-0.82211	1.12859	-1.61612	-1.12335	-0.771748	-1.51623	-0.000615436	-0.635272	-0.97031	-0.598067	-0.781877
C00033; HMDB00042 ; HMDB03344 ; C00266	acetate; Acetic acid ; Glycolaldehyde ; glycolaldehyde	59.0135	0.542997	-0.0108191	-0.527306	-0.259854	-0.577628	0.081261	-0.485126	-0.207106	-0.360517	-0.943593	0.315357	0.526555	-0.654125	-0.296055	-0.816882	0.464984	0.0482035	-0.36102	-0.600108	-0.743432	0.162399	-0.344284	0.543067	-0.0264588	-0.528517
C00086	Urea	59.0217	0.539043	-0.0153391	-0.582704	-0.254397	-0.634293	0.0933052	-0.51776	-0.333767	-0.432093	-0.986115	0.327977	0.495067	-0.75719	-0.326069	-0.838104	0.47206	0.0307787	-0.423781	-0.622045	-0.79695	0.177055	-0.341479	0.50116	-0.032386	-0.550223
HMDB00863 ; HMDB00820	Isopropyl alcohol ; Propyl alcohol	59.0496	0.332781	0.096028	-0.369942	-0.341675	-0.267895	0.108618	-0.442182	-0.291203	-0.347454	-0.700785	0.197684	0.140427	-0.301502	-0.53255	-0.526071	0.337045	-0.082395	-0.27371	-0.184207	-0.360886	0.0506149	-0.0259399	0.240516	-0.0693624	-0.449449
HMDB03551	Carbamic acid	60.009	0.436406	1.08799	-0.734129	0.895087	0.727158	-0.023403	0.683199	-0.447642	-0.368268	0.262515	0.131198	-0.229994	0.532811	0.496486	0.0106333	-0.0735334	0.498435	0.0798476	1.06891	0.362681	0.278143	-0.669252	-0.0236134	-0.511235	0.344627
C00288 ; HMDB00595; HMDB03538	Bicarbonate ; Hydrogen carbonate; Carbonic acid	60.9923	0.048511	-0.148904	-0.226145	-0.332854	-8.68991e-05	-0.000305037	-0.404361	0.216724	-0.512249	-0.525643	0.0709033	-0.173296	0.0776468	-0.228623	-0.453011	0.0986347	-0.0514739	-0.257423	-0.283653	-0.301543	-0.0353294	-0.141806	-0.292275	-0.244263	-0.548839
HMDB02878 ; HMDB02179 ; C16845	HMDB02878 ; Peroxynitrite ; peroxynitrite	61.9881	0.14126	-0.678245	-0.479552	-0.36214	0.0391968	0.0383199	-0.883052	0.0137761	-0.558217	-0.80251	0.163688	-0.724986	-0.27582	-0.447731	-0.718298	0.286325	-0.614795	-0.727693	-0.760594	-0.307874	0.149999	-0.824314	-1.00043	-0.810186	-0.718815
HMDB06853	3-Butyn-1-al	67.0189	0.259815	0.45512	1.20581	1.00792	1.5976	0.145632	0.427831	-0.191734	0.71374	0.201172	0.406276	0.387117	0.516944	0.5011	0.852822	0.567523	-0.0187385	0.847135	0.860956	1.48412	0.3895	0.165961	-0.189434	0.572445	0.717835
HMDB04296	Acrylamide	70.0294	0.237395	0.378658	1.1711	0.960687	1.48743	0.021639	0.38028	0.66979	0.63331	0.568905	0.334002	0.40626	1.07902	0.953894	0.820486	0.51265	0.772404	1.24674	1.30844	1.59475	0.0952424	0.141891	0.407165	0.76808	0.815914
HMDB06112 ; HMDB01167 ; C00511 ; C19440 ; C00546	Malondialdehyde ; Pyruvaldehyde ; acrylate ; malonic dialdehyde ; methylglyoxal	71.0139	0.486524	0.087879	0.596164	-0.141373	0.920177	-0.000711029	-0.260698	0.758408	-0.299158	-0.660954	0.496465	-0.796908	-0.208084	-0.645553	-1.35348	0.816251	0.428771	0.0550569	-0.251322	0.180928	0.202821	0.0524443	0.0587562	0.104407	-0.134402
C00048; HMDB00119	glyoxylate; Glyoxylic acid	72.9927	0.270559	-0.204485	-0.115009	0.185437	0.450042	0.096263	-0.110997	-0.363227	0.284716	-0.433348	0.35011	-0.803897	-0.618043	-0.58331	-1.21849	0.678554	0.101203	-0.131617	0.0969578	0.6003	0.34722	-0.561372	-0.113563	0.0979883	-0.150111
C00163; C00937 ; C00424 ; HMDB03453 ; HMDB06458 ; HMDB06961 ; HMDB03052 ; HMDB00237 ; C05235	propionate; (R)-lactaldehyde ; (S)-lactaldehyde ; 3-Hydroxypropanal ; D-Lactaldehyde ; Hydroxyacetone ; Lactaldehyde ; Propionic acid ; hydroxyacetone	73.0294	0.153369	-0.193985	-0.119661	-0.0617581	0.150421	0.00364298	-0.117315	0.024301	-0.325074	-0.283701	0.296521	-0.321164	0.118291	-0.485512	-0.403424	0.21264	-0.0884532	-0.23077	-0.0882141	0.115428	0.108167	-0.0130876	0.0585668	0.115867	0.186892
C00037	Glycine	74.0246	0.350013	0.603506	1.2857	1.14722	1.58303	0.0242689	0.490688	0.565236	1.13568	0.706463	0.400667	0.440373	1.46905	1.61886	1.21058	0.559827	0.727158	1.43162	1.29608	1.83713	0.428692	0.285942	0.523817	0.793863	0.830202
HMDB00115 ; C00160	Glycolic acid ; glycolate	75.0086	-0.00138645	0.271015	-0.734359	0.277587	-0.397579	0.105944	-0.0612841	-0.487244	-0.237695	-0.479049	0.0994851	0.274037	-0.507896	-0.382477	-0.586792	0.145558	0.38167	-0.548751	0.361054	-0.498268	0.0218628	-0.0387328	0.166514	0.114914	-0.159324
HMDB01505	Benzene	77.0396	-0.0897911	-0.0969045	-0.0744043	-0.406883	0.552895	-0.180933	-0.0827392	0.145677	-0.420936	0.921023	-0.0834868	-0.0537555	-0.0142657	0.162429	-0.437953	0.108758	0.257249	-0.213931	-0.333669	-0.0397165	-0.113598	0.379982	-0.463066	0.0334796	-0.234643
	nitryl chloride	79.9567	0.264656	-0.364558	-0.388833	-0.616637	-0.423103	0.0421299	-0.412151	-0.011926	-0.432422	-0.290673	0.212794	-0.301337	-0.402205	-0.410776	-0.560367	0.240126	-0.13128	-0.583217	-0.0996053	-0.242761	0.17567	-0.369216	-0.725236	-0.292585	-0.564214
HMDB11110 ; C01528 ; HMDB01349	Hydrogen selenide ; Selenide ; Selenium	79.9655	-0.00695025	0.177289	0.111155	0.0914981	-0.00586813	-0.0224671	0.0734673	-0.149944	0.155347	0.106031	-0.00814839	0.0530005	0.076971	0.112458	0.0444279	0.0432522	-0.0247366	0.112717	0.179143	0.0870385	0.0713942	0.10609	0.0359869	0.0401054	0.0545637
HMDB01033 ; C00094	Hydrogen sulfite ; Sulfite	80.9628	-0.0160065	0.0742398	-2.44027e-05	0.0930737	-0.0391468	0.00292537	0.00924982	-0.141779	0.0568694	-0.011502	-0.00823042	-0.00992964	0.0151891	0.0932738	0.0747324	0.0219402	-0.0206315	0.116725	0.136056	0.00124206	0.0551468	0.0252806	-0.0557717	-0.00591465	0.0876946
HMDB02036	Chlorate	82.9535	0.173556	4.95495	4.05295	4.76711	3.81918	-0.265688	4.66514	3.8321	4.89822	4.72721	-0.0949494	5.6723	5.06316	5.53927	5.05494	-0.0153757	5.21693	5.23005	5.42342	4.29314	-0.130108	5.24853	5.37324	5.5539	5.14898
HMDB04363	Imidazolone	83.0224	0.681858	-0.239762	-0.39774	-0.700928	0.11535	0.0901027	-0.662598	0.317119	-1.34977	-1.10856	0.452761	0.252627	-0.186707	-0.518717	-0.86201	0.823296	0.331327	-0.693874	-0.323741	-0.918814	-0.0176439	0.142988	0.296658	-0.473164	-0.567775
HMDB12157 ; HMDB01184	3-Methyl-2-butenal ; Methyl propenyl ketone	83.0492	0.253111	-0.210444	-0.237232	-0.69284	-0.483452	0.0963038	-0.203161	-0.231262	-0.69539	-0.489955	0.157253	0.173649	-0.352169	-0.383537	-0.470783	0.291337	-0.354272	-0.375788	-0.255941	-0.350937	0.112181	0.00370925	0.016953	-0.124458	-0.422267
HMDB02039	2-Pyrrolidinone	84.0452	0.240818	0.205846	1.22353	0.842906	1.56338	0.0623866	0.263745	0.883438	0.363964	-0.195371	0.403095	0.577182	1.1646	1.04649	0.611325	0.738318	1.05565	1.06872	0.936367	1.42662	0.188835	0.229555	0.254176	-0.22528	-0.00411468
HMDB10720 ; HMDB03407 ; HMDB00549 ; HMDB02523	But-2-enoic acid ; Diacetyl ; Gamma-Butyrolactone ; Oxolan-3-one	85.0292	0.21128	-0.0858207	0.307765	-0.0667698	0.472238	0.0518338	-0.239719	0.220612	-0.108506	-0.26495	0.240278	-0.190586	0.219912	0.0929163	-0.0460043	0.327995	0.194665	0.160954	-0.163866	0.156293	0.231754	-0.176441	-0.0947679	-0.121725	-0.231296
HMDB03609 ; C02218	2-Aminoacrylic acid ; 2-aminoacrylic acid	86.025	0.144587	-0.109956	0.515185	0.340783	0.631993	0.0532925	0.0378222	0.399646	0.17542	-0.0129873	0.241659	0.0807574	0.515103	0.450946	0.374599	0.280806	0.141897	0.262353	0.239214	0.354258	0.207457	-0.12714	-0.074648	0.0176901	-0.0325956
C00222 ; HMDB11111 ; HMDB00243 ; C00022	3-oxopropanoate ; Malonic semialdehyde ; Pyruvic acid ; pyruvate	87.0084	0.168127	-0.309398	0.0376227	-0.0230434	0.386336	0.0553903	-0.154944	0.0502604	-0.0123505	-0.076033	0.228095	-0.253668	0.196341	0.240297	0.043565	0.284695	-0.043033	-0.00955459	-0.0941025	0.445925	0.243765	-0.0747936	0.321949	0.559383	0.663731
C00246; HMDB03243 ; HMDB00039 ; HMDB01873	butyrate; Acetoin ; Butyric acid ; Isobutyric acid	87.045	0.0740125	-0.128268	-0.0638466	-0.34704	-0.00649226	0.0183658	-0.11317	-0.011102	-0.181642	0.0673058	0.15891	-0.15159	-0.111618	-0.125428	-0.208894	0.0908669	-0.192618	-0.266367	0.0259236	0.00895328	0.0662022	0.0174637	-0.229752	0.0177924	-0.0681505
HMDB00056 ; HMDB01310 ; C00133 ; HMDB00161 ; C00041 ; C00213 ; C00099	Beta-Alanine ; D-Alanine ; D-alanine ; L-Alanine ; L-alanine ; Sarcosine ; beta-alanine	88.0402	0.349183	0.356064	0.937087	0.574615	1.5581	0.043567	0.857675	0.687515	1.34893	1.08275	0.439596	0.591245	1.02162	1.19678	0.860432	1.04067	1.06628	1.23839	1.06124	2.43414	0.439082	0.809595	1.10949	1.24662	1.37037
C00209; HMDB02329	oxalate(2-); Oxalic acid	88.9882	0.217514	-0.378962	-0.116741	-0.0501137	-0.292821	0.137818	-0.683773	-0.271722	-0.0686873	-0.896092	0.264647	-0.174072	-0.20744	-0.0989594	-0.778105	0.391755	0.137268	0.410961	-0.282851	0.413365	0.216182	-0.0302997	0.164465	-0.215662	-0.162256
C00256 ; C00186 ; C01013 ; C02154 ; HMDB01311 ; HMDB01882 ; HMDB01051 ; HMDB00700 ; HMDB00190 ; C00184	(R)-lactate ; (S)-lactate ; 3-hydroxypropionate ; D-Glyceraldehyde ; D-Lactic acid ; Dihydroxyacetone ; Glyceraldehyde ; Hydroxypropionic acid ; L-Lactic acid ; glycerone	89.0242	0.561918	0.0386038	0.0717084	0.0467398	0.386345	-0.0147791	-0.461973	-0.933589	-0.322602	-0.855721	0.545902	-0.387831	-0.354775	-0.118075	-0.825518	1.23932	0.467981	0.651067	0.477774	2.47661	0.371139	-0.262115	-0.28581	-0.113657	-0.21865
C00116	Glycerol	91.0418	0.0767124	-0.790442	-0.485141	-0.628404	-0.85899	-0.0146524	-0.190164	-0.763987	0.0124451	-0.424528	0.132257	-0.660479	-0.542916	-0.463657	-0.66804	0.116478	-0.664002	-0.0718529	-0.310603	-0.315804	0.174591	-0.601165	-0.554027	-0.677613	-0.511029
HMDB03012	Aniline	92.0505	0.128244	-0.4438	0.195385	-0.671929	-0.484262	-0.0551334	0.0519085	-0.606136	-0.100016	-0.575986	0.173102	-0.909799	-0.222261	-0.615332	-1.17231	0.181075	-0.357394	0.24162	-0.373521	0.066414	0.215427	-0.417669	-0.411023	-0.702319	-0.544223
HMDB05879	Dimethyldisulfide	92.9828	0.0940375	-0.00337207	-0.0132754	0.00506684	-0.033396	0.00912956	-0.00596216	0.0368657	-0.019122	-0.0813308	0.0577925	0.172331	0.139642	0.181854	0.154419	0.107757	-0.186169	0.23467	0.313213	-0.105085	0.0806172	-0.0524588	0.11682	0.0137266	-0.167306
HMDB04983	Dimethyl sulfone	93.0015	-0.0116438	0.132807	0.00797183	-0.028468	-0.270751	-0.0430354	0.210033	-0.113488	-0.00593005	0.133858	0.0474493	0.112428	0.0168	-0.164001	-0.0438706	0.05603	0.0259568	-0.0865576	0.182431	-0.101308	0.0342585	0.134094	-0.0709219	-0.205103	0.0848007
HMDB00228	Phenol	93.0346	0.199047	-0.42216	-0.349793	-0.373687	-0.485134	0.134006	-0.257814	-0.533455	-0.350675	-0.37753	0.0987369	-0.579089	-0.241135	-0.313217	-0.410161	0.332678	-0.387306	-0.0364499	-0.246999	-0.425528	0.211674	-0.478763	-0.61187	-0.434131	-0.507504
HMDB01448 ; C00059	Sulfate ; sulfate	96.9593	0.357018	-0.586657	-0.478573	-0.661705	-0.278893	0.076008	-0.488929	0.0613974	-0.697442	-0.544733	0.318982	-0.670073	-0.452043	-0.536656	-0.926668	0.359706	-0.391161	-0.667699	-0.289242	-0.6995	0.249161	-0.652718	-0.964941	-0.314062	-0.939309
HMDB00973 ; C00009; HMDB02105 ; HMDB01429 ; HMDB02142	Hydrogen phosphate ; hydrogenphosphate; Dihydrogen phosphate ; Phosphate ; Phosphoric acid	96.9677	0.374298	-0.346528	-0.14937	-0.36438	0.187935	0.0426041	-0.435232	0.284099	-0.540547	-0.541511	0.274127	-0.345532	0.0896254	-0.165885	-0.382967	0.332664	-0.19432	-0.426763	-0.371927	-0.239221	0.124536	-0.333065	-0.539289	-0.23469	-0.476726
HMDB03315	Cyclohexanone	97.0646	0.00528994	-0.0110696	0.0548154	0.0412303	-0.141857	0.0178911	0.0278476	-0.203871	0.0566067	-0.0548706	0.0113568	-0.0552198	0.00784423	0.0189143	-0.0464947	0.0531957	-0.0168601	0.059142	0.106501	0.00556473	0.0820689	-0.0439096	-0.125242	-0.000277248	-0.0856184
HMDB05843	Allyl isothiocyanate	98.0035	0.0353167	-0.00766085	-0.00267577	0.0397897	-0.116445	0.0298309	0.0755662	-0.195827	-0.0192787	-0.0634075	0.0153235	-0.0171809	-0.0438691	-0.0290473	-0.031715	0.0499956	0.0150155	0.032566	0.0788374	-0.0406231	0.0682446	0.0154398	-0.117627	0.0396208	-0.0859104
HMDB11749	2-Piperidinone	98.061	0.188206	-0.0882363	0.148704	-0.171895	0.0839854	0.0292643	-0.154931	0.0684253	-0.0369429	-0.189808	0.135017	-0.0601008	0.114262	0.0603126	-0.0677472	0.185918	0.10239	0.110784	-0.159892	0.126496	0.210424	-0.199753	-0.419537	-0.243582	0.00600463
HMDB01862 ; HMDB02167 ; HMDB00509 ; HMDB01470	2-Ethylacrylic acid ; 3-Methylbutyrolactone ; Senecioic acid ; Tiglic acid	99.0421	0.00328682	0.129414	0.0814663	0.122395	-0.118272	0.00317072	0.142715	-0.201227	0.111387	0.0151695	0.00510675	0.108407	0.0564008	0.0941743	0.0115575	0.0374606	0.0485216	0.149912	0.240863	0.032246	0.0670403	0.0600411	0.00182509	0.0707689	0.0197469
HMDB05842 ; HMDB00753 ; HMDB01318 ; C02373 ; HMDB05846 ; HMDB05994 ; HMDB02939	2-Oxohexane ; 3-Hexanone ; 4-Methylpentanal ; 4-methylpentanal ; Ethyl isopropyl ketone ; Hexanal ; Methyl isobutyl ketone	99.078	0.0219332	0.212044	0.153265	0.124359	-0.0523935	0.0405511	0.246171	-0.225628	0.0997571	0.0233995	-0.0179639	-0.0232064	-0.17087	-0.0903748	0.1759	0.0392953	0.292931	0.185402	0.0495135	-0.0546214	0.0207977	0.147028	-0.147779	0.155596	-0.0728818
C00576	betaine aldehyde	100.077	0.024738	0.0073473	0.0792727	0.0216118	0.138995	0.00518121	-0.00974374	-0.186555	-0.00788796	0.0299601	0.00220355	-0.0815137	-0.051779	0.0344421	-0.068791	0.000967471	0.0447474	0.105887	0.184714	0.119155	0.0469781	-0.0477996	-0.0928729	-0.0122759	-0.0364369
HMDB02176 ; HMDB00718 ; HMDB00892	Ethylmethylacetic acid ; Isovaleric acid ; Valeric acid	101.059	0.000669316	0.0397066	-0.00533746	-0.037762	-0.0639326	0.00291082	0.0464497	-0.12058	0.00452135	-0.00574976	0.033413	0.0116983	-0.0643657	-0.0133802	-0.0912109	0.0691086	0.0151402	-0.0310585	0.0754323	-0.0044309	0.0289108	0.0295164	-0.0582558	0.0208534	-0.0375885
HMDB01252	Betaine aldehyde	101.082	0.020534	0.100712	0.115466	0.163738	-0.00945714	0.00604123	0.152996	-0.16391	0.135608	0.010394	0.0110698	0.0590543	0.0954083	0.105201	0.00693235	0.0291964	0.0217713	0.143964	0.226147	0.0633705	0.0421026	0.07219	-0.00739159	0.0906659	0.039362
HMDB02322 ; HMDB03661; C02723	Cadaverine ; HMDB03661; N-methylputrescinium(2+)	101.108	-0.00236884	0.215061	0.0979521	0.172151	-0.0630749	-0.00807839	0.266151	-0.195703	0.193223	0.116571	0.0164086	0.0810016	0.0618672	0.126997	0.0484882	0.0213848	0.0776918	0.114891	0.188552	0.0930774	0.0713568	0.113048	0.0479932	0.0726174	0.0472079
HMDB06509	HMDB06509	101.119	-0.00355776	0.194361	0.0912654	0.161459	-0.0973189	-0.00705369	0.192738	-0.231129	0.153003	0.0181714	0.00686748	0.133867	0.00476322	0.122498	0.0389153	0.0115045	0.0252596	0.0952634	0.189839	0.0675757	0.0636959	0.096041	0.0538196	0.0662404	0.0798401
HMDB11602 ; HMDB02455	3-Oxoalanine ; Pyruvatoxime	102.019	0.0948809	-0.0591775	-0.136928	-0.0410783	-0.174825	0.00753621	0.056814	-0.271415	0.00304388	-0.0507655	0.0523684	0.00282325	-0.225396	0.0517718	-0.2149	0.0703601	-0.0729301	0.0121093	0.0893038	-0.068972	0.0647606	-0.122697	-0.0958151	-0.107861	-0.0842231
HMDB02299 ; C02356 ; C03284 ; HMDB02166 ; HMDB01906 ; HMDB03911 ; C00334 ; C01205 ; HMDB00650 ; HMDB00092 ; HMDB00112 ; HMDB00452 ; C01026	(R)-b-aminoisobutyric acid ; (S)-2-Aminobutanoate ; (S)-3-aminoisobutyric acid ; (S)-b-aminoisobutyric acid ; 2-Aminoisobutyric acid ; 3-Aminoisobutanoic acid ; 4-Aminobutanoate ; D-3-Amino-isobutanoate ; D-Alpha-aminobutyric acid ; Dimethylglycine ; Gamma-Aminobutyric acid ; L-Alpha-aminobutyric acid ; N,N-dimethylglycine	102.056	0.327167	0.214984	0.970957	1.03621	1.39839	0.103653	0.289804	-0.249698	0.633116	0.0809799	0.413014	0.53717	0.95492	1.24288	0.853264	0.62626	0.223972	0.873843	1.09681	1.79079	0.497684	0.192151	0.635861	0.711921	0.666451
C00114	Choline	102.092	0.0457287	0.00122138	0.194455	0.315992	0.239644	0.0653315	0.0893521	-0.367932	0.177268	0.0225764	0.0938797	-0.0639017	0.0185116	0.198845	0.127541	0.0703111	-0.0841788	0.122045	0.275682	0.251287	0.151003	0.0664657	0.153159	0.14997	0.0666521
C00168 ; HMDB01352 ; C00383 ; HMDB00691 ; HMDB06938	3-hydroxypyruvate ; Hydroxypyruvic acid ; Malonate ; Malonic acid ; Tartronate semialdehyde	103.004	-0.0153598	0.374844	0.364194	0.352722	-0.10301	-0.013757	0.41052	-0.407477	0.391317	0.151172	-0.0140106	0.335783	0.198466	0.313084	0.257132	0.0597319	0.236077	0.385333	0.450459	0.257637	0.0979182	0.267822	0.377961	0.323137	0.345797
C01089 ; C05984 ; C06001; HMDB00011 ; HMDB00336 ; HMDB00442 ; HMDB00023 ; HMDB00008 ; HMDB00357 ; HMDB00710 ; HMDB00729	(R)-3-hydroxybutyrate ; 2-Hydroxybutyrate ; 3-hydroxy-2-methylpropanoate; (R)-3-Hydroxybutyric acid ; (R)-3-Hydroxyisobutyric acid ; (S)-3-Hydroxybutyric acid ; (S)-3-Hydroxyisobutyric acid ; 2-Hydroxybutyric acid ; 3-Hydroxybutyric acid ; 4-Hydroxybutyric acid ; Alpha-Hydroxyisobutyric acid	103.037	-0.0328561	0.243259	0.287519	0.311049	-0.12437	-0.0126886	0.260615	-0.404731	0.287276	0.0472967	0.0589797	0.248477	0.0718537	0.24398	0.128694	-0.0190301	0.127005	0.360332	0.46579	0.161344	0.0674184	0.19521	0.343812	0.343579	0.317122
HMDB02006	2,3-Diaminopropionic acid	103.052	0.0320916	0.00955171	0.139445	0.26488	0.0493826	0.0349261	-0.0309266	-0.512818	0.277155	0.0640905	0.100588	0.0600414	-0.0328376	0.225181	-0.00962114	0.00866514	0.0732743	0.194484	0.324639	0.212938	0.103645	0.127258	0.203367	0.233532	0.277305
HMDB03406 ; C00740 ; HMDB00187 ; C00065	D-Serine ; D-serine ; L-Serine ; L-serine	104.035	0.267497	0.00845551	0.815165	0.383313	0.730703	-0.0255278	0.0489822	0.86553	0.0379992	-0.447839	0.237681	0.0596031	0.884815	0.343226	-0.218454	0.328827	0.603062	0.914537	0.626659	-0.203362	-0.28716	-0.00986384	0.0613679	0.269452	0.0734055
C00258 ; HMDB00139 ; HMDB06372	D-glycerate ; Glyceric acid ; L-Glyceric acid	105.019	0.134224	-0.137924	-0.260104	-0.21999	-0.195538	0.00656787	0.619338	-0.431031	-0.247505	-0.193232	0.0518479	-0.188878	0.0124432	-0.349217	-0.417759	0.0665445	0.0966247	-0.530712	-0.201262	-0.432535	0.0892782	0.379722	-0.400037	0.252834	-0.190055
HMDB06115	Benzaldehyde	105.035	0.213776	-0.160078	0.0261104	-0.335868	-0.239145	-0.0262925	-0.192788	0.115584	-0.10866	-0.301148	0.0671824	-0.177168	0.340291	-0.0915737	-0.145886	0.243864	-0.0974177	0.129792	0.124724	-0.472564	0.0687544	0.0280635	-0.279453	-0.133656	-0.0387198
HMDB03119 ; HMDB02048 ; HMDB02055 ; HMDB01858	Benzyl alcohol ; m-Cresol ; o-Cresol ; p-Cresol	107.05	-0.980266	1.51955	0.908794	0.854447	0.470544	-0.833448	1.54453	0.131188	0.883127	0.935936	-0.724257	1.35336	0.845652	0.732496	0.854659	-0.190706	1.25529	0.449582	0.898888	0.912494	-1.02635	1.55221	0.524904	0.901636	0.898574
HMDB01169	4-Aminophenol	108.045	-0.0978166	0.144416	0.0455827	0.00548411	0.0443955	-0.0453075	0.0334001	0.0119527	-0.0972443	-0.0914284	-0.00328136	-0.0496127	-0.0283405	-0.10704	-0.176632	-0.0214022	0.0653367	-0.0986986	0.0362364	-0.0303557	-0.0569328	0.103167	-0.148481	-0.118744	-0.134795
HMDB02434 ; HMDB00957	Hydroquinone ; Pyrocatechol	109.029	0.433142	-1.32443	-1.76696	-2.43768	-2.83984	0.397841	-1.25029	-3.21585	-2.44804	-2.73547	0.362962	-2.14626	-1.20752	-2.26691	-2.36313	0.777056	-1.60785	-1.135	-1.92978	-2.21779	0.523359	-2.00655	-2.84584	-2.6335	-2.7118
HMDB03905 ; C05130	Imidazole-4-acetaldehyde ; imidazole-4-acetaldehyde	109.04	0.370308	-0.99827	-0.879196	-1.13128	-1.22317	0.32236	-0.889129	-1.21179	-1.35479	-1.58694	0.308924	-1.41898	-0.638084	-1.25436	-1.29862	0.671552	-1.07691	-0.699711	-1.11791	-1.35052	0.424994	-1.4395	-1.72501	-1.76502	-1.81432
HMDB04230	Pyrrole-2-carboxylic acid	110.025	0.174519	0.106795	0.391369	0.576761	0.932466	0.0509976	-0.0405221	-0.114372	0.00613629	-0.206316	0.199201	0.167354	0.518127	0.578628	0.428087	0.345111	0.236295	0.389508	0.417029	0.996634	0.231459	-0.0561157	-0.0871987	0.318042	0.152564
HMDB00630 ; C00380	Cytosine ; cytosine	110.033	0.390827	-1.22556	-1.43834	-1.74085	-1.86458	0.372701	-1.04541	-2.47492	-1.96166	-2.29215	0.335874	-1.88079	-1.11228	-1.70709	-1.87683	0.720038	-1.54046	-0.958992	-1.53669	-1.67382	0.487127	-1.79531	-2.51194	-2.04123	-2.08767
HMDB00870 ; C00388	Histamine ; histamium	110.072	0.243811	-0.10344	0.782279	0.232687	1.17863	-0.0825512	-0.108728	1.14948	0.322635	0.252789	0.286129	0.247312	1.32214	1.04987	0.712811	0.508158	0.418878	0.913472	0.451089	1.13957	-0.0850657	0.410843	0.385898	0.195816	0.591134
HMDB00617 ; HMDB00444	2-Furoic acid ; 3-Furoic acid	111.008	0.217185	0.95832	1.49011	1.43474	2.00955	0.168122	0.610609	-0.368747	0.804341	0.260837	0.508319	0.779923	1.00939	1.35765	1.03492	0.985493	0.879872	1.2163	1.1702	2.65672	0.634168	0.290149	0.638014	0.89752	1.056
HMDB00300 ; C00106	Uracil ; uracil	111.02	0.352453	-0.110949	0.27047	0.419671	0.683637	0.14131	-0.0157158	-0.363405	0.592148	0.589981	0.378439	-0.306195	0.0196969	0.36909	0.254296	0.549322	-0.244907	0.113402	0.358858	0.74201	0.420258	-0.362014	-0.306301	0.253949	0.0288848
HMDB01164	trans-1,2-Dihydrobenzene-1,2-diol	111.045	-0.0261261	-0.061706	-0.106628	-0.0375584	-0.260328	0.0255578	-0.114123	-0.388168	-0.0283866	-0.0233782	0.0623454	-0.179343	-0.170533	-0.171635	-0.266847	0.129153	-0.241639	-0.0420155	-0.0539067	-0.124403	0.0906182	-0.136213	-0.0283669	-0.0178404	-0.0719374
HMDB06875 ; C04322 ; HMDB01301 ; C03564	1-Pyrroline-2-carboxylic acid ; 1-Pyrroline-5-carboxylate ; 1-Pyrroline-5-carboxylic acid ; 1-pyrroline-2-carboxylate	112.04	0.375438	0.0537648	0.793163	0.517203	1.12205	0.0443791	0.118648	0.544426	0.260755	0.197279	0.345316	-0.0524767	0.558135	0.501738	0.420088	0.584544	0.452173	0.808542	0.726353	0.928495	0.29795	-0.206529	-0.261564	0.0549839	0.0723798
HMDB00562 ; C00791	Creatinine ; creatinine	112.051	0.0125991	-0.0343439	0.192501	0.160721	0.240531	-0.0301364	0.161304	0.222586	0.161174	0.245984	-0.103667	-0.238157	0.225161	0.0626093	0.402381	0.262137	0.142661	0.523584	0.474984	0.785786	-0.0613396	-0.114821	-0.0932452	0.234233	0.337778
HMDB00257 ; C05529 ; C05529	Thiosulfate ; hydroxidodioxidosulfidosulfate(1-) ; thiosulfate(2-)	112.937	0.024846	-0.645631	-0.297279	-0.407102	0.0153169	0.00344962	-0.547421	0.121684	-0.476773	-0.734883	0.0375934	-0.670297	-0.159253	-0.0230122	-0.416804	0.195187	-0.286992	-0.1724	-0.779968	-0.358667	0.0567567	-0.426155	-0.38804	-0.215279	-0.729166
C00429 ; HMDB00076 ; HMDB03646 ; C02512	5,6-dihydrouracil ; Dihydrouracil ; HMDB03646 ; L-3-Cyanoalanine	113.036	0.370695	0.175357	1.06736	0.871228	1.35441	0.00271236	0.116446	0.847633	0.682636	0.427173	0.37967	0.394574	1.05374	0.930364	0.617703	0.611478	0.635068	1.07472	1.08605	1.28587	0.0448268	0.158495	0.330652	0.547159	0.592438
HMDB00453 ; HMDB03843 ; HMDB10719	Delta-Hexanolactone ; Gamma-Caprolactone ; trans-Hex-2-enoic acid	113.06	0.0995412	-0.367921	-0.127083	-0.136861	-0.243382	0.051923	-0.141004	-0.188985	-0.0561411	-0.0668694	0.062237	-0.118479	-0.113395	-0.206379	-0.121268	0.144906	-0.104311	-0.0897695	0.0721224	-0.166193	0.0597869	-0.292842	-0.138637	-0.112141	-0.0189293
HMDB00323	3-Amino-2-piperidone	113.071	0.261081	-0.165286	0.280619	-0.281761	0.299255	0.0259397	-0.262899	0.461315	-0.186947	-0.192313	0.15261	-0.15161	0.0977987	0.137877	-0.0852381	0.248288	0.0913395	0.0971454	-0.0560238	0.0404507	0.0718565	-0.414309	-0.352597	0.089961	-0.217476
HMDB03671 ; HMDB04814 ; HMDB05841	2-Heptanone ; 4-Heptanone ; Ethyl isobutyl ketone	113.097	0.0139808	0.0281123	-0.301175	-0.109876	-0.168529	-0.0806969	-0.0189029	-0.268232	-0.00536847	0.0359383	0.00584512	0.212765	-0.0918253	0.0770473	-0.273404	0.183322	0.0438274	-0.388896	-0.0303296	-0.103009	-0.056027	-0.091853	-0.284524	-0.0032237	-0.322528
HMDB03411 ; C00763 ; HMDB00162 ; C00148 ; C18170	D-Proline ; D-proline ; L-Proline ; L-proline ; acetamidopropanal	114.056	0.34963	0.676518	1.35637	0.82296	1.44415	0.00219355	0.65733	0.820412	0.875493	0.568928	0.455546	1.07377	1.71274	1.75589	1.42259	0.860389	1.42479	1.84378	1.95803	3.34702	0.356032	1.09936	1.5234	1.62975	1.71921
C00122 ; HMDB00134 ; HMDB00176	Fumarate ; Fumaric acid ; Maleic acid	115.003	0.604673	0.197346	0.967168	-0.0254035	1.06216	0.0533726	-0.136836	0.225066	0.00654877	-0.560881	0.525687	-1.84043	-1.21083	-1.48003	-2.15066	1.18726	0.0743171	-0.080083	-0.511369	0.657029	0.555565	-0.150623	0.254836	0.182714	0.0111136
HMDB03771 ; HMDB01865 ; C00141 ; HMDB00019 ; HMDB12233 ; HMDB00720 ; HMDB00310	2-Methylacetoacetic acid ; 2-Oxovaleric acid ; 3-methyl-2-oxobutanoate ; Alpha-ketoisovaleric acid ; Glutarate semialdehyde ; Levulinic acid ; Methylacetoacetic acid	115.04	0.0988652	-0.156721	-0.112396	-0.293041	-0.460644	0.0284727	-0.0779314	-0.365578	-0.123596	-0.190576	0.107299	-0.171941	-0.241431	-0.3753	-0.198045	0.115398	-0.0689436	-0.0158525	-0.0973616	-0.00429732	0.215692	-0.241688	-0.133856	-0.172365	-0.254086
HMDB00535 ; HMDB00689	Caproic acid ; Isocaproic acid	115.076	-0.0330624	0.348148	0.0676504	0.0221645	0.017158	-0.0330346	0.145317	-0.0352097	-0.0165839	0.149054	-0.0163279	0.315007	0.0381913	0.102555	0.110825	0.189339	0.262927	-0.0128531	0.161745	0.279032	-0.000846508	0.124702	-0.162985	0.0853539	-0.0636811
HMDB12176	5-Aminopentanamide	115.087	0.0138283	0.23218	-0.0406805	-0.0670124	-0.0823289	0.00623145	0.150687	-0.0952567	-0.0438763	-0.0555611	0.0298036	0.120217	-0.151323	-0.029169	0.0744999	0.160479	0.222976	-0.119017	0.0463002	0.108466	0.0123187	-0.0133113	-0.349695	0.010328	-0.145404
HMDB02287 ;	Homocysteine thiolactone ; homocysteine thiolactone	116.017	0.427054	0.537686	1.33553	1.07115	1.70215	0.0921637	0.635906	0.416754	1.09945	0.591036	0.466523	-0.0200393	0.822839	1.00135	0.564874	0.602156	0.433719	1.18217	1.29122	2.0254	0.571098	0.00892102	0.0127271	0.236068	0.394165
HMDB00532 ; HMDB06454 ; C03508 ; HMDB12249	Acetylglycine ; L-2-Amino-3-oxobutanoic acid ; L-2-amino-3-oxobutanoic acid ; L-Aspartate-semialdehyde	116.035	0.336159	-0.0849976	0.156169	-0.167224	0.201991	0.0186716	0.196151	0.137122	0.0128957	-0.422336	0.301433	-0.028469	0.00473022	0.114729	-0.24996	0.520508	0.459396	0.517809	0.267355	1.13326	0.288445	-0.105929	-0.41533	-0.276142	-0.236544
HMDB00128 ; C00581	Guanidoacetic acid ; guanidinoacetic acid	116.043	0.145971	-0.0271024	-0.18871	-0.0865231	-0.3325	0.050812	0.0347683	-0.177837	0.122843	-0.0790904	0.140063	-0.0485331	-0.0369149	-0.163055	-0.345645	0.190079	0.0372336	0.163671	-0.0773556	0.375438	0.200166	-0.262069	-0.111554	0.0742451	-0.2375
HMDB00738	Indole	116.051	0.167146	-0.199765	0.291618	-0.0392304	0.40143	-0.0185734	0.129767	0.54237	0.387466	0.284867	0.134672	0.0781445	0.557685	0.435526	0.451506	0.245498	0.257044	0.669991	0.530107	0.531214	-0.0779951	0.0682025	0.00110905	-0.217617	-0.553786
HMDB03355 ; HMDB00043 ; HMDB02141 ; HMDB00883 ; C00183 ; HMDB01382 ; C00719	5-Aminopentanoic acid ; Betaine ; HMDB02141 ; L-Valine ; L-valine ; Vaporole ; glycine betaine	116.072	0.337833	-0.236789	0.560961	-0.00187918	0.837785	-0.0301852	-0.0733301	1.04705	0.159469	-0.077293	0.295484	0.18733	1.03891	0.712243	0.383729	0.450135	0.445013	0.677218	0.54019	0.337202	-0.056877	0.121028	0.293771	0.364914	0.300083
HMDB00349 ; C02170 ; HMDB00202 ; C00042 ; HMDB00254 ; HMDB00940	Erythrono-1,4-lactone ; Methylmalonate ; Methylmalonic acid ; Succinate ; Succinic acid ; Threonolactone	117.019	0.412865	0.00732042	0.249087	0.0562278	0.387447	0.0650022	-0.207932	-0.285062	-0.124681	-0.473046	0.470312	-0.745579	-0.569779	-0.658154	-1.01387	0.629022	-0.194375	-0.0862408	-0.147955	0.447842	0.385743	-0.106598	0.0779114	0.231038	0.106385
HMDB00396 ; HMDB01987 ; HMDB00407 ; HMDB01863 ; HMDB00354 ; HMDB00351 ; HMDB00410 ; HMDB00754 ; HMDB00531 ; HMDB02011 ; HMDB00642 ;	2-Ethylhydracrylic acid ; 2-Hydroxy-2-methylbutyric acid ; 2-Hydroxy-3-methylbutyric acid ; 2-Hydroxyvaleric acid ; 2-Methyl-3-hydroxybutyric acid ; 3-Hydroxy-2-methyl-[R-(R,S)]-butanoic acid ; 3-Hydroxy-2-methyl-[S-(R,R)]-butanoic acid ; 3-Hydroxyisovaleric acid ; 3-Hydroxyvaleric acid ; 4-Hydroxyisovaleric acid ; Erythronilic acid ; beta-hydroxy-beta-methylbutyrate	117.055	0.120421	-0.280388	-0.118912	-0.297888	-0.0384249	-0.000856405	-0.19675	0.0108963	-0.312934	-0.234798	0.11389	-0.331084	-0.110491	-0.269389	-0.29798	0.159358	-0.12327	-0.051838	-0.0937554	-0.0639433	0.0054409	-0.246405	-0.434261	-0.179742	-0.365864
HMDB02362 ; HMDB06284	2,4-Diaminobutyric acid ; L-2,4-diaminobutyric acid	117.067	0.153875	-0.143721	0.0322354	-0.299532	0.283986	-0.00121087	-0.0972747	0.177371	-0.0548686	-0.169387	0.158037	-0.139582	0.107209	0.0177482	-0.278121	0.126983	-0.094894	0.158946	0.0107983	0.0779571	0.0187128	-0.0293394	-0.318202	-0.101639	-0.24875
HMDB04041 ; HMDB00719 ; HMDB00167 ; C00263 ; C00188	L-Allothreonine ; L-Homoserine ; L-Threonine ; L-homoserine ; L-threonine	118.05	0.346048	0.142133	1.01944	0.779793	1.37394	-0.0233276	0.230159	1.01857	0.520486	0.345902	0.373212	0.372451	1.19801	0.90975	0.549195	0.570411	0.728839	1.22745	1.1008	1.22253	-0.0385442	0.204167	0.295827	0.479982	0.557985
HMDB01368 ; C00957	3-Mercaptopyruvic acid ; 3-mercaptopyruvate	118.981	0.164224	-0.557914	0.0280771	-0.866457	0.478275	-0.0357653	-0.86488	0.936153	-1.10216	-0.787705	0.0969286	-0.508356	0.34943	-0.31289	-0.978065	0.288893	-0.00821401	-0.42093	-0.77671	-1.76674	-0.115673	-0.168703	-1.00664	-0.612222	-1.34356
C08276; HMDB01527	3-(methylthio)propionate; 3-Methylthiopropionic acid	119.017	0.0475509	-0.0783975	0.0599339	-0.0116478	0.0782489	0.0326855	-0.0350483	0.114	0.101676	-0.188626	-0.0166765	0.00372183	0.0927835	0.107328	-0.0605629	0.112971	-0.0213087	0.163882	0.0272836	-0.0785739	0.0410585	0.00879548	0.0758916	-0.00573056	0.125151
HMDB00337 ; HMDB00360 ; HMDB00498 ; HMDB02453 ; HMDB02601 ; HMDB02649 ; HMDB06293 ; C02045; HMDB01366	(S)-3,4-Dihydroxybutyric acid ; 2,4-Dihydroxybutanoic acid ; 4-Deoxyerythronic acid ; 4-Deoxythreonic acid ; A,b-Dihydroxyisobutyric acid ; Erythrose ; L-Erythrulose ; L-erythrulose; Purine	119.034	0.205827	-0.36425	0.0258445	-0.354972	0.465975	-0.042207	-0.478438	0.747994	-0.570811	-0.547676	0.147339	-0.247924	0.36794	-0.135266	-0.411396	0.216369	-0.022866	-0.381784	-0.410933	-0.445784	-0.0769049	-0.233411	-0.493334	-0.376123	-0.563949
HMDB04072 ; HMDB06236 ; C00601	4-Hydroxystyrene ; Phenylacetaldehyde ; phenylacetaldehyde	119.051	0.0202789	0.0292071	0.036094	-0.277465	-0.461462	0.0184052	0.0577	-0.484715	-0.0147259	0.0519843	0.0211626	-0.163273	-0.180594	-0.266209	-0.0343657	0.0304375	0.0645252	0.220538	-0.0511877	0.0676525	0.271926	-0.0783287	-0.0877377	-0.185073	-0.18324
HMDB03417 ; HMDB00574 ; C00097	D-Cysteine ; L-Cysteine ; L-cysteine	120.012	0.221408	-0.0751116	0.376732	0.054754	1.33129	-0.0528176	-0.151505	1.07464	-0.473114	0.0337272	0.247186	-0.213013	0.511739	-0.219923	-0.386135	0.359608	0.421803	0.265679	-0.0339213	0.71408	-0.136902	0.453142	-0.231956	-0.612751	-0.654197
HMDB04461	Benzamide	120.046	0.055534	-0.117721	-0.262516	-0.555301	-0.269745	0.0151756	-0.0686524	-0.0512223	-0.296883	-0.196149	0.0681987	-0.305724	-0.355876	-0.368812	-0.343908	0.0617523	-0.304493	-0.601543	-0.108018	-0.0885323	0.0860718	-0.130115	-0.389621	-0.155989	-0.43481
C05823 ; HMDB02127	3-Mercaptolactate ; 3-Mercaptolactic acid	120.996	0.364432	-0.187595	-0.127075	-0.141521	-0.0222884	0.0523461	-0.296459	0.0852644	-0.274047	-0.546329	0.248544	0.219564	-0.228923	-0.103062	-0.562139	0.341902	-0.123769	-0.198731	-0.32311	-0.512158	0.16246	-0.23464	0.251708	-0.0631214	-0.428427
HMDB11718 ; HMDB01870 ; C00180	4-Hydroxybenzaldehyde ; Benzoic acid ; benzoate	121.03	-0.0910808	-0.0622318	-0.0518058	-0.273891	0.36233	-0.131458	0.0157579	0.129725	-0.232618	0.802886	-0.0739825	-0.15882	-0.103355	-0.00219964	-0.173469	0.136234	0.167867	-0.186775	-0.226147	-0.057108	-0.0433815	0.361794	-0.294308	-0.00591699	-0.25799
HMDB01406 ; C00153	HMDB01406 ; Nicotinamide	121.04	0.0197279	-0.270849	-0.186637	-0.259326	0.104699	-0.0260205	-0.16232	-0.0306859	-0.322354	0.413767	0.00947019	-0.299886	-0.0906283	-0.103171	-0.262844	0.112454	-0.0493114	-0.258092	-0.291189	-0.129524	0.0156336	0.104943	-0.400504	-0.133454	-0.30364
HMDB04136 ; HMDB02994	D-Threitol ; Erythritol	121.051	-0.0496488	-0.273616	-0.368461	-0.395367	0.135464	-0.0470397	-0.221391	0.013818	-0.346496	0.429563	-0.00886398	-0.298926	-0.19055	-0.293974	-0.341939	0.11524	0.0379698	-0.350286	-0.40262	-0.134208	0.00307109	0.100579	-0.53792	-0.171241	-0.304595
HMDB01488 ; C00253 ; C10164	HMDB01488 ; Nicotinate ; Picolinic acid	122.024	-0.0383489	0.132893	-0.0943709	0.04915	-0.0473728	-0.0381455	0.223017	-0.295225	-0.051875	0.119021	-0.0116356	0.0798777	-0.165609	-0.0567191	-0.0507821	0.0911184	0.0615267	-0.137191	0.00245291	0.00760782	0.000294583	0.0988232	-0.0749874	-0.0644817	-0.1244
HMDB00873 ; HMDB01398	4-Methylcatechol ; Guaiacol	123.047	0.0380014	0.133775	0.10636	0.15681	-0.169217	0.0100552	0.153981	-0.280012	0.105712	-0.0435401	0.00686813	-0.0467003	0.00205673	-0.00934065	0.0470117	0.0563735	0.0493935	0.155832	0.0824278	0.0860479	0.102211	-0.040775	0.0125743	-0.0477955	0.00978903
C00245	Taurine	124.007	0.239394	-0.10598	-0.115227	-0.0978203	-0.331183	0.0713598	0.00156996	-0.542409	-0.0638594	-0.14487	0.192587	-0.199366	-0.249854	-0.187929	-0.265278	0.433807	0.0954615	0.390949	0.355788	0.456503	0.265029	-0.272316	-0.335658	-0.0648258	-0.291206
C03557 ; HMDB11747	(2-Aminoethyl)phosphonate ; Ciliatine	124.018	0.0154757	0.287811	0.0517182	-0.0196042	-0.144601	-0.0168126	0.309172	-0.478865	0.04887	0.119519	0.00758044	0.1018	-0.112673	-0.0930245	0.0472726	0.0967577	0.0976958	0.0791029	0.0715172	0.188191	0.1004	0.173283	-0.138886	-0.0567048	0.0733874
HMDB04339 ; HMDB11601 ; HMDB02894	2-O-Methylcytosine ; 3-Methylcytosine ; 5-Methylcytosine	124.048	0.00968886	0.0931758	0.100427	0.0194574	-0.20362	0.0107315	0.15499	-0.35776	0.0653729	-0.0382625	0.0175373	-0.0409951	-0.0835659	-0.0396496	-0.0279315	0.0582608	-0.0993588	0.145075	0.0625751	0.0379698	0.0983612	0.0449432	-0.0694088	-0.0279579	-0.0155478
HMDB00898 ; HMDB01861; C05127	1-Methylhistamine ; 3-Methylhistamine; N(tele)-methylhistaminium	124.086	0.0383226	0.0791939	0.0585685	0.0801699	-0.142242	-0.00067815	0.111876	-0.238655	0.0792662	0.0137756	0.0125763	0.0208065	0.0167314	0.0365882	0.0528544	0.0396834	-0.0124329	0.180678	0.18531	0.0409348	0.10431	0.0387153	-0.0084644	-0.0303152	0.0210056
HMDB03903	2-Hydroxyethanesulfonate	124.989	0.0425455	0.0972387	0.0837079	0.0561976	-0.14144	0.0195328	0.042334	-0.325447	0.110528	0.0310764	0.0255404	0.0247875	-0.00897079	0.0188024	-0.0368774	0.0725252	-0.0434023	0.118652	0.109384	0.0143329	0.121965	0.0274693	-0.00116107	-0.0363165	0.028868
HMDB12228	Ethylphosphate	124.998	0.0600203	0.0656165	0.0237553	0.0302527	-0.228852	0.0348602	-0.00638171	-0.406452	0.0277332	-0.0507771	0.0315506	-0.0348251	-0.0731417	-0.0487761	-0.0548306	0.103275	-0.0844658	0.0526778	0.0506157	-0.069988	0.137982	0.000152063	-0.0716834	-0.0342032	-0.0280034
HMDB02024 ; C00178 ; C02835	Imidazoleacetic acid ; Thymine ; imidazol-4-ylacetate	125.033	-0.00201388	0.006117	0.0161624	0.065042	-0.0483798	0.0259818	0.0791805	-0.217361	0.0799348	0.0288119	0.0214446	-0.00343125	0.0534552	0.0357198	0.0755306	0.00774661	-0.0724066	0.0542608	0.044994	0.0307791	0.0924788	-0.00365815	0.114137	0.337483	0.283349
HMDB02128 ; HMDB03192	2,4-Diamino-6-hydroxypyrimidine ; 5-Aminoimidazole-4-carboxamide	125.045	0.0423636	-0.0414234	-0.0188598	0.173491	-0.0639594	0.0574174	0.027888	-0.295273	0.0984802	-0.0101118	0.0173801	-0.121166	-0.0114094	0.0722287	0.0671767	0.0598519	-0.0830937	0.0396858	0.0791359	0.196577	0.138409	-0.00261043	0.004628	0.169127	0.255102
HMDB12238	Iodide	125.899	0.1963	0.753662	-0.000926765	-0.159584	-0.556158	0.148172	0.388681	-0.777424	-0.347943	-0.497126	0.128547	0.0862111	-0.372905	-0.42931	-0.466047	0.10285	-0.0253609	-0.233614	-0.366821	-0.406971	0.140555	0.0899997	-0.409532	-0.203024	-0.312057
HMDB12130 ; C04092 ; ; HMDB01084	(S)-2,3,4,5-Tetrahydropiperidine-2-carboxylate ; 1-piperideine-2-carboxylate ; 1-piperideine-6-carboxylate ; D-1-Piperideine-2-carboxylic acid	126.056	0.0482437	0.115595	0.058524	-0.243406	0.0553536	-0.0951506	0.283684	-0.0598549	-0.036985	-0.0701635	-0.0370076	-0.134349	0.0301679	0.0257536	-0.0232473	0.0304106	0.17408	0.183794	-0.118136	0.0798352	-0.0530195	0.153635	-0.0728737	0.0577809	0.00224705
C00708	iodide	126.905	0.323544	-0.695013	-0.735599	-0.969502	-0.201237	0.181472	-0.98749	-0.200568	-0.948918	-0.791019	0.416893	-0.759662	-0.724981	-0.695103	-1.14546	0.691569	-0.143136	-1.11379	-0.997937	-0.88239	0.0768899	-0.196469	-0.592584	-0.308494	-0.806997
C00906 ; HMDB00079	5,6-dihydrothymine ; Dihydrothymine	127.051	0.338151	0.108996	1.11045	0.815464	1.12951	0.0193434	0.164059	0.858384	0.265026	-0.215135	0.313395	0.333639	1.16524	0.749192	0.47671	0.54155	0.662767	1.09261	0.841186	0.840206	-0.140376	0.122903	0.101318	-0.00282283	-0.198161
C00829	naphthalene	127.052	0.33844	0.0459628	1.18744	0.689452	1.20762	0.0243866	0.190341	0.925568	0.252468	-0.15935	0.32681	0.413123	1.23675	0.816606	0.500195	0.529173	0.66802	1.16777	0.914605	0.876197	-0.10282	0.144222	0.185941	0.0498919	-0.120366
HMDB01140	Octanal	127.112	-0.697698	1.2084	0.533157	0.759984	0.405699	-0.514072	1.23587	0.0574091	0.72479	0.933174	-0.382979	1.0356	0.31215	0.583697	0.65785	0.0172422	0.803368	-0.0292675	0.584359	0.696925	-0.628322	1.04826	0.358247	0.662374	0.70672
C01879 ; C04281; HMDB02234 ; HMDB01843 ; HMDB00267 ; HMDB00805 ; HMDB01369	5-oxoprolinate ; L-1-Pyrroline-3-hydroxy-5-carboxylate; 1-Pyrroline-4-hydroxy-2-carboxylate ; HMDB01843 ; Pyroglutamic acid ; Pyrrolidonecarboxylic acid ; Pyrroline hydroxycarboxylic acid	128.036	0.206562	-0.706171	0.534417	-0.0869364	1.79739	-0.155665	-0.861574	1.42841	-0.567819	-0.548308	0.325361	-0.441665	1.42316	0.341004	-0.0237548	0.562287	0.00281968	-0.111195	-0.330626	0.416614	-0.150618	-0.412353	-0.608325	-0.439709	-0.546779
C05936 ; HMDB05960 ; HMDB04226 ; HMDB00716 ; C00408 ; HMDB00070	4-acetamidobutanal ; D-Pipecolic acid ; HMDB04226 ; L-Pipecolic acid ; L-pipecolic acid ; Pipecolic acid	128.069	0.139649	-0.797393	0.250589	-0.342134	1.6684	-0.165672	-0.848822	1.24281	-0.793648	-0.84611	0.285071	-0.322369	1.50909	0.253261	-0.160788	0.521443	-0.178102	-0.258409	-0.378066	0.132629	-0.236537	-0.524312	-0.747612	-0.471395	-0.782426
C01149	4-trimethylammoniobutanal	128.105	0.0259389	-0.911937	0.142935	-0.469848	2.04754	-0.186354	-0.613734	1.1405	-0.792829	-0.844632	0.22391	-0.49111	1.35147	0.132866	-0.387583	0.361835	-0.176926	-0.277642	-0.25251	0.0519918	-0.302846	-0.656122	-0.797122	-0.635224	-0.817918
HMDB00634 ; HMDB00620 ; HMDB02092 ; C01732 ; HMDB00749 ; C00490	Citraconic acid ; Glutaconic acid ; Itaconic acid ; Mesaconate ; Mesaconic acid ; itaconate(2-)	129.019	0.473627	0.532575	1.12105	0.777425	1.67788	0.121383	-0.207684	-0.0380811	0.154859	-0.145017	0.590507	-0.13137	0.268514	0.536158	0.00027432	1.16121	0.821362	1.0073	0.764012	2.45957	0.59552	0.0466051	0.446564	0.489858	0.457093
HMDB01864 ; HMDB00408 ; HMDB00491 ; HMDB10717 ; HMDB00695 ; HMDB06024; C03465 ; C00233	2-Ketohexanoic acid ; 2-Methyl-3-ketovaleric acid ; 3-Methyl-2-oxovaleric acid ; 3-Oxohexanoic acid ; Ketoleucine ; Mevalonolactone; 3-methyl-2-oxopentanoate ; 4-methyl-2-oxopentanoate	129.056	0.408894	0.121573	0.0584676	0.169194	0.300715	-0.0700673	-0.31588	-0.511548	-0.0458119	-0.31198	0.46753	-0.162838	-0.347694	-0.167814	-0.58733	0.648056	0.075595	0.328293	0.335598	0.880573	0.109768	-0.165353	-0.105804	0.0951853	-0.0315289
HMDB00666	Heptanoic acid	129.092	-0.0547382	0.723771	-0.173958	0.36699	-0.0196085	-0.00605001	0.39387	-0.424627	-0.0247109	0.292653	0.0379562	0.676846	-0.325636	0.172578	0.00602796	0.343702	0.334392	-0.378711	0.13983	0.174397	0.0690551	0.280165	-0.471985	0.267694	0.0869151
HMDB02064 ; C02714	HMDB02064 ; N-acetylputrescinium	129.102	0.0160663	0.484505	-0.207591	0.169975	-0.0357597	0.0219597	0.233169	-0.543473	-0.182912	0.125106	0.0804659	0.579258	-0.404295	0.0755778	-0.185883	0.320792	0.273993	-0.306497	0.103399	0.164868	0.0823811	0.21663	-0.542322	0.233698	-0.0677749
HMDB01432; C00179; HMDB01345	Agmatine; agmatinium(2+); 4-Trimethylammoniobutanal	129.115	0.00922169	0.463051	-0.1075	0.186599	-0.0860171	0.00343884	0.151745	-0.128725	-0.130181	0.0588397	0.0305455	0.560373	-0.301962	0.0603706	-0.0875225	0.241922	0.309613	-0.244805	-0.0858578	0.130219	0.0461286	0.206059	-0.420697	0.158314	-0.0224856
HMDB01183	Octanol	129.128	-0.651261	1.19597	0.456619	0.586103	0.531482	-0.332464	1.14513	0.262963	0.473265	0.619747	-0.428309	1.10172	0.425078	0.526137	0.538015	0.0185881	0.900431	-0.067099	0.367512	0.50586	-0.628687	1.05233	0.431213	0.598611	0.491604
HMDB01131	Iminoaspartic acid	130.014	0.182239	-0.36461	0.15887	0.0076982	0.381028	-0.0152544	-0.528554	0.0960452	-0.200903	-0.0209364	0.179498	-0.314501	-0.291157	-0.537908	-0.0905958	0.174128	0.160535	-0.198479	-0.152103	-0.0409372	0.103203	-0.394337	-0.18343	0.151086	0.0860632
HMDB02113 ; HMDB06055 ; HMDB06272 ; C00430 ; HMDB01149 ; C01110 ; HMDB00766 ; HMDB00725 ; C01165 ; HMDB02104 ; ; HMDB00783 ; C01157	3-Hydroxy-L-proline ; 4-Hydroxy&#8203 ; 5-Amino-2-oxopentanoic acid ; 5-Amino-4-oxopentanoate ; 5-Aminolevulinic acid ; 5-amino-2-oxopentanoic acid ; HMDB00766 ; Hydroxyproline ; L-Glutamate 5-semialdehyde ; L-Glutamic-gamma-semialdehyde ; N-acetyl-L-alanine ; Propionylglycine ; trans-4-hydroxy-L-proline	130.051	0.361876	0.458348	1.44992	1.18305	1.88367	0.009572	0.37887	0.91168	0.79508	0.561695	0.400049	0.657544	1.44003	1.36188	1.01928	0.749109	1.16389	1.71169	1.583	2.08365	0.089348	0.497888	0.720187	0.851679	1.06122
HMDB00064 ; C00300	Creatine ; creatine	130.064	0.34133	0.214446	1.1122	0.996426	1.55864	0.0309224	0.190998	0.729961	0.579515	0.361187	0.366776	0.415379	1.16763	1.00931	0.756114	0.701072	0.873135	1.41991	1.27811	1.78279	0.0898048	0.33007	0.46352	0.668858	0.698001
HMDB00466	3-Methylindole	130.064	0.339605	0.196346	1.04341	0.954254	1.49184	0.0295814	0.169198	0.670891	0.617701	0.412934	0.357184	0.348896	1.04214	0.970856	0.738749	0.65229	0.771296	1.3187	1.23995	1.64141	0.0812099	0.316912	0.397419	0.682272	0.662416
HMDB01901 ; HMDB03640 ; HMDB00557 ; HMDB00172 ; HMDB00687 ; HMDB01645 ; C00407 ; C00123	Aminocaproic acid ; Beta-Leucine ; L-Alloisoleucine ; L-Isoleucine ; L-Leucine ; L-Norleucine ; L-isoleucine ; L-leucine	130.088	0.364316	-0.168211	0.659969	0.204341	0.954414	-0.00124115	-0.0120491	1.02158	0.244792	-0.03501	0.326253	0.280329	1.13353	0.832777	0.532864	0.516799	0.637733	0.858372	0.626913	0.677794	-0.0878961	0.321634	0.432594	0.590103	0.478623
HMDB11634	HMDB11634	130.137	0.480526	-0.328642	0.703401	0.251335	0.991969	0.047094	-0.152972	1.06528	0.143035	-0.23404	0.433027	0.194311	1.45234	1.05844	0.507279	0.717378	0.735887	1.12095	0.860828	0.787812	-0.0794217	0.329976	0.468482	0.757512	0.581122
HMDB00223 ; C00036	Oxalacetic acid ; Oxaloacetate	131	0.147067	0.169092	0.118255	0.209138	0.0160206	0.0533042	0.0470047	-0.20203	0.074471	-0.1817	0.190266	-0.00172024	-0.0248237	0.0301768	-0.0556457	0.226757	0.153763	0.248893	0.0415055	0.26873	0.173527	0.0347037	-0.0146256	-0.05343	-0.040756
HMDB06855 ; HMDB06833 ; HMDB02001 ; HMDB00622 ; HMDB00661 ; HMDB01844 ; HMDB00576	(S)-2-Acetolactate ; 2-Acetolactate ; Dimethylmalonic acid ; Ethylmalonic acid ; Glutaric acid ; Methylsuccinic acid ; Monoethyl malonic acid	131.035	0.205	-0.566258	-0.352613	-0.386599	0.0567496	0.0517062	-0.497138	0.0382841	-0.477223	-0.399868	0.143231	-0.387844	-0.215311	-0.34877	-0.607075	0.304493	-0.234133	-0.140861	-0.334897	-0.292169	0.0918966	-0.281659	-0.401124	-0.147424	-0.195493
C02642; C02037 ; HMDB12265 ; HMDB00168 ; C00152 ; HMDB00026	N-carbamoyl-beta-alaninate; Glycyl-glycine ; HMDB12265 ; L-Asparagine ; L-asparagine ; Ureidopropionic acid	131.046	0.335194	0.519272	1.42794	1.29395	1.74287	-1.63018e-05	0.464488	0.866329	0.937293	0.701554	0.409932	0.654595	1.29047	1.24852	0.87566	0.67243	1.05039	1.52937	1.46037	1.8897	-0.0557314	0.583235	0.802891	1.00865	1.09646
HMDB03441	Cinnamaldehyde	131.047	0.353919	0.570882	1.51697	1.35906	1.83779	-0.0173807	0.437931	0.911507	0.881686	0.737919	0.426105	0.77479	1.39807	1.35049	0.884114	0.716927	1.01094	1.58794	1.5379	1.93817	-0.0326735	0.597317	0.885677	1.01375	1.1607
HMDB00409 ; C03264 ; HMDB10718 ; HMDB01975 ; HMDB00317 ; HMDB01624 ; HMDB00525 ; HMDB00624 ; HMDB00746 ; HMDB00665	(5R)-5-Hydroxyhexanoic acid ; (R)-2-hydroxy-4-methylpentanoate ; (R)-3-Hydroxyhexanoic acid ; 2-Ethyl-2-Hydroxybutyric acid ; 2-Hydroxy-3-methylpentanoic acid ; 2-Hydroxycaproic acid ; 5-Hydroxyhexanoic acid ; D-Leucic acid ; Hydroxyisocaproic acid ; Leucinic acid	131.07	0.129873	-0.260285	0.201053	0.275377	0.457203	0.0203063	-0.219812	0.19004	0.134533	0.22939	0.179581	-0.260762	0.196695	0.207251	-0.0280329	0.333699	-0.0680445	0.195562	0.183528	0.323608	0.0236514	-0.222824	-0.22826	0.132371	-0.0321585
HMDB03374 ; C00515 ; C00077	D-Ornithine ; D-ornithinium(1+) ; Ornithine	131.082	0.337775	-0.359993	0.489614	-0.0740983	1.14632	-0.0883997	-0.69071	1.24455	-0.425152	-0.445295	0.272714	-0.106953	1.0291	0.22354	-0.2176	0.517412	0.27558	0.224867	-0.32367	0.0449554	-0.224642	-0.0674419	-0.124271	-0.144741	-0.091149
HMDB06483 ; C00402 ; HMDB11753 ; HMDB00191 ; C00049	D-Aspartic acid ; D-aspartate(1-) ; Iminodiacetate ; L-Aspartic acid ; L-aspartate(1-)	132.03	0.354325	-0.12087	0.460889	0.392428	0.825961	0.105859	1.05632	0.594581	1.38608	1.10512	0.385185	0.717575	1.04715	1.14565	0.898852	0.455374	0.0668043	-0.00854254	0.0572043	-0.272882	0.306829	1.20165	1.49805	1.75413	1.56297
HMDB04094	Indoxyl	132.044	0.315637	-0.112967	0.4024	0.545465	0.754458	0.101788	0.841793	0.556471	1.13583	0.925828	0.360313	0.495002	0.919703	0.926318	0.695475	0.439664	0.124578	0.136325	0.173246	0.0190535	0.258587	0.881474	1.26148	1.46264	1.35306
C00149 ; HMDB00156 ; HMDB00744	(S)-malate(2-) ; L-Malic acid ; Malic acid	133.014	0.624586	-0.0671344	0.767666	-0.256155	0.818399	0.0616224	-0.449533	-0.0220637	-0.298399	-0.789172	0.54198	-2.28226	-1.62068	-1.93958	-2.60416	1.20814	-0.51268	-0.730615	-1.16575	0.18548	0.56654	-0.404489	-0.0944285	-0.161299	-0.464336
HMDB01005	(S)-Ureidoglycolic acid	133.026	0.622227	0.0457803	0.759927	-0.16978	0.825211	0.0777072	-0.371843	-0.0794169	-0.273042	-0.805594	0.553287	-2.07654	-1.54563	-1.82208	-2.51251	1.23341	-0.162031	-0.53735	-0.895854	0.398651	0.566343	-0.211037	-0.0916637	-0.0987422	-0.360164
HMDB12141 ; HMDB01292 ; HMDB00421 ; C01801 ; HMDB03224	(R)-2,3-Dihydroxy-isovalerate ; 1-Deoxy-D-xylulose ; 2,3-Dihydroxyvaleric acid ; 2-deoxy-D-ribose ; Deoxyribose	133.05	0.481998	0.542392	0.616852	0.179996	0.77389	0.0750542	0.143321	0.0395512	-0.0576487	-0.299854	0.526768	-1.00174	-0.89798	-1.00017	-1.5198	0.94055	0.560602	0.47134	0.431161	0.860912	0.448171	0.0657113	-0.0488995	0.191633	0.0170801
HMDB01441	Dihydropteridine	133.05	0.444256	0.381113	0.497523	0.106645	0.64989	0.0754764	0.0548509	-0.00178026	-0.0936099	-0.300121	0.52096	-0.958025	-0.834522	-0.928742	-1.42656	0.837067	0.40713	0.363387	0.338209	0.681263	0.414145	-0.0173403	-0.10377	0.164335	-0.0109001
HMDB12251	L-Canaline	133.064	-0.0987176	0.198169	-0.139103	0.0434489	-0.244961	-0.0649578	0.0378054	-0.329437	0.0636692	0.117917	0.273116	-0.162102	-0.432372	-0.555958	-0.622164	0.00734244	0.190284	-0.0726977	0.112974	0.182338	0.086888	0.00955357	-0.0413079	-0.153193	0.00629575
HMDB05805	p-Cymene	133.101	0.10858	0.185492	0.326043	-0.0849448	-0.00602834	-0.0488351	0.0183123	0.153757	-0.149899	-0.354038	0.265159	-0.484611	-0.0372045	-0.274564	-0.817344	0.161269	0.040885	0.27509	0.102102	-0.213884	0.111642	-0.0583075	-0.110501	-0.127921	-0.271345
HMDB00742 ; C05330 ; HMDB02108	Homocysteine ; L-homocysteine ; Methylcysteine	134.025	0.155742	0.0921774	0.0545287	-0.044811	0.0807349	0.0401451	-5.46444e-05	-0.190567	-0.0242379	-0.190284	0.338178	-0.379	-0.483064	-0.597452	-0.665831	0.209961	0.130702	0.04832	-0.0381023	-0.0254268	0.0951428	0.0537356	-0.0794555	0.0736552	-0.0507229
C00147	Adenine	134.047	0.262003	-0.89517	-0.372884	-0.317362	-0.140617	0.0853229	-0.492894	-0.593048	-0.00711902	0.0711554	0.288698	-0.740173	-0.640569	-0.250419	-0.212072	0.546796	0.156717	0.462255	0.575317	0.774936	0.359912	-0.279992	-0.371621	0.141453	-0.0395324
HMDB10715 ; HMDB01250	2-Phenylacetamide ; HMDB01250	134.06	0.222041	-0.775292	-0.285264	-0.319328	-0.0212094	0.0873478	-0.359054	-0.602679	-0.269162	-0.502983	0.316788	-0.625237	-0.505458	-0.270564	-0.438073	0.451556	0.0413755	0.243647	0.436731	0.613019	0.30113	-0.31774	-0.371507	0.148416	-0.0341226
HMDB12128	(R)-Amphetamine	134.098	0.062053	-0.588887	-0.438481	-0.424919	-0.210486	0.0152121	-0.0211723	-0.421146	-0.224792	-0.157592	0.262266	-0.964353	-0.888969	-0.692012	-0.659189	0.250491	0.0727278	0.201269	0.123246	0.141312	0.156229	-0.234288	-0.818984	0.00776178	-0.173432
HMDB00613 ; C01620 ; HMDB00943; C00262	Erythronic acid ; L-threonate ; Threonic acid; Hypoxanthine	135.03	0.556013	-0.782079	-0.18303	-0.580144	0.175953	0.0906243	-0.52115	-0.0810487	-0.70653	-1.03561	0.39495	-0.0502396	0.563939	0.500362	-0.00529457	0.69088	0.0798644	0.306869	0.472871	1.13948	0.365469	0.380724	-0.458663	0.469744	0.122892
C03765 ; HMDB00209 ; HMDB01326 ; C07086	(4-hydroxyphenyl)acetaldehyde ; Benzeneacetic acid ; Phenyl acetate ; phenylacetate	135.045	0.0169424	0.0442295	0.0406986	-0.233105	-0.365497	0.00211191	0.033525	-0.365153	-0.0117063	-0.0262471	0.000272213	-0.159713	-0.00317646	-0.193105	-0.0931988	0.0506343	0.139336	0.299419	0.0205038	0.0265431	0.223208	-0.107239	-0.0513201	-0.185483	-0.196221
C02918 ; HMDB03152	1-methylnicotinamide ; HMDB03152	135.055	0.0860016	-0.1566	-0.155235	-0.292575	-0.386652	0.0482253	-0.0828753	-0.496369	-0.109537	-0.132044	0.0799336	-0.273358	-0.152607	-0.147785	-0.096672	0.192275	-0.0642219	0.187404	0.0260331	0.0335466	0.26706	-0.223584	-0.280935	-0.191991	-0.244618
HMDB11659; HMDB01216	2-Methylerythritol; Tetrahydropteridine	135.067	0.0573373	-0.0915848	-0.18556	-0.258384	-0.332039	0.0411194	-0.00909831	-0.442751	-0.217751	-0.236865	0.0739073	-0.19397	-0.175145	-0.355792	-0.247734	0.0925357	0.0267087	0.00848084	-0.0650386	-0.0501348	0.191914	-0.127604	-0.389798	0.00545136	-0.25517
HMDB01123 ; HMDB01538 ; C00108 ; HMDB01891 ; HMDB01392	2-Aminobenzoic acid ; 3-Pyridylacetic acid ; anthranilate ; m-Aminobenzoic acid ; p-Aminobenzoic acid	136.04	0.110001	-0.220382	-0.143216	-0.339504	0.293036	-0.012035	-0.3519	0.464921	-0.441457	-0.327276	0.0127214	-0.211624	0.099395	-0.299376	-0.338508	0.0925827	-0.0417502	-0.177154	-0.41523	-0.0869477	-0.0356436	-0.148017	-0.481208	-0.232	-0.476497
HMDB00699	1-Methylnicotinamide	136.062	0.0825324	-0.0406128	-0.0795341	-0.0867302	-0.207976	0.0271289	0.0615361	-0.191812	-0.0875613	0.0654696	0.0924361	-0.276091	-0.0650206	-0.0532159	-0.268552	0.110674	0.0372799	0.109824	-0.0128894	0.0381242	0.214838	-0.264618	-0.361158	-0.121189	-0.37869
HMDB01065 ; HMDB01466 ; HMDB00306 ; HMDB04989; C00483	2-Hydroxyphenethylamine ; Dimethylaniline-N-oxide ; Tyramine ; m-Tyramine; tyraminium	136.076	-0.0768879	0.269891	0.0700274	-0.100107	-0.0320311	-0.0976654	-0.0787077	0.0769233	0.177155	0.375595	-0.0346921	0.0726791	0.12557	-0.126836	-0.286628	-0.0557982	-0.0408698	0.101989	0.0822763	0.357359	0.00998209	0.0665892	-0.299742	0.0779375	0.0384429
HMDB02466 ; HMDB00500 ; C00156 ; C05585 ; HMDB01895	3-Hydroxybenzoic acid ; 4-Hydroxybenzoic acid ; 4-hydroxybenzoate ; Gentisate aldehyde ; Salicylic acid	137.027	0.00556283	0.159984	-0.0749832	0.113667	-0.211925	0.0172596	0.0628854	-0.237734	0.0202883	-0.0368568	0.0040493	-0.0259611	-0.077242	-0.0980244	-0.0225452	0.0391726	0.08493	0.0259857	0.0357003	0.0117235	0.0504236	-0.0591463	-0.0860111	-0.056747	-0.103064
HMDB12182	8-Hydroxypurine	137.049	0.0210096	0.0852526	-0.220203	0.0196316	-0.287847	0.0531274	-0.0373872	-0.445013	-0.099486	-0.067974	0.0340295	-0.0997686	-0.234522	-0.244401	-0.17013	0.101777	0.00791271	-0.00383711	-0.0601528	-0.137143	0.0860217	0.0695739	-0.223278	-0.00569832	-0.148742
HMDB04284	Tyrosol	137.06	0.028483	0.138721	-0.166249	-0.0501378	-0.315717	0.04988	-0.0361489	-0.455904	-0.0609821	-0.157076	0.0310437	0.0128394	-0.214698	-0.19529	-0.164378	0.0767058	-0.0219788	-0.0541455	0.0547537	-0.178199	0.108966	-0.00269096	-0.179111	-0.0531177	-0.162367
HMDB01232 ; C00870 ; HMDB02658	4-Nitrophenol ; 4-nitrophenolate ; 6-Hydroxynicotinic acid	138.022	-0.000485585	0.0566261	0.0897253	0.000272226	-0.0246667	0.00775914	0.120694	-0.0225729	0.0234591	0.0012321	0.00145891	0.00918162	0.0705162	0.0482691	0.0537515	0.00492288	0.096663	0.125447	0.103147	0.0743451	0.0247526	0.0167351	0.0311541	0.00531622	0.0229954
HMDB12153 ; HMDB00875	3,4-Dihydroxybenzylamine ; Trigonelline	138.055	0.0518589	-0.0743781	-0.0751955	-0.104147	-0.0718658	0.0152523	-0.157953	-0.0400749	-0.181279	-0.249913	0.0627893	-0.113732	-0.0731941	-0.127834	-0.204865	0.0656431	-0.0942835	-0.138764	-0.0784176	-0.214351	0.0327021	-0.134438	-0.233307	-0.147903	-0.192423
HMDB12234	Histidinal	138.065	0.0632085	-0.00855126	-0.17743	-0.0974014	-0.192607	0.0220448	-0.118362	-0.316393	-0.176208	-0.189192	0.06897	-0.118452	-0.155255	-0.169167	-0.222342	0.111307	-0.128728	-0.172569	-0.0237693	-0.292789	0.0844282	-0.0886241	-0.290309	-0.11038	-0.20949
HMDB12258	Methylarsonate	138.935	0.0584805	0.196558	0.178832	0.0124776	-0.0349378	0.0395416	0.191189	-0.391498	-0.00682947	0.0414374	0.0796788	-0.130438	-0.233999	-0.0589968	-0.143264	0.114651	-0.205208	0.114736	-0.0722097	0.0196373	0.15738	-0.0334564	-0.358703	0.0343196	-0.190999
C00169 ; HMDB01096	Carbamoyl phosphate ; Carbamoylphosphate	139.975	0.0217044	-0.0690379	-0.0727702	-0.146908	-0.235894	0.053479	-0.029041	-0.289021	-0.185676	-0.232358	-0.00502283	-0.16535	-0.117693	-0.270726	-0.270244	0.0771651	-0.0512206	-0.116519	-0.111198	-0.176808	0.125904	-0.0967671	-0.324551	-0.259057	-0.309357
HMDB03431	L-Histidinol	140.08	0.0315934	0.107551	-0.210947	-0.0425263	-0.15208	0.0281192	-0.181508	-0.298773	-0.0701453	-0.0016859	0.0324652	-0.10706	-0.0507432	-0.0435265	-0.210726	0.137901	-0.0953661	-0.107174	-0.0575822	-0.0418716	0.106329	-0.0946236	-0.214415	0.0421912	-0.229184
HMDB02818 ;	Alloxan ; alloxan	140.993	0.098671	0.00155022	-0.271985	-0.16227	-0.352815	0.0598098	-0.116567	-0.292062	-0.342817	-0.288096	0.0736552	-0.127255	-0.233303	-0.302415	-0.344502	0.0953862	-0.0247048	-0.151947	-0.150941	-0.379689	0.0370274	-0.0188433	-0.370221	-0.175896	-0.323985
HMDB02432 ; HMDB06331 ; HMDB02349	Sumiki's acid ; cis,cis-Muconic acid ; trans-trans-Muconic acid	141.019	0.500121	0.0767993	-0.12941	-0.143875	-0.195166	0.0616537	-0.124278	-0.229923	-0.28027	-0.631627	0.284469	0.184454	-0.0656004	-0.0298053	-0.277896	0.439795	0.13423	0.0629607	-0.00868871	0.035657	0.132149	0.0617172	0.18008	0.01716	-0.0962749
HMDB00392 ; HMDB01568	2-Octenoic acid ; trans-2-Octenoic acid	141.091	0.320487	-0.128815	-0.561774	-0.357639	-0.37113	0.0944573	-0.290199	-0.327956	-0.512445	-0.441496	0.138464	0.18898	-0.387749	-0.455923	-0.487295	0.339218	-0.166332	-0.303153	-0.26992	-0.326168	0.0376781	-0.215896	0.174618	-0.189978	-0.254108
HMDB00894	Vinylacetylglycine	142.05	0.0708567	-0.0117964	-0.103081	-0.177594	-0.110199	-0.0208124	0.017367	-0.161369	-0.117106	-0.0787108	0.066043	-0.135468	-0.140357	-0.146914	-0.155189	0.105625	-0.0613649	-0.211381	-0.210539	-0.128852	-0.00705686	-0.0689488	0.0266512	0.0607893	-0.225892
HMDB02266 ; ; HMDB00393 ; HMDB00522	(E)-2-Methylglutaconic acid ; 2-methylglutaconic acid ; 3-Hexenedioic acid ; 3-Methylglutaconic acid	143.035	0.201471	-0.515287	-0.162684	-0.721123	0.287131	-0.0125347	-0.675853	0.707967	-0.905444	-0.694698	0.122554	-0.388019	0.316681	-0.359195	-0.584944	0.254766	-0.117637	-0.367527	-0.635986	-0.910306	-0.050102	-0.226503	-0.549922	-0.25964	-0.590339
HMDB12138 ; HMDB12322 ; HMDB06215 ;	1-Naphthol ; 2-naphthol ; HMDB06215 ; naphthalene epoxide	143.047	0.157471	-0.140451	0.344396	0.361231	0.600405	0.0286421	-0.100978	0.0404838	0.222423	0.192203	0.137973	-0.352153	0.198987	0.349819	0.247725	0.173067	-0.28964	0.0294023	-0.0187613	0.331116	0.30051	-0.214245	-0.18104	-0.0261887	0.00924167
HMDB01988	4-Hydroxycyclohexylcarboxylic acid	143.071	0.0639774	-0.152653	-0.281355	-0.156637	-0.322244	-0.0230456	-0.10118	-0.219743	-0.110408	0.00716997	0.0820155	-0.137482	-0.350784	-0.200256	-0.252718	0.191152	-0.0628965	-0.189894	-0.0893226	-0.307535	0.100166	-0.193484	-0.418066	-0.12306	-0.324826
C06423; HMDB00482 ; HMDB01877	octanoate (n-C8:0); Caprylic acid ; Valproic acid	143.107	-0.397016	1.02454	0.41249	0.639563	0.395055	-0.284212	0.960209	0.021079	0.572133	0.656436	-0.194325	0.911633	0.318554	0.52078	0.626727	0.123044	0.797482	0.0864557	0.54657	0.629548	-0.42923	0.969911	0.470772	0.67358	0.741299
C05697	selenate	143.945	-0.0298884	0.121201	0.0800744	0.0881658	-0.0371652	0.0159176	0.341573	-0.217666	0.079486	0.0235168	-0.00624539	0.0764793	-0.21699	0.140525	-0.117658	-0.0187129	-0.199642	-0.0151155	0.126019	0.288373	0.0327854	0.441803	-0.148579	-0.0526206	-0.0853293
C00940; HMDB01552	2-oxoglutaramate; 2-Keto-glutaramic acid	144.03	0.295589	-0.28259	-0.128637	-0.193428	0.194115	0.0483443	-0.226305	0.027924	-0.274049	-0.24381	0.192523	-0.498431	0.106885	-0.21957	-0.0351103	0.31588	-0.101151	-0.00559477	0.0635744	-0.0297151	0.141716	-0.151411	-0.421321	0.0380099	-0.112234
HMDB12131 ; HMDB12151 ; HMDB03681 ; C02946 ; C03239 ; HMDB01263 ; HMDB00808 ; HMDB00730 ; C04076 ;	(S)-5-Amino-3-oxohexanoate ; 2-Keto-6-aminocaproate ; 4-Acetamidobutanoic acid ; 4-acetamidobutanoate ; 6-amino-2-oxohexanoic acid ; Allysine ; HMDB00808 ; Isobutyrylglycine ; L-allysine ; isobutyrylglycine	144.066	0.30462	-0.510049	0.139417	-0.0345033	0.652748	0.0449153	-0.482745	0.131613	-0.636371	-0.268902	0.157352	-0.514971	-0.0924171	-0.494403	-0.526561	0.420578	-0.126578	-0.189712	0.194251	0.482489	0.148613	-0.258144	-0.700617	-0.0528408	-0.252881
HMDB03464	4-Guanidinobutanoic acid	144.075	0.16418	-0.23174	-0.00749365	-0.169866	0.236781	0.0549136	-0.194816	-0.165972	-0.422275	-0.122848	0.0636021	-0.367642	-0.223266	-0.267668	-0.497815	0.221272	-0.133423	-0.246542	-0.0384106	0.154482	0.104555	-0.327288	-0.466683	-0.0232862	-0.15961
HMDB06831 ; C01181 ; C01996	3-Dehydroxycarnitine ; 4-(trimethylammonio)butanoate ; acetylcholine	144.103	0.227573	0.251676	0.33188	0.319587	0.823685	-0.0159648	-0.013427	0.841272	0.615181	0.350251	0.211772	-0.0644987	0.889775	0.709565	0.706167	0.40017	0.471605	0.543387	0.418332	0.925229	-0.0190465	0.384097	0.525946	0.419324	0.45469
C00026 ; HMDB00208	2-Oxoglutarate ; Oxoglutaric acid	145.014	0.552553	-0.514178	-0.572026	-0.501403	0.0575008	0.109807	-0.578199	-0.694062	-0.508768	-1.17191	0.569703	-0.851215	-0.888941	-0.666262	-1.39708	0.916419	-0.279539	-0.417624	-0.273817	1.12384	0.554494	-0.658605	-0.826288	-0.700976	-1.17814
HMDB01218 ; HMDB02359 ; C05851	Coumarin ; Phenylpropiolic acid ; coumarin	145.029	0.0467092	-0.234871	-0.107109	-0.171013	-0.0103488	-0.086739	-0.0811099	-0.225078	-0.162772	-0.181182	0.0661387	-0.169674	-0.308764	-0.359277	-0.427209	-0.0628454	-0.114635	-0.10422	-0.146029	0.0355956	-0.0115794	-0.103544	-0.286297	-0.238637	-0.339978
HMDB06900 ; HMDB02074 ; HMDB00422 ; HMDB00448 ; HMDB00752 ; HMDB00858 ; HMDB02173 ; C06104	(S)-2-Aceto-2-hydroxybutanoic acid ; 2,2-Dimethylsuccinic acid ; 2-Methylglutaric acid ; Adipic acid ; Methylglutaric acid ; Monomethyl glutaric acid ; Solerol ; adipic acid	145.05	0.0476569	-0.104796	0.0406726	-0.362787	-0.32554	0.0341201	0.0393836	-0.327158	-0.219903	-0.136491	0.0293178	-0.186379	-0.120647	-0.289007	-0.126634	0.0649207	-0.0422265	0.152932	-0.093398	-0.11696	0.207233	-0.229226	-0.0252467	-0.158324	-0.182667
C05100 ; HMDB06899 ; HMDB03423 ; ; HMDB00641 ; C00064 ; HMDB02031	3-Ureidoisobutyrate ; Alanylglycine ; D-Glutamine ; Glycylsarcosine ; L-Glutamine ; L-glutamine ; Ureidoisobutyric acid	145.062	0.392847	0.103298	1.10638	0.824652	1.11891	0.042071	0.175894	0.833334	0.150796	-0.416496	0.362819	0.306751	1.18519	0.661569	0.34257	0.598703	0.729557	1.16751	0.778166	0.626134	-0.164994	0.125472	0.00615205	-0.186998	-0.569751
HMDB03701	Dimethylbenzimidazole	145.075	0.384019	0.026716	1.00378	0.739681	1.00768	0.0516839	0.124704	0.753728	0.115751	-0.462444	0.345524	0.230475	1.09548	0.584573	0.277516	0.591185	0.614331	1.0498	0.695751	0.540413	-0.131362	0.0697822	-0.0755178	-0.200163	-0.593276
HMDB02207	3-Hydroxyisoheptanoic acid	145.086	0.436864	-0.0586849	0.960729	0.693533	0.920423	0.0598348	0.0126437	0.688517	0.0448211	-0.517984	0.380259	0.12116	1.04947	0.516772	0.082081	0.638894	0.562365	1.06488	0.71512	0.430225	0.0323958	-0.0549002	-0.269101	-0.263974	-0.612851
HMDB12114 ; HMDB12115 ; HMDB03405 ; HMDB00182 ; C00047	(3S)-3,6-Diaminohexanoate ; (3S,5S)-3,5-Diaminohexanoate ; D-Lysine ; L-Lysine ; L-lysinium(1+)	145.098	0.340601	-0.41594	0.377801	-0.194244	0.882944	-0.0477446	-0.725337	1.16037	-0.55968	-0.507435	0.282361	-0.198932	0.862472	0.0286098	-0.407814	0.480388	0.156919	0.213089	-0.388485	-0.411905	-0.134666	-0.203853	-0.267395	-0.367627	-0.393736
HMDB01161 ; HMDB00895	4-Trimethylammoniobutanoic acid ; Acetylcholine	145.111	0.333894	-0.369839	0.369773	-0.0553866	0.851637	-0.0225818	-0.565702	1.02408	-0.511378	-0.56934	0.283358	-0.139624	0.814478	0.0464394	-0.306386	0.456848	0.270541	0.254067	-0.225839	-0.318754	-0.14805	-0.16155	-0.277981	-0.336806	-0.342973
HMDB06779	Indole-5,6-quinone	146.024	0.0115599	0.0187928	0.0500254	0.0259066	-0.00516034	-0.00769985	0.0431388	-0.077955	0.0570121	0.0603098	0.0013379	0.0271489	0.0261999	0.0285131	0.01564	0.0100906	0.00453639	0.0777989	0.0882257	0.0380636	0.0209197	0.00580757	0.0661876	-0.011649	0.0407814
HMDB03339 ; HMDB02393 ; HMDB02931 ; HMDB06556 ; C05938 ; HMDB00148 ; C00025 ; HMDB03011	D-Glutamic acid ; HMDB02393 ; HMDB02931 ; L-4-Hydroxyglutamate semialdehyde ; L-4-hydroxyglutamic semialdehyde ; L-Glutamic acid ; L-glutamate(1-) ; O-Acetylserine	146.045	0.362831	0.287336	0.920255	1.03517	1.38891	0.118626	0.231778	-0.432293	0.56964	0.056128	0.443672	0.552135	0.891591	1.18289	0.802464	0.676238	0.213455	0.915213	1.08523	1.84435	0.525789	0.227598	0.61346	0.713738	0.627554
HMDB05785	Indole-3-carbinol	146.059	0.365622	0.189444	0.841543	0.966884	1.25712	0.119357	0.170849	-0.312561	0.462153	-0.0480507	0.426724	0.468099	0.82068	1.04916	0.69329	0.638936	0.28369	0.830617	0.972861	1.60972	0.490697	0.19329	0.503573	0.689315	0.574879
HMDB01553 ; C01180	2-Oxo-4-methylthiobutanoic acid ; 2-keto-4-methylthiobutyrate	147.009	0.219187	0.0119004	-0.223729	-0.0832321	-0.111402	0.000123677	-0.0510721	-0.143486	-0.144525	-0.372343	0.216792	-0.153714	-0.320474	-0.114043	-0.54331	0.204934	-0.170526	-0.0739847	-0.138182	0.00636523	0.0431839	-0.166344	0.11969	-0.291629	-0.0588262
HMDB00428 ; HMDB00426 ; HMDB00606 ; HMDB11676 ; HMDB00694 ; HMDB01900	3-Hydroxyglutaric acid ; Citramalic acid ; D-2-Hydroxyglutaric acid ; D-Xylono-1,5-lactone ; L-2-Hydroxyglutaric acid ; Ribonolactone	147.029	0.502092	0.424389	0.659747	0.159219	0.888284	0.0544683	-0.342404	0.0391639	-0.00862823	-0.348867	0.570874	-0.314525	0.0551664	0.0625424	-0.399082	0.997442	0.802828	0.742752	0.671751	1.80733	0.506277	0.0750506	-0.0562062	-0.152697	-0.180513
HMDB00567 ; HMDB00930	Cinnamic acid ; trans-Cinnamic acid	147.047	0.338461	0.296678	0.745969	0.871504	1.15785	0.074969	0.234376	-0.12071	0.519788	0.068416	0.429381	0.513197	0.834757	1.03598	0.570502	0.610735	0.294311	0.783249	0.96902	1.56275	0.462453	0.212171	0.56082	0.540436	0.556963
HMDB12140 ; C00418 ; HMDB00227	(R) 2,3-Dihydroxy-3-methylvalerate ; (R)-mevalonate ; Mevalonic acid	147.065	0.332934	-0.207663	0.537743	0.390619	0.658508	0.0584104	-0.154675	0.137583	-0.0172052	-0.352153	0.304267	-0.080274	0.466438	0.320439	0.0859463	0.457026	0.141545	0.458948	0.362698	0.44826	0.217477	-0.259659	-0.108108	0.123975	-0.0634243
HMDB02214	Cuminaldehyde	147.081	-0.135798	0.283931	0.0667188	0.164656	-0.129747	-0.087541	0.296711	-0.330927	0.0373736	0.296231	-0.094916	0.0087662	0.0444464	-0.119214	0.0129038	-0.0435077	0.138421	0.195758	0.0332029	0.146093	0.0460044	0.188837	-0.0700361	-0.117587	-0.115099
HMDB01126	HMDB01126	147.092	0.113563	-0.130166	0.377968	-0.600608	-1.12504	0.0688823	0.0433987	-0.620317	-0.490838	-0.856907	0.125204	-0.876842	0.331599	-0.594628	-0.98148	0.288506	-0.395668	0.181385	0.0233419	-0.596216	0.301469	-0.148732	-0.566838	-0.650805	-1.1004
HMDB04058 ; C05578	5,6-Dihydroxyindole ; dopaminochrome	148.043	0.390077	0.0130719	0.745313	0.355128	0.850752	-0.0149864	0.047068	0.839279	0.447948	0.181693	0.357641	0.378403	1.24129	0.884196	0.545394	0.574334	0.562322	1.09492	1.07106	0.940052	-0.0476123	0.359902	0.470992	0.570238	0.674368
HMDB00696 ; C00073	L-Methionine ; L-methionine	148.043	0.386819	0.0493928	0.801028	0.413804	0.94092	-0.00455863	0.123581	0.894022	0.442842	0.153883	0.353065	0.483295	1.24091	0.962625	0.611556	0.582209	0.677519	1.15196	1.07066	1.16375	-0.0388275	0.35957	0.542281	0.576058	0.646811
HMDB11599 ; HMDB11600 ; HMDB02099 ; HMDB11614	1-Methyladenine ; 3-Methyladenine ; 6-Methyladenine ; 7-Methyladenine	148.062	0.291331	0.125873	0.213588	0.326406	0.651696	0.0468788	-0.202904	0.134234	0.308733	0.0166608	0.283104	0.0474146	0.454894	0.639194	0.326925	0.457864	0.154688	0.533513	0.675092	0.91009	0.258398	0.00732205	0.103372	0.323658	0.330088
HMDB00956	Tartaric acid	149.008	-0.0737593	-0.00325891	-0.0990468	-0.360426	-0.12028	-0.0481466	0.0465551	-0.248267	-0.281652	-0.115592	-0.0755744	-0.0419296	-0.411091	-0.342696	-0.133015	0.0309827	-0.0806247	-0.411973	-0.306625	-0.148786	-0.0465162	0.0648465	-0.512988	-0.331193	-0.141019
HMDB01587	Phenylglyoxylic acid	149.024	-0.0164433	-0.0426467	-0.182319	-0.162405	-0.144435	-0.0046621	-0.112826	-0.26293	-0.319364	-0.198698	0.0251901	-0.164082	-0.332006	-0.285604	-0.293997	0.0869377	-0.173476	-0.433745	-0.257983	0.0997413	0.0559232	-0.1072	-0.420111	-0.276466	-0.207754
HMDB00366 ; HMDB12325 ; HMDB12194 ; HMDB00283 ; HMDB00621 ; HMDB00098 ; HMDB01644 ; C00121 ; C00309 ; C00310 ; HMDB00646 ; HMDB03371 ; HMDB00751 ; C00259 ; C00312 ;	2-Deoxyribonic acid ; Arabinofuranose ; Beta-D-ribopyranose ; D-Ribose ; D-Ribulose ; D-Xylose ; D-Xylulose ; D-ribose ; D-ribulose ; D-xylulose ; L-Arabinose ; L-Ribulose ; L-Threo-2-pentulose ; L-arabinose ; L-xylulose ; aldehydo-D-xylose	149.046	0.324898	-0.209881	0.240549	-0.0979393	0.738465	0.0113828	-0.387095	0.839014	-0.0475413	-0.281519	0.301855	-0.024255	0.708993	0.286878	0.019252	0.413795	0.302366	0.216654	0.12333	0.52072	-0.00243653	0.0277924	-0.124359	-0.0925507	-0.163333
	aminochrome o-semiquinone	149.046	0.312121	-0.219667	0.238676	-0.0935043	0.737113	0.0105242	-0.376543	0.840927	-0.0102835	-0.231379	0.291788	-0.0308579	0.667223	0.286133	0.0257308	0.381617	0.296238	0.216597	0.125417	0.511815	-0.00946766	0.0238695	-0.124848	-0.0888793	-0.15983
HMDB11743 ; HMDB02237 ; HMDB02222 ; HMDB03654 ; HMDB02097 ; HMDB00764	2-Phenylpropionate ; 3,4-Dimethylbenzoic acid ; 3-Methylphenylacetic acid ; 4-Coumaryl alcohol ; 4-Ethylbenzoic acid ; Hydrocinnamic acid	149.061	-0.0481708	0.00532553	0.0194059	-0.0977116	-0.242506	-0.0214187	0.182062	-0.401507	0.00277593	0.0493367	-0.0268092	-0.0414596	-0.179698	-0.245006	-0.058631	0.0684326	0.0772771	0.052814	0.0507116	-0.0117131	0.142584	0.0472247	-0.0808055	-0.0810566	-0.0692931
HMDB04487 ; HMDB03647 ; HMDB01878 ; C02576	(+)-(S)-Carvone ; Perillyl aldehyde ; Thymol ; perillyl aldehyde	149.097	-0.0251521	0.224866	0.243625	0.206727	-0.248722	0.0112141	0.0718008	-0.251908	0.0737855	0.0554823	-0.00360273	-0.0927881	0.154011	0.0779649	0.017399	0.105496	0.0258476	0.215387	0.283679	0.145391	0.154407	0.066092	-0.141403	0.0193395	0.00794959
HMDB00403 ; HMDB00542 ; C00242	2-Hydroxyadenine ; 8-Hydroxyadenine ; Guanine	150.041	0.302557	-0.408893	0.129384	-0.382903	0.355112	0.0326228	-0.24863	0.274535	-0.0195845	0.02083	0.258155	-0.223354	0.306619	0.137782	0.00948453	0.43035	-0.00361574	0.357924	0.404545	0.46022	0.0785409	-0.24613	-0.180173	0.153621	-0.0625076
HMDB02210 ; HMDB01859 ; HMDB12219 ; C17755 ; C17756	2-Phenylglycine ; Acetaminophen ; Dopamine quinone ; dopamine o-quinone ; leukoaminochrome	150.055	0.123714	-0.634684	-0.199473	-0.929513	0.440531	-0.0574015	-0.815289	0.581955	-1.18503	-1.09141	0.144494	-0.783171	0.088078	-0.773694	-1.06155	0.184778	-0.349592	-0.984451	-1.25601	-0.768086	-0.340385	-0.614212	-1.33373	-1.19723	-1.16043
C05527 ; HMDB02332	3-Sulfinopyruvate ; B-Sulfinyl pyruvate	150.971	-0.0291153	0.436284	0.487856	0.352027	0.055772	0.0293744	0.44034	-0.859269	0.323966	0.339753	0.0173571	0.0967076	0.063787	0.356709	0.302401	0.0736391	0.0737923	0.140707	0.56875	0.52628	0.311604	0.117876	0.268313	0.140702	0.440132
C01119	trans-1,2-dithiane-4,5-diol	150.986	0.364806	-0.231541	0.150596	-0.0887651	0.352454	-0.00734421	-0.420826	0.033373	-0.180492	-0.557268	0.382619	-0.2917	0.0900001	-0.00866557	-0.421027	0.515106	0.110829	0.0676646	-0.010439	0.597374	0.17155	-0.171238	-0.370351	-0.158829	-0.276055
HMDB00996	3-Sulfinoalanine	150.996	0.359538	-0.478261	0.109289	-0.213975	0.485022	-0.000513654	-0.483649	0.197935	-0.405105	-0.583015	0.332073	-0.346651	0.0552441	0.0428714	-0.458463	0.474672	-0.0640823	0.0105436	-0.123706	0.171543	0.104677	-0.224837	-0.515689	-0.215222	-0.337144
HMDB01182 ; HMDB00786 ; C00385	6,8-Dihydroxypurine ; Oxypurinol ; Xanthine	151.025	0.477531	-0.652448	-0.00606452	-0.23107	0.85221	0.0911854	-0.818217	0.801265	-0.650613	-0.565671	0.34054	-0.397745	1.07777	0.38383	0.186075	0.622861	-0.0203936	0.0658549	0.477309	0.679966	0.203597	-0.10338	-0.60107	0.361172	-0.0284821
C04043 ; HMDB02390 ; HMDB00440 ; HMDB04815 ; HMDB00703 ; HMDB00669 ; HMDB12308 ; HMDB01101 ; HMDB00020; C05852 ; C00642	3,4-Dihydroxyphenylacetaldehyde ; 3-Cresotinic acid ; 3-Hydroxyphenylacetic acid ; 4-Hydroxy-3-methylbenzoic acid ; Mandelic acid ; Ortho-Hydroxyphenylacetic acid ; Vanillin ; p-Anisic acid ; p-Hydroxyphenylacetic acid; 2-Hydroxyphenylacetate ; 4-hydroxyphenylacetate	151.042	-0.0238447	0.139912	0.139894	0.0345893	-0.140902	0.0245348	-0.0426231	-0.25809	0.0190092	-0.102619	0.0133692	-0.0379863	0.120105	-0.0217306	-0.096243	0.100136	-0.0109216	0.137913	0.127599	0.210403	0.14815	-0.0314323	0.0366703	0.0691112	0.0129911
HMDB04193 ; HMDB04194	HMDB04193 ; HMDB04194	151.052	0.00253837	0.0619311	-0.0635471	-0.0403683	-0.136007	0.0316859	-0.154415	-0.244768	-0.0493247	-0.0858881	0.0581649	-0.224642	-0.0185545	-0.111793	-0.174602	0.116589	-0.0242113	-0.139839	0.0725397	0.0327572	0.130281	-0.0690336	-0.126038	0.0658476	-0.144931
HMDB00568 ; HMDB02917 ; C00474 ; HMDB01851 ; C00532 ; HMDB00508 ; C00379	D-Arabitol ; D-Xylitol ; D-ribitol ; L-Arabitol ; L-arabinitol ; Ribitol ; xylitol	151.059	0.178433	-0.108462	-0.329687	-0.395477	0.0819295	-0.0174405	-0.465302	0.217863	-0.488299	-0.559098	0.196411	-0.31907	-0.0636772	-0.472989	-0.606021	0.219182	-0.383943	-0.409358	-0.257209	-0.0265926	0.141909	-0.405241	-0.537498	-0.370299	-0.444105
HMDB03450 ; C00964 ; HMDB03667 ; HMDB03634 ; C02759 ; C02452	(-)-trans-Carveol ; (-)-trans-carveol ; Alpha-Pinene-oxide ; Perillyl alcohol ; alpha-pinene oxide ; perillyl alcohol	151.112	0.0226407	-0.0057349	0.064818	-0.27282	-0.228597	-0.0199252	0.146657	0.110258	0.0624545	0.301691	0.0447114	-0.14728	-0.405686	-0.178419	-0.0880243	0.270068	-0.152818	-0.476234	-0.0050822	0.176799	0.103354	0.0488459	-0.377226	0.413132	0.1772
C01962 ; HMDB03585	3-disulfanyl-L-alanine ; Thiocysteine	151.985	0.31044	-0.0891271	0.275186	-0.00916935	0.872033	-0.00447686	-0.162835	0.488748	0.117009	-0.278915	0.299576	0.230072	0.579433	0.253046	-0.098029	0.468479	0.44659	-0.0626985	-0.0981789	0.24822	0.0496042	0.186847	-0.454463	-0.168519	-0.10167
C00606	3-Sulfino-L-alanine	152.002	0.394421	-0.300057	-0.868524	-0.919968	-0.392817	0.129992	-0.4814	-0.587636	-0.781606	-0.313102	0.254284	-0.808698	-1.18544	-0.657017	-0.901093	0.343787	-0.617813	-0.948631	-0.232356	-0.5898	0.265711	-1.12786	-1.30555	0.301388	-0.635555
HMDB01972 ; HMDB01476 ; C00632	3-Aminosalicylic acid ; 3-Hydroxyanthranilic acid ; 3-hydroxyanthranilate	152.035	-0.0146091	0.0257891	-0.0436127	-0.00978533	-0.0878032	-0.0270076	-0.04666	-0.20873	0.00768333	-0.0756378	0.0479095	-0.137464	-0.190826	-0.162761	-0.149971	0.0668734	-0.239737	-0.174031	-0.128014	-0.0196104	0.0596373	-0.0312179	-0.236955	-0.0922051	-0.124239
HMDB00073 ; HMDB12309 ; HMDB04825; C03758	Dopamine ; Vanillylamine ; p-Octopamine; dopaminium(1+)	152.072	-0.160434	0.268205	-0.0330794	-0.0380084	-0.126585	-0.15144	0.194642	0.0866882	-0.00563638	0.0448541	-0.143012	0.0798647	0.139305	-0.134118	-0.16259	0.0831235	0.124546	-0.38294	-0.34915	0.108769	-0.232858	-0.0584491	-0.428806	0.0941339	0.0781003
C00265	1,4-dithiothreitol	153.002	-0.0201329	-0.0589787	-0.0787785	-0.186457	-0.0690662	0.0626561	-0.173392	-0.343563	-0.181123	-0.16782	0.0716507	-0.131735	-0.0534458	0.0800766	0.084399	0.110245	-0.0168198	0.182107	0.0647966	0.441235	0.123291	0.0388397	-0.078575	0.070755	-0.237043
C00628 ; HMDB00397 ; HMDB00152 ; HMDB01856	2,5-dihydroxybenzoate ; 2-Pyrocatechuic acid ; Gentisic acid ; Protocatechuic acid	153.02	0.233779	-0.247244	-0.169566	-0.461683	0.0952673	-0.000146923	-0.458115	0.534587	-0.620627	-0.592103	0.122753	-0.308574	0.00199072	-0.251044	-0.443051	0.237381	-0.155325	-0.489366	-0.368463	-0.44615	-0.0916131	-0.134674	-0.536726	-0.228897	-0.575228
HMDB12209	Diethylphosphate	153.029	0.277632	0.2133	0.861663	0.786532	1.1335	0.0136172	0.135352	0.715358	0.37732	0.359313	0.325287	0.568349	0.845816	0.761802	0.535456	0.409688	0.544464	0.95079	0.893415	0.899208	-0.0297488	0.264247	0.307254	0.473335	0.528008
HMDB05784	Hydroxytyrosol	153.055	0.140698	-0.0734491	-0.110945	0.0235589	-0.12197	0.0273928	-0.13552	-0.0700757	0.0419679	-0.157948	0.0977896	-0.171483	-0.230012	-0.0272267	-0.116234	0.0685971	-0.122906	-0.147007	-0.101169	0.0296525	0.137915	-0.141173	-0.39761	-0.183121	-0.233676
	4-oxo-2-nonenal	153.091	0.0325413	-0.103134	0.00158807	-0.20961	-0.157973	0.0356112	0.042754	-0.387312	0.145136	-0.00482744	0.00332144	-0.121878	-0.334377	0.0357995	-0.199192	0.150639	-0.0884349	-0.188957	0.252875	0.22346	0.132681	-0.030668	-0.23872	0.0759791	-0.0895327
HMDB04043 ; HMDB04472 ; HMDB05812	Alpha-Terpineol ; Eucalyptol ; Geraniol	153.128	-0.0994687	0.221381	-0.235006	-0.00647097	-0.276847	-0.170701	0.425878	-0.264323	-0.000527484	0.220485	-0.0778293	-0.0403768	-0.164427	0.0390154	-0.418833	0.0857989	0.0293095	-0.300449	-0.0564166	0.108996	-0.0584533	-0.0675819	-0.197829	0.0268098	-0.0565936
HMDB06200 ; C02235 ; HMDB02916	2,4-Dihydroxy-nitrophenol ; 2-hydroxy-4-nitrophenolate ; 4-Nitrocatechol	154.014	0.0498101	-0.404441	-0.250756	-0.179523	0.0678205	0.0863184	0.427368	0.418727	0.587946	0.610604	0.206582	0.160371	0.412482	0.455998	0.344422	0.315313	-0.253127	-0.397157	-0.673549	-0.908395	0.197049	0.490555	0.624654	0.815916	0.766082
C01210	N-methylethanolaminium phosphate(1-)	154.024	0.0690374	-0.424384	-0.280453	-0.263145	0.0493839	0.0885051	0.30078	0.182285	0.370968	0.439601	0.18964	0.089917	0.155971	0.285772	0.25226	0.255374	-0.297093	-0.425984	-0.619499	-0.702332	0.167956	0.336833	0.34339	0.595152	0.491595
HMDB00177 ; C00135	L-Histidine ; L-histidine	154.062	0.380009	-0.0757722	0.90033	0.254099	1.36621	-0.0717854	-0.0615578	1.28594	0.354069	0.159878	0.392461	0.495651	1.50224	1.11095	0.724444	0.643515	0.802077	1.08562	0.829586	1.27989	-0.194699	0.364984	0.500983	0.541785	0.659043
C00988; HMDB00816	2-phosphonatoglycolate(3-); Phosphoglycolic acid	154.972	0.0248456	0.0821799	0.0959572	0.149808	-0.0227632	-0.00414082	0.0151695	-0.190368	0.163437	0.00370236	0.0221473	-0.0112062	-0.0354374	0.103283	-0.086206	0.0885964	-0.0160275	0.0354641	0.12678	-0.0304625	0.0954608	0.0382472	0.0202587	0.0100088	0.0379047
HMDB01544	m-Chlorobenzoic acid	154.992	0.24416	0.0656501	0.264521	-0.00847962	0.285826	0.0725595	0.247548	-0.0742567	-0.206161	-0.328828	0.432314	-0.427912	-0.350534	-0.631589	-0.904018	0.350839	-0.0152118	0.0949509	-0.199338	0.122652	0.227914	-0.114556	-0.0622081	0.179723	-0.183035
HMDB04812	2,5-Furandicarboxylic acid	154.998	0.356339	0.536814	0.802262	0.669342	0.922567	0.0926159	0.361693	-0.0796284	0.341034	-0.234818	0.465759	-0.585199	-0.699251	-0.582524	-1.07882	0.710619	0.19988	0.142833	0.24837	0.892549	0.455013	0.205764	0.132838	0.225005	0.293078
C00295; HMDB00226	Orotate; Orotic acid	155.01	0.48547	-0.531043	-0.467832	-0.482393	-0.0658442	0.0955942	-0.330123	0.112555	-0.206495	-0.437456	0.430185	-0.436238	-0.355654	-0.529693	-0.893905	0.617151	-0.389259	-0.540353	-0.534287	-0.623242	0.278659	-0.329372	-0.321037	-0.0747281	-0.605547
C03680 ; HMDB01014 ; HMDB00544 ; HMDB02320	4-Imidazolone-5-propanoate ; 4-Imidazolone-5-propionic acid ; 5-Hydroxymethyl-4-methyluracil ; Imidazolelactic acid	155.046	0.20882	-0.182451	0.100453	-0.117866	0.135394	0.103029	-0.188683	-0.0259089	-0.273987	-0.102255	0.159591	0.0482745	-0.14133	-0.0188296	-0.229593	0.352499	0.153331	0.17158	0.311314	0.464411	0.154062	-0.082429	0.064993	-0.0710039	-0.173842
; HMDB04362 ;	3,4-epoxynonanal ; 4-Hydroxynonenal ; 4-hydroxy-2-nonenal	155.107	-0.0533485	0.281965	0.0644487	0.0917348	-0.0223878	-0.0148757	0.341501	-0.128537	-0.00222009	0.189648	-0.0182354	0.144505	0.00149343	-0.0701566	-0.0956044	0.0803113	0.205743	-0.124634	-0.00453934	0.0667756	0.00405685	0.230892	-0.104889	0.184641	0.065935
HMDB11623 ; HMDB03352	Decanal ; Menthol	155.144	-0.289201	0.404819	0.12338	-0.0016869	0.00281936	-0.192617	0.665168	-0.318587	0.277252	0.434262	-0.114426	0.384392	0.12426	0.171621	0.308563	0.0626796	0.375921	-0.199592	0.276005	0.476341	-0.102877	0.597868	-0.177012	0.104689	0.399501
C02220; HMDB01241	2-aminomuconate(2-); 2-Aminomuconic acid	156.029	0.555945	0.458118	1.11475	1.0788	1.73865	0.0656585	-0.00179859	0.872136	0.736343	0.260785	0.500338	0.879717	1.0202	1.56715	0.796316	0.866612	1.13457	1.42468	1.1539	1.42695	0.352733	0.428259	0.744208	0.90149	0.621775
HMDB00459 ; ; HMDB00959	3-Methylcrotonylglycine ; 3-methylcrotonoylglycine ; Tiglylglycine	156.066	0.220663	0.0372381	0.0233155	0.0587809	0.518936	0.0219105	-0.195802	0.458569	0.0478911	0.218376	0.167784	0.0321141	0.362213	0.266285	0.26465	0.332229	0.104387	0.362261	0.42924	0.364568	0.0350584	0.0930047	0.0879095	0.294386	0.324906
C00337; HMDB00528 ; HMDB03349	(S)-dihydroorotate; 4,5-Dihydroorotic acid ; L-Dihydroorotic acid	157.027	0.624987	-0.816981	-1.04521	-0.552094	-0.772647	0.16144	-0.616012	-0.817945	-0.564972	-0.830694	0.439789	-0.578834	-1.03738	-0.547854	-1.09162	0.648513	-0.717134	-0.697816	-0.393384	-0.826591	0.382559	-0.738742	0.217502	0.0727929	-1.02057
C01551	Allantoin	157.038	0.217727	-0.419109	-0.23995	-0.0530446	-0.325992	0.0864091	-0.248256	-0.367407	-0.333814	-0.153899	0.178687	-0.0036213	-0.160356	-0.149682	-0.333661	0.226427	-0.151504	-0.273938	-0.00720843	-0.380237	0.121854	-0.289153	-0.164577	0.112741	-0.180577
HMDB12241 ; HMDB00635	Isopropylmaleate ; Succinylacetone	157.05	-0.0107533	-0.00619584	-0.128609	-0.176269	-0.204545	0.000785221	-0.105952	-0.409157	-0.131564	-0.159243	0.0400741	-0.0371121	-0.247805	-0.176595	-0.181185	0.129684	-0.162508	-0.173873	0.0467762	-0.0948448	0.0721437	0.00588978	-0.186964	0.0959735	-0.154118
HMDB10721 ; HMDB00451 ; HMDB00909	3-Oxooctanoic acid ; cis-4-Hydroxycyclohexylacetic acid ; trans-4-Hydroxycyclohexylacetic acid	157.087	-0.0049064	-0.174523	-0.38854	-0.202626	-0.249354	-0.0564918	-0.0190629	-0.230902	-0.216634	0.168012	0.0722739	-0.181567	-0.285357	-0.117527	-0.399456	0.212922	-0.105309	-0.288656	-0.178942	-0.255934	0.0655161	-0.0308616	-0.231744	-0.00255313	-0.018865
HMDB00798 ; HMDB00847 ; C01601	Oenanthic ether ; Pelargonic acid ; nonanoate	157.124	-0.103308	1.37724	-0.655177	0.942088	-0.216434	0.0768614	0.802404	-1.43278	0.111275	0.556576	0.154242	1.16417	-1.37639	0.541153	-0.0117997	0.637145	0.465686	-1.42546	0.331792	0.037882	0.214234	0.478133	-1.61815	0.711778	0.0791716
HMDB11624	Decyl alcohol	157.158	-0.018939	1.7461	-1.07952	1.01841	-0.712273	0.101498	0.967498	-2.04682	-0.202472	0.380141	0.192911	1.31576	-1.89653	0.496606	-0.315513	0.807574	0.416441	-1.90873	0.564413	0.00836192	0.225535	0.449606	-2.12959	0.832646	-0.274979
HMDB01190 ; C00637	Indoleacetaldehyde ; indol-3-ylacetaldehyde	158.061	0.373026	-0.400585	0.162768	-0.568365	0.621845	0.000786359	-0.683935	0.877136	-0.698524	-0.965826	0.275886	-0.106541	0.754248	-0.0138782	-0.356481	0.437987	0.1893	0.0248722	-0.356882	-0.295163	-0.135317	-0.0508182	-0.420511	-0.413692	-0.614836
HMDB00339 ; HMDB12154 ; HMDB12175 ; HMDB11757 ; HMDB00678 ; HMDB00927; ;	2-Methylbutyrylglycine ; 3-Dehydrocarnitine ; 5-Acetamidovalerate ; HMDB11757 ; Isovalerylglycine ; Valerylglycine; 2-methylbutyrylglycine ; isovalerylglycine	158.082	0.216962	-0.427695	-0.760848	-0.57823	-0.395918	0.0869528	-0.352942	-0.480626	-0.637385	-0.151204	0.198931	-0.489544	-0.720561	-0.489129	-0.828091	0.259542	-0.333207	-0.878548	-0.136177	-0.721712	0.232859	-0.546236	-0.713868	0.263738	-0.651847
C00322 ; HMDB00398 ; HMDB00225	2-oxoadipate(2-) ; 3-Oxoadipic acid ; Oxoadipic acid	159.03	0.137206	-0.456458	-0.0339425	-0.0734959	-0.0295671	0.0559355	-0.147486	-0.161384	0.165534	0.0889072	0.107934	-0.146361	0.191332	0.322233	0.167558	0.240205	-0.196222	0.191616	-0.0481702	0.443315	0.299069	-0.00502572	0.437882	0.796895	0.817419
HMDB02441 ; HMDB00555 ; HMDB00857	3,3-Dimethylglutaric acid ; 3-Methyladipic acid ; Pimelic acid	159.066	0.0342188	-0.463725	-0.28534	-0.446419	-0.344342	0.0150024	-0.426109	-0.299101	-0.575697	-0.294032	0.0341603	-0.537284	-0.481058	-0.44673	-0.634777	0.182487	-0.275995	-0.462539	-0.303029	-0.416307	0.0835154	-0.3662	-0.384902	-0.258527	-0.470129
C00993	D-Alanyl-D-alanine	159.08	-0.0449074	-0.13887	-0.205947	-0.197155	-0.225048	-0.0160295	-0.256092	-0.387627	-0.036945	0.0231163	0.0629381	-0.399115	-0.365512	-0.360036	-0.39771	0.0905014	-0.352202	-0.24087	-0.139637	-0.0398757	0.193018	-0.284573	-0.310143	-0.212598	-0.306769
HMDB04476 ; HMDB00303 ; C00398	Anatabine ; Tryptamine ; tryptaminium	159.092	0.0593944	-0.18626	-0.113148	-0.214174	-0.267391	-0.00239725	-0.0223067	-0.217277	-0.0922425	0.0246996	-0.040926	-0.0388905	-0.0223077	-0.216206	-0.0482386	0.0645123	0.174701	0.260076	-0.0725076	0.0207443	0.108759	-0.154677	-0.239717	-0.182016	-0.184642
HMDB02264 ; HMDB10722 ; HMDB01954 ; HMDB00486 ; HMDB00711	(R)-2-Hydroxycaprylic acid ; (R)-3-Hydroxyoctanoic acid ; 3-Hydroxyoctanoic acid ; 7-Hydroxyoctanoic acid ; Hydroxyoctanoic acid	159.102	0.0269501	-0.177976	-0.38341	-0.31311	-0.240696	-0.0706193	-0.0478936	-0.211569	-0.314935	0.13362	0.0265055	-0.108844	-0.240329	-0.183341	-0.379238	0.26831	-0.237255	-0.241568	-0.209068	-0.16651	0.0875125	-0.0459888	-0.536406	-0.111004	-0.291612
HMDB02038 ; ;	HMDB02038 ; isoputreanine ; putreanine	159.113	0.0523698	-0.206733	-0.499338	-0.145789	-0.293333	-0.00641068	0.0649275	-0.223108	0.0687225	0.142216	0.0194848	-0.211847	-0.116727	-0.265767	-0.434213	0.16612	-0.219385	-0.248859	-0.15133	0.0505465	0.0557778	-0.00479898	-0.593702	-0.188876	-0.0641853
HMDB03840; C05172	Phosphoroselenoic acid; Selenophosphate	159.937	-0.0155351	0.256218	0.210817	0.233851	-0.0876671	-0.0479759	0.192042	-0.182988	0.292934	0.222025	-0.00840977	0.255874	0.178574	0.222467	0.0546983	0.0302748	0.107728	0.211157	0.324914	0.230958	0.092327	0.138558	0.170078	0.065323	0.26167
HMDB02273 ; HMDB02467	4-Hydroxy-L-glutamic acid ; A-Ketoglutaric acid oxime	160.025	0.352504	-0.327925	0.0786671	0.0760444	0.0105556	0.0906523	0.175203	-0.220645	0.0445662	0.0284705	0.267807	-0.322253	-0.208492	0.00645918	-0.189102	0.341619	-0.396224	-0.238253	0.439451	0.218673	0.256802	-0.224398	-0.174413	0.2361	0.0953836
HMDB02285 ; C05639 ; HMDB03320 ; C05637	2-Indolecarboxylic acid ; 4,6-Dihydroxyquinoline ; Indole-3-carboxylic acid ; quinoline-4,8-diol	160.04	0.111078	-0.167668	0.195872	0.136464	0.345935	0.000505576	0.0795836	0.313527	0.0801588	0.0596091	0.14571	-0.134902	0.34026	0.164053	-0.0764829	0.138626	0.109168	0.253311	0.0827777	0.297435	0.0116914	-0.00678238	0.112892	0.115212	0.0414344
HMDB00510 ; C00956	Aminoadipic acid ; L-2-aminoadipate(1-)	160.061	0.201012	-0.241038	0.25801	0.264629	0.733945	0.0573232	-0.184197	-0.483403	-0.184795	-0.41315	0.329209	-0.301495	-0.187076	0.113926	-0.128608	0.564971	0.11737	0.157856	0.0872987	1.16083	0.31384	-0.359092	-0.623106	-0.163074	-0.299337
HMDB03447	Tryptophanol	160.076	-0.0989899	-0.5701	-0.1575	-0.337559	-0.137243	-0.0256749	-0.280617	-0.151688	-0.268504	-0.154644	-0.0352806	-0.494562	-0.230797	0.0277815	-0.290361	0.0719911	-0.245363	-0.239799	-0.199621	-0.10563	-0.0257171	-0.24483	-0.715834	-0.36488	-0.255135
HMDB02070 ; C01127	4-Hydroxy-2-oxoglutaric acid ; 4-hydroxy-2-oxoglutarate(2-)	161.007	0.372769	-0.468818	-0.017971	-0.338301	0.16394	0.0447754	-0.388456	0.204932	-0.233455	-0.667029	0.413141	-0.537147	-0.507124	-0.574707	-1.40146	0.501038	-0.263872	-0.381495	-0.714767	-0.781691	0.165294	-0.384221	-0.0317326	-0.233456	-0.602728
HMDB02149 ; C09315	3 Hydroxycoumarin ; umbelliferone	161.024	-0.00598052	-0.223163	-0.11739	-0.281874	0.0657329	-0.0252682	-0.199519	0.0337147	-0.350711	-0.436995	0.0690562	-0.193815	-0.0873487	-0.323865	-0.49919	0.0504836	-0.166768	-0.327697	-0.487763	-0.407024	-0.0701939	-0.0667047	-0.317175	-0.195069	-0.363554
HMDB12134	1,2-Dihydroxy-3-keto-5-methylthiopentene	161.025	-0.0109918	-0.213677	-0.0876274	-0.27249	0.0954814	-0.031216	-0.173861	0.0564044	-0.370366	-0.419335	0.0767693	-0.165459	-0.0597469	-0.296638	-0.473533	0.0405543	-0.146386	-0.300412	-0.460999	-0.378215	-0.0638478	-0.0598057	-0.284483	-0.168518	-0.330441
HMDB00368 ; HMDB00321 ; HMDB00345 ; HMDB00355 ; HMDB00640	2(R)-Hydroxyadipic acid ; 2-Hydroxyadipic acid ; 3-Hydroxyadipic acid ; 3-Hydroxymethylglutaric acid ; Glucosan	161.046	0.206571	-0.0900636	0.398209	0.244167	0.872073	0.0838489	0.143816	-0.0183068	0.453544	0.28385	0.275444	0.132458	0.915295	1.08905	0.858105	0.424134	0.321721	0.576211	0.60548	1.43874	0.407317	0.366143	1.03872	1.40245	1.50916
HMDB02333	Safrole	161.06	0.0286146	-0.119932	0.03565	-0.0915653	0.0774103	0.0482664	0.0869009	-0.268546	0.237874	0.180332	0.0858007	-0.142414	0.267816	0.363406	0.31633	0.0820476	0.0881518	0.140231	0.157762	0.521112	0.256501	0.0349047	0.508432	0.795056	0.914874
HMDB01297	HMDB01297	161.071	-0.0569736	0.327124	0.0239891	-0.145568	-0.253277	0.0439876	0.25553	-0.223052	0.00302428	0.0865672	-0.050864	-0.0782973	0.213103	0.108057	0.100536	-0.0948941	0.274959	-0.0749305	-0.192925	0.017611	0.168333	0.280317	0.227703	0.469596	0.574715
HMDB00450 ; C16741	5-Hydroxylysine ; erythro-5-hydroxy-L-lysinium(1+)	161.095	-0.0289938	-0.0690257	-0.181633	-0.190788	-0.342479	0.0180196	-0.00731048	-0.271834	-0.172166	-0.0929041	-0.0731353	-0.29514	-0.165939	-0.454334	-0.290166	0.0638959	-0.106856	0.392821	-0.057818	-0.00560988	0.115216	-0.0380569	0.0438638	-0.164022	0.150494
HMDB04350 ; HMDB01934	Anabasine ; L(-)-Nicotine pestanal	161.108	0.223253	0.436962	0.825637	-0.55239	-0.981495	0.198376	0.301315	-0.723739	-0.950017	-1.28874	-0.666015	-0.716162	0.460511	-0.993031	-0.766018	0.395464	0.151442	2.8346	0.168106	0.747535	0.308626	0.30035	1.94277	-0.722423	2.11015
HMDB06095	3-Methylsulfinylpropyl isothiocyanate	162.004	0.30243	-0.349779	0.384812	-0.299446	0.597728	-0.0152564	-0.522744	0.759285	-0.55871	-0.85677	0.271013	-0.364578	0.504551	0.0485719	-0.470295	0.388089	0.26119	0.172502	-0.546975	-0.359032	-0.0732284	-0.355336	-0.425297	-0.439136	-0.560172
HMDB01890 ; C06809	Acetylcysteine ; N-acetyl-L-cysteine	162.02	0.0130601	-0.145229	-0.0514219	-0.176709	-0.0690661	-0.00381186	-0.0684829	-0.10698	-0.0570451	-0.0434518	0.0170797	-0.027106	0.00197294	-0.0583958	-0.0873256	0.014833	-0.1319	-0.0113777	0.0100016	-0.0204491	0.0365246	-0.0462144	-0.112396	-0.0588492	-0.0456753
C05947	erythro-4-hydroxy-L-glutamate(1-)	162.041	0.0761629	-0.203113	-0.150849	-0.180536	0.0441816	0.0348962	-0.128061	-0.163964	-0.098463	-0.00584915	0.0640467	-0.300186	-0.0341544	-0.163116	-0.223338	0.137485	-0.0982483	-0.163214	-0.0501419	0.161124	0.0807236	-0.0962429	-0.123795	0.0834366	-0.0680865
HMDB00802	Pterin	162.043	0.10946	-0.163265	-0.00311773	-0.143714	0.199866	0.0312357	-0.160706	-0.1601	0.092041	0.0587475	0.111739	-0.0450591	0.0815339	0.0527054	-0.0421791	0.19571	0.020085	-0.0208784	0.0819884	0.192058	0.182083	0.0259308	0.0297328	0.488909	0.158859
HMDB04186 ; HMDB01424	3-Methyldioxyindole ; 4-(3-Pyridyl)-3-butenoic acid	162.055	0.0722522	-0.232044	0.220511	0.00465642	0.27536	-0.00522845	0.0903775	0.194394	0.0490792	0.194121	0.0975384	-0.0839152	0.277622	0.143073	0.141078	0.164162	0.101069	0.120361	0.188782	0.316744	0.133671	0.0888491	0.322664	0.621207	0.592333
HMDB02169	S-(2-carboxypropyl)-Cysteamine	162.057	0.0429585	-0.205938	-0.0609299	-0.119195	0.0720294	0.0384257	0.131116	0.238835	0.0338174	0.202072	0.0665187	-0.162327	0.254039	-0.0186188	0.0746271	0.106838	0.021085	0.0668346	0.167854	0.258238	0.0954728	0.0550981	0.196144	0.562152	0.418353
HMDB11727	Bicine	162.077	-0.0167865	-0.0866857	-0.196691	-0.251669	-0.415001	0.0237206	0.278177	-0.354295	-0.238868	0.0643439	0.0274374	0.102696	-0.0987011	0.0615532	-0.276051	-0.0141767	0.0674212	0.015476	0.296965	-0.237401	0.0906576	0.249195	-0.184294	0.182038	-0.10636
HMDB00473	6-Dimethylaminopurine	162.078	-0.0166464	-0.1279	-0.19592	-0.269613	-0.414216	0.0304472	0.281659	-0.349686	-0.234022	0.071052	0.0383917	0.107191	-0.0933338	0.0673954	-0.26845	-0.0118917	0.0681696	0.015923	0.297281	-0.236533	0.100656	0.244895	-0.190093	0.174352	-0.114013
HMDB02712 ; HMDB12327 ; HMDB03081 ; HMDB00174 ; C01721 ; HMDB10207 ; C01019 ; HMDB00849	1,5-Anhydrosorbitol ; 2-Deoxygalactopyranose ; Beta-D-Fucose ; L-Fucose ; L-Fuculose ; L-Rhamnulose ; L-fucose ; Rhamnose	163.059	0.0331369	-0.00664995	0.00233835	-0.0237585	-0.327823	0.0265313	0.165388	-0.381172	0.00791537	-0.0886507	-0.00463607	0.0911468	-0.0144673	-0.0213849	-0.110317	0.0983063	0.0209557	-0.0013794	0.0870942	-0.0770154	0.101153	0.0368082	-0.0908816	0.0865006	0.0334814
HMDB00329 ; HMDB01955 ; HMDB00543 ; HMDB05809 ; HMDB05802	2-Phenylbutyric acid ; 3-Phenylbutyric acid ; Benzenebutanoic acid ; Eugenol ; Isoeugenol	163.076	-0.0433864	0.159379	0.0711374	0.111555	-0.119145	-0.0253813	0.122724	-0.273845	0.107152	0.110055	-0.0158636	0.121634	-0.0630364	0.0228317	0.0903129	0.0440736	0.100913	0.070169	0.174338	0.0373039	0.0639916	0.158947	0.000461251	0.0925106	0.119832
HMDB12246	Kynuramine	163.087	0.0317835	0.0894579	-0.0857539	-0.0892982	-0.348496	-0.0219832	0.0661935	-0.27289	-0.0353551	-0.084315	-0.0181308	-0.0662448	-0.172162	-0.125607	-0.276039	0.0425441	0.00193303	-0.1454	-0.0848757	-0.229815	0.093156	0.0179866	-0.155302	-0.0361772	-0.0276364
C05653; HMDB03454 ; HMDB04291 ; HMDB04089 ;	N-formylanthranilate; 4-Pyridoxolactone ; 5-Pyridoxolactone ; Formylanthranilic acid ; noradrenochrome	164.035	0.11135	-0.304942	-0.270524	-0.227765	-0.0392369	0.0685933	-0.339791	-0.276611	-0.271228	-0.318375	0.0660001	-0.252622	-0.14421	-0.173555	-0.359361	0.257723	-0.092846	-0.0881466	-0.257083	-0.357211	0.116412	-0.298662	-0.630309	-0.276322	-0.400429
HMDB02005	Methionine sulfoxide	164.036	0.112485	-0.367522	-0.250497	-0.223615	-0.0192119	0.0677243	-0.320571	-0.257756	-0.25245	-0.300169	0.067244	-0.316097	-0.125451	-0.154917	-0.341224	0.263172	-0.0738566	-0.118135	-0.238554	-0.338076	0.103724	-0.310907	-0.663535	-0.277195	-0.401323
HMDB03282 ; HMDB01566 ; HMDB00897 ; HMDB06040	1-Methylguanine ; 3-Methylguanine ; 7-Methylguanine ; HMDB06040	164.059	0.0736072	-0.222201	-0.226674	-0.108387	0.0730547	0.0348727	-0.195716	0.0490804	-0.0521371	-0.0102107	0.0907429	-0.131314	0.0481958	0.0201725	0.0493084	0.216706	0.102766	-0.0707251	-0.046531	0.0273177	0.0168564	-0.209909	-0.3294	-0.00400472	-0.0555483
HMDB01007 ; ; HMDB04992 ; HMDB00159 ; C00079 ; HMDB06044	3-Pyridinebutanoic acid ; 6,7-dihydroxy-1,2,3,4-tetrahydroisoquinoline ; Benzocaine ; L-Phenylalanine ; L-phenylalanine ; norsalsolinol	164.071	0.327817	-0.210744	0.551926	0.181125	0.813784	-0.00626561	0.0717874	0.945347	0.434733	0.206079	0.312425	0.250018	0.962358	0.810621	0.513008	0.446045	0.509659	0.814521	0.77307	0.706691	-0.0447466	0.204534	0.350571	0.596953	0.522152
C06199 ; HMDB01943	Hordenine ; Pseudoephedrine	164.107	0.165872	-0.170934	0.00457081	0.0567905	0.244832	0.0120535	-0.151332	0.221613	0.0612125	0.119466	0.145198	-0.075241	0.209543	0.238871	0.0180664	0.238033	0.114461	0.196848	0.290685	0.26727	0.0160356	-0.0667545	-0.226923	0.282707	0.0781725
HMDB02334 ; HMDB02107 ; HMDB02428	Benzoquinoneacetic acid ; Phthalic acid ; Terephthalic acid	165.018	0.0450702	0.153043	-0.00461047	-0.0230361	-0.23094	0.00689542	0.139664	-0.314174	0.0217696	-0.0281374	0.0163342	0.0421298	-0.0605244	-0.0217897	-0.0771996	0.129227	0.0338464	0.0374065	0.115767	-0.0336194	0.104678	-0.0229851	-0.0805044	0.175633	-0.0550051
HMDB00539 ; C05412 ; C05411 ; HMDB00867; HMDB10738 ; HMDB01886 ; HMDB01991	Arabinonic acid ; L-lyxonate ; L-xylonate ; Ribonic acid; 1-Methylxanthine ; 3-Methylxanthine ; 7-Methylxanthine	165.04	-0.0456234	0.368069	-0.0790056	-0.000658515	0.0469067	-0.0678391	0.280167	-0.416859	-0.0145403	-0.0215623	-0.0532084	0.222451	-0.206636	-0.076482	0.0474038	0.107028	0.23834	-0.266482	0.00445996	0.263252	-0.112149	0.301577	-0.221215	0.131648	0.166376
	noradrenochrome o-semiquinone	165.041	-0.0440911	0.386872	-0.0734897	0.0171815	0.0653529	-0.063015	0.305717	-0.421582	0.0148853	-0.00703604	-0.0589786	0.242864	-0.202986	-0.0900317	0.0685277	0.10981	0.254076	-0.284195	0.0179595	0.279686	-0.128565	0.324871	-0.23396	0.143042	0.190739
C05581 ; HMDB00375 ; HMDB02229 ; HMDB02072 ; HMDB00475 ; HMDB00563 ; HMDB02199 ; HMDB05175 ; HMDB00748 ; HMDB00779	(4-hydroxy-3-methoxyphenyl)acetaldehyde ; 3-(3-Hydroxyphenyl)propanoic acid ; 3-Phenoxypropionic acid ; 4-Methoxyphenylacetic acid ; Atrolactic acid ; D-Phenyllactic acid ; Desaminotyrosine ; Homovanillin ; L-3-Phenyllactic acid ; Phenyllactic acid	165.055	-0.257789	0.241482	0.0924564	-0.00705787	-0.0490426	-0.192553	0.388962	-0.457578	0.0433634	0.18204	-0.154649	0.0575016	-0.267837	-0.0854855	-0.0927028	0.112977	0.0520641	-0.397803	-0.212875	0.244728	-0.148607	0.136343	-0.303427	0.154452	0.0219247
C11924	Perillic acid	165.091	-0.0592583	0.134879	-0.236763	0.0505351	0.0170739	-0.017516	0.169152	-0.0107836	-0.028535	0.230621	0.0366514	0.00528887	-0.0927324	-0.0613737	-0.125761	0.0658402	0.0222304	-0.174671	0.0725521	0.0632987	-0.0237564	0.0702679	-0.224139	0.0941519	-0.0629397
HMDB03288	Selenocysteine	165.991	0.12763	0.144235	0.561944	0.809225	1.2131	-0.0277506	0.228587	1.01898	0.431545	0.121236	0.232251	-0.0853541	0.600328	0.855338	0.383534	0.552601	0.359188	0.589661	0.652014	0.997486	0.0944921	0.0423759	0.655418	0.671375	0.482031
	urate radical	166.015	0.151536	-0.640991	-0.572712	-0.633552	-0.337888	0.0309296	-0.570181	-0.219688	-0.647394	-0.625478	0.0945692	-0.477166	-0.566687	-0.720588	-0.803579	0.317725	-0.260465	-0.260854	-0.635762	-0.694119	0.172659	-0.507788	-0.763916	-0.57828	-0.694646
HMDB00232 ; C03722	Quinolinic acid ; quinolinate(2-)	166.015	0.148231	-0.645767	-0.577098	-0.618163	-0.342288	0.0332808	-0.534274	-0.225264	-0.652961	-0.630983	0.100762	-0.484925	-0.575013	-0.729271	-0.802303	0.314844	-0.264182	-0.263838	-0.638485	-0.698173	0.170644	-0.510923	-0.766478	-0.533463	-0.696469
HMDB06462	Homocysteinesulfinic acid	166.015	0.140541	-0.625145	-0.554875	-0.593574	-0.339132	0.0277251	-0.526517	-0.211912	-0.639887	-0.520209	0.10393	-0.491474	-0.585026	-0.663719	-0.809871	0.304762	-0.246192	-0.256566	-0.619948	-0.610355	0.164136	-0.536093	-0.747643	-0.514163	-0.677175
HMDB03584	Taurocyamine	166.031	0.457505	-1.12335	-1.21154	-1.50751	-0.772157	0.303175	-1.19766	-1.34411	-1.27458	-1.22882	0.346973	-1.37181	-1.18014	-1.05651	-1.26524	0.744431	-0.549823	-0.969046	-1.19012	-0.89857	0.267999	-1.04473	-1.2504	-0.808822	-1.2023
HMDB00401 ; HMDB02032	2,8-Dihydroxyadenine ; 8-Hydroxyguanine	166.034	0.486141	-1.01733	-1.11081	-1.48237	-0.711436	0.316124	-1.19912	-1.27794	-1.29972	-0.774349	0.353871	-1.15273	-1.18302	-0.963882	-1.17029	0.803301	-0.545954	-1.07091	-1.15621	-1.26398	0.272894	-0.876877	-1.37297	-0.738362	-1.43462
HMDB04290 ; C00250	Isopyridoxal ; Pyridoxal	166.051	0.114616	-0.197595	-0.105036	-0.281875	0.251122	-0.0124091	-0.588452	0.081054	-0.45986	-0.509066	0.182916	-0.463352	-0.0349447	-0.367157	-0.469391	0.165069	-0.339895	-0.559947	-0.473632	-0.172275	0.00425114	-0.367995	-0.553341	-0.414686	-0.436452
C06459	N-Trimethyl-2-aminoethylphosphonate	166.065	-0.286768	0.294843	0.0528556	-0.0674171	0.188278	-0.261155	0.433826	-0.213632	-0.0184991	0.124251	-0.182917	0.252704	-0.176672	-0.248804	0.064414	-0.116562	0.326984	-0.414899	-0.269158	0.328892	-0.284069	0.283269	-0.25583	0.00932944	0.120553
C05587 ; HMDB12162 ; HMDB02182 ; HMDB04826	3-Methoxytyramine ; 4-Methoxytyramine ; Phenylephrine ; p-Synephrine	166.087	-0.109469	0.0328548	0.108074	-0.0259402	0.0867936	-0.12612	0.0578003	-0.179055	-0.137881	0.126029	-0.0409889	0.024348	-0.154998	0.17195	-0.144539	0.0887712	0.0609391	-0.207034	-0.155743	0.0609695	-0.170251	0.217945	-0.156647	-0.0681733	-0.0683181
C00074 ; HMDB00263	Phosphoenolpyruvate ; Phosphoenolpyruvic acid	166.974	0.258316	-0.143412	-0.0373165	-0.3223	-0.126334	0.0660375	-0.0944867	-0.234	-0.0333396	-0.405726	0.203374	0.202888	-0.162155	-0.0974988	-0.130885	0.253679	-0.142297	-0.0854292	-0.102932	-0.206506	0.147356	-0.339379	-0.0992485	-0.23583	-0.425189
C05688	selenocysteine	166.998	0.403276	-0.262912	-0.420849	-0.133102	0.0665819	0.078216	-0.599543	0.0883431	-0.638706	-0.909355	0.469871	-0.730892	-0.5027	-0.386796	-1.06032	0.500899	-0.270073	-0.324924	-0.408932	0.631852	0.316007	-0.285855	-0.588649	-0.253796	-0.916222
C00366 ; HMDB00289	Urate ; Uric acid	167.019	0.0743298	-0.396612	-0.239805	-0.349388	2.57433	0.0109682	-0.134658	-0.343871	-0.272332	0.381995	0.124983	-0.448125	-0.642521	-0.411065	-0.461675	0.16449	-0.20159	-0.599841	-0.32869	0.114288	0.144972	-0.369981	-0.479129	0.169636	0.0963766
HMDB01336 ; C05577 ; HMDB00750 ; HMDB01868 ; HMDB00130 ; HMDB00484 ; HMDB00822; C01161 ; C00544	3,4-Dihydroxybenzeneacetic acid ; 3,4-Dihydroxymandelaldehyde ; 3-Hydroxymandelic acid ; 5-Methoxysalicylic acid ; Homogentisic acid ; Vanillic acid ; p-Hydroxymandelic acid; (3,4-dihydroxyphenyl)acetate ; homogentisate	167.036	-0.216666	0.537487	0.354636	0.504098	0.387261	-0.170756	0.544933	0.110972	0.26721	0.35309	-0.124976	0.415557	0.495116	0.371117	0.290315	0.104244	0.268263	0.0748152	0.497136	0.641278	-0.244662	0.570664	0.06786	0.364271	0.373317
C20157	beta-carboline	167.06	0.306688	0.102984	0.851394	0.419159	0.746054	0.0474712	0.113193	0.744487	0.00126664	-0.577385	0.226669	0.355138	0.897101	0.431081	0.116249	0.36648	0.568481	0.908791	0.554485	0.149462	-0.151327	-0.189467	-0.172629	-0.327314	-0.676531
C00534	Pyridoxamine	167.082	0.052888	-0.0717657	0.0739769	0.060272	-0.0486899	0.0134282	-0.115754	-0.0510991	-0.0471742	-0.121619	0.0448087	-0.165095	-0.00999375	0.155171	-0.24374	0.112865	-0.178928	0.00308078	0.0565619	-0.0885126	-0.00639279	-0.0874523	-0.246168	-0.0295458	-0.248541
	trans-4,5-epoxy-2(E)-decenal	167.107	-0.35237	0.773318	0.363797	0.321989	0.11736	-0.29	0.946063	-0.221162	0.248325	0.339059	-0.257366	0.690822	0.287717	0.26204	0.278459	0.0544693	0.650865	0.0362564	0.445578	0.394592	-0.294161	0.739855	0.221408	0.438265	0.415399
HMDB02757 ; C57006	Cysteic acid ; L-cysteate(1-)	167.999	0.227392	-0.141781	0.0756839	0.404559	-0.124515	0.0415829	0.260643	-0.803579	0.44187	-0.0594618	0.24343	0.12487	0.0413314	0.00617853	-0.0102757	0.191881	-0.0146265	0.210083	0.457413	0.451737	0.331779	-0.261705	-0.284821	0.323923	0.376126
HMDB00370	2-Amino-3-phosphonopropionic acid	168.005	0.220384	0.0998144	0.0661966	0.407497	0.223692	0.103063	0.0726212	-0.0336258	0.204192	-0.102852	0.217082	0.171491	0.144347	0.154327	0.19309	0.281219	-0.0529814	0.266405	0.573379	0.569698	0.226424	0.0516334	-0.270886	0.26438	0.233857
HMDB00439 ; HMDB12247	2-Furoylglycine ; L-2,3-Dihydrodipicolinate	168.028	0.272566	0.171335	0.740268	0.827834	1.16365	0.0797795	0.0296524	-0.32579	0.329768	-0.0231051	0.335851	0.433103	0.602762	0.980056	0.604252	0.437496	0.0297	0.586772	0.753829	1.11001	0.413827	0.275716	0.374343	0.576341	0.480626
C13482	Phosphodimethylethanolamine	168.042	0.376541	-0.101115	0.336274	0.329944	0.174296	0.0997467	-0.176058	-0.587521	0.47962	-0.0830156	0.375364	0.0707337	0.255997	0.42655	0.0792326	0.353454	-0.198327	0.603093	0.746952	0.887575	0.481907	-0.468857	-0.453061	-0.484038	-0.632456
HMDB04817 ; HMDB01537 ; HMDB00216 ; C00314; C00547	5-Hydroxydopamine ; 6-Hydroxydopamine ; HMDB00216 ; Pyridoxine; Norepinephrine	168.066	0.399572	-0.841747	-0.0468581	-0.716967	0.673117	-0.00738401	-1.15622	0.712242	-1.17689	-1.33648	0.389558	-0.743814	0.502066	-0.567204	-1.00942	0.569189	-0.37805	-0.57995	-0.877724	-0.578883	0.0283633	-0.641726	-1.29329	-1.20339	-1.45958
HMDB00001 ; HMDB00479	1-Methylhistidine ; 3-Methylhistidine	168.079	0.339467	-0.67846	-0.0513811	-0.340855	0.460895	0.0199703	-0.648607	0.411543	-0.814873	-1.05655	0.359635	-0.579853	0.343756	-0.211596	-0.590526	0.485636	-0.234919	-0.252553	-0.351747	-0.11607	0.140691	-0.495165	-0.999134	-0.749309	-1.093
C11499	(S)-3-sulfonatolactate(2-)	168.981	0.0632025	0.533911	0.276948	0.941442	-0.210142	0.0692263	0.908539	-1.77838	1.12214	0.136025	0.0539657	0.674747	0.521614	0.545606	0.894964	0.0203438	-0.134103	0.769024	1.19807	1.00649	0.412823	0.0153345	0.145184	0.56837	0.982883
C00111 ; C00661; HMDB01112	Dihydroxyacetone phosphate ; Glyceraldehyde 3-phosphate; D-Glyceraldehyde 3-phosphate	168.989	0.345716	0.192644	0.184292	0.632284	0.0432087	0.11399	0.354823	-0.95743	0.572054	-0.229128	0.226655	0.532202	0.520855	0.4999	0.594429	0.0195623	-0.260079	0.50842	1.02025	0.748502	0.40252	-0.205266	0.134129	0.39712	0.952028
HMDB01460	Diethylthiophosphate	169.011	0.0994489	0.25302	-0.0839801	0.340101	0.170689	0.0306734	0.0737981	-0.487176	0.262988	0.164145	0.298526	-0.12339	-0.135918	0.0516963	-0.0746567	0.137387	-0.15451	-0.24327	-0.0706125	0.315607	0.155698	0.225632	-0.259707	0.0798768	0.31285
HMDB05807	Gallic acid	169.014	0.0156017	0.254724	-0.105903	0.154597	-0.000456274	0.00107969	0.0923258	-0.437086	0.18753	0.128254	0.21632	-0.118692	-0.221716	-0.0145342	-0.0983994	-0.0338118	-0.0907805	-0.327073	-0.0927517	0.110986	0.0234637	0.0921969	-0.176179	-0.093552	0.183899
C05576 ; HMDB00318	3,4-Dihydroxyphenylethyleneglycol ; 3,4-Dihydroxyphenylglycol	169.048	0.322845	-0.007253	0.283595	0.137909	0.140794	0.0842583	-0.109926	-0.344331	0.312006	-0.186955	0.322139	0.0830366	0.261661	0.343478	0.0265765	0.28941	-0.0822852	0.385545	0.575234	0.527212	0.336015	-0.415614	-0.353777	-0.304434	-0.434644
HMDB12183 ; HMDB04981 ; HMDB04980 ; HMDB10726	8-Methylnonenoate ; cis-4-Decenoic acid ; trans-4-Decenoic acid ; trans-Dec-2-enoic acid	169.123	-0.122526	0.386775	-0.139421	0.0632011	0.0318778	-0.0696864	0.320411	-0.117596	0.0231058	0.0927243	0.0157362	0.263994	-0.17427	0.0204569	-0.0599283	0.0511315	0.270383	-0.121973	-0.0265326	0.0905008	-0.0591277	0.190318	-0.197934	0.0728742	0.146608
HMDB02238	L-Homocysteine sulfonic acid	169.996	0.200662	0.0742914	0.654318	0.684202	0.440933	0.112446	0.797734	-0.331665	1.63582	0.902033	0.287808	0.410286	0.852808	1.05183	0.877675	0.34869	-0.00966358	0.407736	0.580663	0.523695	0.417051	0.396701	1.57877	1.61959	1.31296
HMDB12289	Tetrahydrodipicolinate	170.046	0.37332	-0.0217956	0.385082	0.140926	0.634965	0.0216383	-0.0990703	-0.0634725	0.387252	0.106742	0.455985	-0.0199928	0.0632573	0.411627	-0.151387	0.433	0.0718675	0.464623	0.809784	0.778335	0.312993	-0.102756	-0.278281	-0.124819	0.00262765
HMDB05015	Gabapentin	170.118	-0.323822	1.13621	0.452218	0.427679	0.0120602	-0.171234	0.629499	-0.865537	0.721344	0.367513	-0.108548	0.48311	-0.519741	0.549151	-0.220908	0.0337682	0.00762332	-0.364428	0.35854	0.0545255	-0.0441163	0.498367	-0.4813	0.512445	0.062052
HMDB02520 ; C00093	Beta-Glycerophosphoric acid ; Glycerol 3-phosphate	171.007	0.364842	0.57796	0.962328	0.925599	1.34794	0.122707	0.436023	-0.512404	0.429422	-0.138514	0.559519	0.8926	0.973108	1.03634	0.847864	0.818709	0.658448	1.16652	1.0909	3.01631	0.533593	0.591726	1.0664	0.778166	0.753026
HMDB11635	p-Cresol sulfate	171.009	0.236664	0.391513	0.759861	0.817529	1.01344	0.137258	0.410609	-0.502635	0.23866	-0.20416	0.456092	0.637944	0.486949	0.544335	0.74906	0.57284	0.499001	0.873788	0.646601	2.66898	0.391253	0.431628	0.799173	0.561944	0.460446
HMDB01212	Hydantoin-5-propionic acid	171.043	0.236058	-0.102051	-0.109273	-0.0927089	0.0409679	-0.0169085	-0.146933	-0.454324	-0.0817473	-0.2515	0.239445	-0.128096	-0.232934	-0.12693	-0.31137	0.169554	0.0072918	0.0261644	0.0967353	0.314377	0.00322347	-0.0546488	-0.23069	-0.0113092	-0.0688161
HMDB01892	Menadione	171.044	0.218051	-0.172936	-0.163264	-0.134836	0.00183048	-0.0213841	-0.0937322	-0.47113	-0.094632	-0.238165	0.215296	-0.184437	-0.282643	-0.173183	-0.345503	0.137232	-0.0559028	-0.0301477	0.0448283	0.264989	-0.0211198	-0.0504245	-0.265909	-0.0321316	-0.0928304
HMDB00341 ; HMDB04982	2-Octenedioic acid ; cis-4-Octenedioic acid	171.066	0.298696	-0.32148	-0.360481	-0.487212	-0.342748	0.0841194	-0.480994	-0.378382	-0.695771	-0.611187	0.293448	-0.441621	-0.509117	-0.52198	-0.84591	0.378863	-0.395687	-0.538173	-0.301412	-0.343109	0.141618	-0.449385	-0.516597	-0.326273	-0.617786
; ; HMDB11178	Glycylproline ; L-Prolinylglycine ; L-prolyl-L-glycine	171.078	0.169747	-0.0766162	0.473998	0.374094	0.487153	0.0357813	0.109184	-0.151769	0.40062	0.308596	0.177832	-0.35317	0.22818	0.363078	0.31425	0.127446	-0.149368	0.162238	0.268597	0.560399	0.335821	-0.157908	-0.0415162	0.0494709	0.0924018
	1,2,3,4-tetrahydro-beta-carboline	171.091	0.0698651	-0.0134546	-0.205506	-0.189712	-0.199931	0.0211721	-0.176888	-0.367868	-0.179515	-0.00562655	0.0366071	-0.0358351	-0.364681	-0.115141	-0.10301	-0.0945581	-0.0926594	-0.374722	-0.181052	-0.132412	0.245819	-0.286048	-0.518495	-0.333697	-0.352935
	4-hydroperoxy-2-nonenal	171.103	-0.00307614	-0.202335	-0.368686	-0.237639	-0.320828	-0.0494668	0.0450094	-0.361413	-0.138099	0.0568287	0.0758285	-0.107933	-0.553155	-0.0256124	-0.353213	0.246166	-0.0629269	-0.359621	0.021946	-0.158022	0.135888	-0.0729488	-0.458014	-0.0511317	-0.240876
HMDB00511 ; ; C01571	Capric acid ; Decanoate (n-C10:0) ; caprate	171.139	-0.305981	1.01558	0.204222	0.430235	0.422964	-0.263198	0.956037	-0.148563	0.410981	0.671028	-0.133609	0.916469	-0.0245512	0.306148	0.581595	0.0653948	0.795372	-0.128745	0.265448	0.667276	-0.321504	0.958777	0.263084	0.395762	0.624549
HMDB00842	Quinaldic acid	172.039	0.18678	0.116219	0.630165	0.55268	1.07075	-0.0264357	0.00371311	0.555557	0.185456	0.19564	0.228166	0.212051	0.784566	0.556135	0.369096	0.352005	0.41056	0.782217	0.745132	0.788689	-0.0836718	0.0321621	0.0825836	0.375954	0.343883
C01250 ; HMDB06488	2-acetamido-5-oxopentanoate ; HMDB06488	172.061	0.200994	0.265741	1.01354	0.903889	1.37564	0.0207713	0.0148238	0.198858	0.191124	-0.00774122	0.380534	0.366217	1.08061	1.10841	0.865498	0.574868	0.401214	0.662513	0.822908	1.81578	0.290528	-0.036668	0.0629177	0.371898	0.564749
HMDB04225 ; C03771	2-Oxoarginine ; 5-guanidino-2-oxopentanoic acid	172.074	0.293092	-0.239153	0.613191	-0.0545921	0.99586	-0.0286366	-0.229331	1.18316	-0.14118	-0.397652	0.292867	0.137454	1.32872	0.731147	0.337199	0.489438	0.615837	0.762921	0.42771	0.32475	-0.171761	0.186218	0.0715291	0.248264	0.131228
HMDB11756 ; HMDB00701 ; HMDB00747 ; HMDB02087	HMDB11756 ; Hexanoylglycine ; Isovalerylalanine ; Isovalerylsarcosine	172.097	0.0237325	-0.611098	-0.122771	-0.541754	-0.0858858	-0.0965558	-0.45142	0.212642	-0.498353	-0.0399235	0.146648	-0.467959	-0.234717	0.0172552	-0.413638	0.152802	0.0590699	-0.413556	-0.357638	-0.479555	-0.0358427	-0.0497278	-0.69324	-0.185815	-0.617886
; HMDB01264 ; HMDB00072 ; C00425 ; HMDB00958	cis-aconitate(3-); Dehydroascorbic acid ; cis-Aconitic acid ; dehydroascorbide(1-) ; trans-Aconitic acid	173.009	0.416843	0.669923	1.35759	1.18863	1.97773	0.150097	0.223241	-0.363226	0.440633	0.0579216	0.606956	0.480549	0.696271	1.10519	0.496825	1.19512	0.844952	0.988802	0.868165	2.60008	0.622269	0.0485177	0.379611	0.644033	0.712519
HMDB12149 ; HMDB03070	2-Isopropyl-3-oxosuccinate ; Shikimic acid	173.045	0.217521	-0.450685	-0.160445	-0.2509	-0.249673	0.0620524	-0.403609	-0.388508	-0.234508	-0.340227	0.194506	-0.681207	-0.509386	-0.405481	-0.741281	0.236951	-0.585422	-0.3999	-0.274192	-0.380446	0.184686	-0.596334	-0.658412	-0.235653	-0.49538
HMDB00854 ; C00439 ; ; HMDB06028	Formiminoglutamic acid ; N-Formimidoyl-L-glutamate ; N-acetyl-L-asparagine ; n-Acetylasparagine	173.059	-0.0125083	-0.286814	0.0283143	-0.226041	-0.0628882	0.00141037	-0.045088	-0.236011	-0.095005	0.0467065	0.0141106	-0.291785	-0.223577	-0.253236	-0.244222	0.0220312	0.088692	0.160934	-0.0398619	0.126941	0.134715	-0.190225	-0.252802	-0.229046	-0.148036
HMDB06240 ; C13008	Demethylated antipyrine ; demethylated antipyrine	173.071	0.00789653	-0.137349	0.25725	-0.0522727	0.458028	-0.0520091	-0.0576861	0.23648	0.0139019	-0.0446165	0.0538535	0.0436162	0.247939	0.0612296	-0.0771893	0.0420474	0.0417545	-0.0703823	-0.04577	0.175513	0.00148368	0.00102104	-0.25088	0.0830836	-0.232627
HMDB02023 ; HMDB00893 ; C08278	Ethyladipic acid ; Suberic acid ; suberic acid	173.082	-0.0845668	-0.437099	-0.203084	-0.559345	-0.112564	-0.107213	-0.250066	-0.0570392	-0.492788	0.280606	-0.0246806	-0.45653	-0.458136	-0.380054	-0.557945	0.110463	-0.351542	-0.338397	-0.110331	-0.265716	0.0133829	-0.168476	-0.0196593	-0.101836	-0.153443
HMDB03416 ; C00792 ; HMDB00517 ; C00062	D-Arginine ; D-argininium(1+) ; L-Arginine ; L-argininium(1+)	173.104	0.359866	-0.391896	0.382614	-0.258698	1.07054	-0.0817353	-0.799581	1.25388	-0.70704	-0.706446	0.301406	-0.159686	1.0215	0.0331878	-0.453119	0.542229	0.304537	0.180318	-0.459488	-0.0894249	-0.228745	-0.121163	-0.284419	-0.275412	-0.313687
HMDB04370	HMDB04370	173.105	0.389395	-0.403473	0.423325	-0.212158	1.07561	-0.0785266	-0.840751	1.22395	-0.683391	-0.69949	0.31719	-0.0945541	1.04835	0.0807769	-0.490216	0.568281	0.24902	0.186668	-0.413869	-0.143641	-0.224294	-0.063862	-0.28136	-0.276604	-0.285948
	monodehydroascorbate(1-)	174.019	0.209866	0.114778	0.439072	0.330119	0.552515	0.0559073	0.00761787	0.334868	-0.0145027	-0.175366	0.243506	-0.0535991	0.328785	0.406321	0.226532	0.321419	0.281043	0.335425	0.257704	0.38113	0.0969644	0.299684	-0.0556235	0.216329	0.12352
C05520 ; HMDB00812 ; HMDB03470 ; C01042	2-Amino-3-oxoadipate ; HMDB00812 ; HMDB03470 ; N-acetyl-L-aspartate(2-)	174.04	0.62771	0.0969601	1.52899	0.773683	1.99	0.117943	-0.439274	0.921501	0.270222	-0.122418	0.583062	0.50122	1.84615	2.01706	1.2878	1.15226	1.77427	2.11824	1.6724	2.28895	0.480819	-0.152047	0.047737	0.30734	0.448947
HMDB03157	Guanidinosuccinic acid	174.054	0.63324	0.173508	1.40921	0.74045	1.86165	0.119734	-0.364135	0.83319	0.20075	-0.194492	0.564569	0.480294	1.59586	1.70316	1.04617	1.18083	1.66993	1.91168	1.50668	2.11033	0.46152	-0.119633	-0.0705456	0.241278	0.278844
C05634 ; HMDB04073 ; HMDB00197 ; C00954	(5-hydroxyindol-3-yl)acetaldehyde ; 5-Hydroxyindoleacetaldehyde ; Indoleacetic acid ; indole-3-acetate	174.054	0.640717	0.18491	1.43824	0.761347	1.89106	0.117086	-0.369971	0.844823	0.211604	-0.188199	0.580251	0.550457	1.64557	1.74475	1.02949	1.2014	1.6573	1.93959	1.53093	2.11559	0.46342	-0.0933379	-0.0504821	0.239584	0.293807
HMDB02201	HMDB02201	174.077	0.558624	-0.0481524	1.05607	0.396517	1.59204	0.106439	-0.42659	0.730334	-0.0310097	-0.160654	0.470032	0.503008	0.928885	1.00184	0.347393	0.995056	1.18952	1.33896	1.18975	1.68274	0.387889	0.121092	-0.200215	0.0182418	0.0173364
HMDB03148 ; HMDB00904 ; C00327	Argininic acid ; Citrulline ; L-citrulline	174.086	0.170275	-0.519132	0.166478	-0.204352	0.428063	0.0168451	-0.568272	0.0426631	-0.253134	-0.0173079	-0.0102034	-0.470104	-0.383105	-0.0364884	-0.479804	0.189995	-0.229071	0.0278062	0.0160694	0.0312688	0.0912332	-0.347868	-0.153117	-0.0406352	0.297868
HMDB06543; C13650	Debrisoquine; debrisoquine	174.106	0.393403	-0.388336	0.404029	-0.298562	0.962597	-0.0572354	-0.743101	0.97995	-0.564801	-0.594883	0.284362	-0.18054	0.769723	0.0332297	-0.415033	0.558913	0.245595	0.139844	-0.372573	-0.223297	-0.182175	-0.123378	-0.358928	-0.23585	-0.180934
HMDB04143	Tantalum	174.901	0.195058	-0.0968683	0.59356	0.498356	0.471355	-0.0233667	-0.307387	0.369364	0.135851	-0.337826	0.258082	-0.116074	0.335843	0.664131	-0.0800358	0.424621	0.125959	0.619551	0.452904	0.612672	0.184919	-0.218451	0.603114	0.265707	-0.430115
HMDB00044 ; HMDB06355 ; C02670 ; C00072	Ascorbic acid ; D-Glucurono-6,3-lactone ; D-glucurono-6,3-lactone ; L-ascorbate	175.024	0.267448	-0.377227	-0.0693857	-0.220307	0.0384681	0.0796557	-0.187849	-0.12752	0.324289	0.221146	0.248082	-0.572942	-0.147809	-0.0395104	-0.564019	0.354198	-0.235108	-0.253722	-0.226303	0.000513739	0.278511	-0.419205	-0.396897	-0.196519	-0.342117
C00438 ; HMDB00828	N-Carbamoyl-L-aspartate ; Ureidosuccinic acid	175.036	0.462483	-0.51969	-0.239525	-0.330597	-0.0552198	0.138414	-0.397619	-0.234178	-0.192112	-0.561841	0.308914	-0.579508	-0.518245	-0.33795	-0.610305	0.462803	-0.113301	-0.162928	0.113412	-0.0593998	0.310816	-0.595116	-0.736501	-0.161934	-0.603946
C00499; HMDB01209	allantoate; Allantoic acid	175.044	0.555392	0.159903	1.26166	0.72661	1.68093	0.112874	-0.317316	0.787557	0.26163	-0.112017	0.430585	0.242129	1.06283	1.22047	0.820508	0.955008	1.42513	1.67496	1.21181	1.77407	0.41427	-0.0828751	0.0842758	0.237117	0.229202
HMDB02025 ; HMDB00402 ; HMDB12156	2,3-Dimethyl-3-hydroxyglutaric acid ; 2-Isopropylmalic acid ; 3-Isopropylmalate	175.06	0.385188	-0.608223	0.16285	-0.120428	0.45649	0.113044	-0.43684	-0.0352639	-0.233678	-0.350724	0.243892	-0.586887	-0.315662	-0.0518015	-0.481589	0.452609	-0.0894086	0.168123	0.0931078	0.0822973	0.305992	-0.626649	-0.596105	-0.17013	-0.416248
HMDB02706	Canavanine	175.086	0.0376677	-0.0656254	-0.0128186	-0.282736	-0.52005	0.0216443	0.10334	-0.4926	-0.0865606	-0.028574	0.0317908	-0.225223	-0.272984	-0.253759	-0.147885	0.0990583	-0.0685421	0.0142984	-0.0890721	0.0150611	0.227819	-0.0960464	-0.0729604	-0.12342	-0.26055
HMDB01046 ; HMDB00259 ; C00780	Cotinine ; Serotonin ; serotonin(1+)	175.087	0.0433871	-0.0544658	0.00620079	-0.278563	-0.5082	0.0187815	0.122297	-0.488056	-0.08649	-0.0227504	0.0337155	-0.223883	-0.271994	-0.252964	-0.121856	0.103384	-0.101147	-0.00238534	-0.0942978	-0.00151574	0.230045	-0.0878916	-0.0668961	-0.11655	-0.253767
HMDB05792	Sulforaphane	176.02	0.25478	-0.7159	0.341276	-0.65981	1.0195	-0.0623468	-1.14904	1.17005	-1.03201	-0.87495	0.237538	-0.495469	0.865577	0.0334087	-0.712266	0.457854	0.0959376	-0.143189	-0.619332	-0.865487	-0.214238	-0.465771	-1.23097	-0.804582	-1.27573
HMDB01015	HMDB01015	176.036	0.189206	-0.232969	0.36402	0.052017	0.652483	0.045213	0.0150752	0.389118	0.058086	-0.259292	0.253729	-0.142698	0.477376	0.442137	0.300488	0.330036	0.169205	0.286774	0.248624	0.655141	0.213934	-0.319304	-0.155471	-0.0226064	-0.0552608
HMDB12271	O-Ureidohomoserine	176.07	0.0903597	-0.437849	-0.0689705	-0.508311	1.39997	-0.123401	-0.255716	0.704591	-0.478056	0.388927	0.0288108	-0.383961	0.287645	-0.142028	-0.0768224	0.275026	0.252013	-0.526476	-0.83426	-0.304512	-0.140653	0.166947	-0.266651	-0.0733882	-0.101151
; HMDB01855 ; ;	1,2-dehydrosalsolinol ; 5-Hydroxytryptophol ; 5-hydroxytryptophol ; N,N-dimethylindoliumolate	176.071	0.0431794	-0.457212	-0.0780788	-0.507272	1.42654	-0.144151	-0.122836	0.798457	-0.554534	0.307619	0.0254562	-0.386546	0.5281	0.0383138	-0.0933865	0.260671	0.38472	-0.498674	-0.902668	-0.275924	-0.164952	0.105768	-0.26221	-0.0796181	-0.0330157
HMDB01009	HMDB01009	176.128	0.170153	0.133438	0.28633	-0.480382	-1.12283	0.105758	0.271243	-0.6695	-0.406918	-0.623907	0.140068	-0.582625	0.016372	-0.438706	-0.625422	0.350395	-0.184792	0.0102469	-0.00964141	-0.572066	0.328048	0.152723	-0.738777	-0.521948	-0.908554
HMDB00078 ; C01419	Cysteinylglycine ; L-cysteinylglycine	177.031	0.0966135	-0.043321	0.262622	0.349545	0.434847	0.0550946	0.0649553	-0.240423	0.301908	0.235682	0.114005	0.220224	0.149323	0.26738	0.215548	0.10911	-0.0786116	0.149571	0.280559	0.361062	0.26508	-0.0525994	0.138778	0.0490047	-0.00647177
HMDB01353 ; HMDB01385 ; C05394 ; HMDB02541 ; HMDB00150 ; HMDB03466 ; C01040	2-Keto-3-deoxy-D-gluconic acid ; 3-Keto-b-D-galactose ; 3-Keto-beta-D-galactose ; Galactonolactone ; Gluconolactone ; L-Gulonolactone ; L-gulono-1,4-lactone	177.04	0.273757	-0.15724	0.107891	0.0517746	0.252932	0.0688798	-0.180724	-0.154417	0.133781	-0.0871433	0.189791	-0.0143234	0.054404	0.188657	0.0175456	0.275492	-0.153268	0.029351	0.239026	0.387666	0.246526	-0.103833	0.0232066	0.292492	0.208593
HMDB02040	4-Methoxycinnamic acid	177.056	-0.0320546	0.0633551	0.021751	-0.291486	-0.327039	-0.0321549	0.107745	-0.521986	0.051619	0.151848	-0.0143233	-0.123694	-0.201598	-0.267266	0.0504442	-0.0476057	0.0469886	0.07885	-0.0907935	0.428494	0.223513	0.0543736	-0.118391	-0.193608	-0.0628816
HMDB01267 ; HMDB04146 ; HMDB04145 ; C00022	4-Oxo-4-(3-pyridyl)-butanamide ; BOX A ; BOX B ; PHderiv_Pyruvate; Pyruvic acid; 2-Oxopropanoate; 2-Oxopropanoic acid; Pyroracemic acid	177.066	0.0758466	-0.896902	-0.639425	-0.793105	-1.25109	-0.00232781	-0.197589	-1.11272	-0.0886116	-0.44845	0.178099	-1.17582	-0.69438	-0.755274	-1.08185	0.0230825	-0.766717	-0.567448	-0.576669	-0.60377	0.0752056	-0.856217	-1.06693	-0.748897	-0.987379
HMDB02043	5-Phenylvaleric acid	177.091	-0.00638984	-0.209281	-0.273419	-0.267605	-0.550188	0.0210102	-0.137605	-0.579553	-0.0837332	-0.143892	0.0615231	-0.311403	-0.441746	-0.355729	-0.358992	0.0283862	-0.199617	-0.201421	-0.21977	-0.103457	0.0980015	-0.281798	-0.41304	-0.265443	-0.251143
HMDB01329 ; HMDB01497 ; HMDB01240	2'-Hydroxynicotine ; HMDB01497 ; Pseudooxynicotine	177.103	0.0367585	-0.154671	-0.0885857	-0.207899	-0.434581	0.00389076	0.0672633	-0.494068	-0.205599	-0.141063	0.0442376	-0.1632	-0.349015	-0.263129	-0.461264	0.0718503	-0.164706	-0.150554	-0.212104	-0.228815	0.0754689	-0.0960979	-0.373349	-0.146895	-0.198188
HMDB00704	Isoxanthopterin	178.036	0.148676	-0.239842	0.16133	0.141008	0.336364	0.0106796	0.00299785	0.0907375	0.0967148	-0.0141216	0.175116	-0.0454814	0.162373	0.35268	-0.000357359	0.228642	0.103514	0.234516	0.273832	0.507299	0.17897	-0.145651	-0.15424	0.171777	-0.0140996
HMDB00992 ; HMDB00714 ;; C01586	3-Succinoylpyridine ; Hippuric acid ; adrenochrome; N-benzoylglycinate	178.051	0.231771	-0.6829	-0.0721337	0.0310759	0.230956	0.114548	-0.198483	-0.77311	-0.797959	-1.94291	0.431848	-0.47788	-0.279845	-0.457382	-1.14096	-0.0305548	-0.556744	-0.444141	-0.509129	0.0437924	0.113008	-0.874947	-0.629802	-0.187774	-0.24246
C01444	PHderiv_Oxamate; Oxamic acid; Oxalic monoamide	178.06	0.240258	-0.475633	0.203188	-0.411271	0.881895	-0.0495131	-0.738405	1.07997	-0.767414	-0.70898	0.202535	-0.228243	0.678651	-0.187701	-0.535188	0.331148	0.15228	-0.0929879	-0.664636	-0.424516	-0.260132	-0.133819	-0.50571	-0.358438	-0.353698
HMDB02030 ; HMDB01514; C00329	Fructosamine ; Glucosamine; D-Glucosamine	178.069	0.221648	-0.657108	-0.117581	-0.50951	0.260564	-0.0104207	-0.499095	0.191524	-0.416177	-0.642026	0.219625	-0.664583	0.10162	-0.392624	-0.877626	0.21797	-0.214463	-0.338122	-0.570044	-0.487551	-0.0988044	-0.423628	-0.686825	-0.504828	-0.583176
HMDB11690	7-Aminomethyl-7-carbaguanine	178.07	0.229097	-0.724637	-0.0771789	-0.569968	0.232409	-0.0125736	-0.455775	0.236273	-0.390014	-0.68083	0.209398	-0.623607	0.143063	-0.350933	-0.835064	0.191468	-0.176448	-0.300404	-0.53246	-0.449394	-0.091127	-0.563286	-0.654071	-0.535158	-0.612994
HMDB05199 ; HMDB01189; C09642 ;	(R)-Salsolinol ; 2(N)-Methyl-norsalsolinol; (-)-Salsolinol ; N,N-dimethyldopaminequinone	178.086	-0.0147048	-0.269043	-0.0612764	-0.264818	-0.0374773	-0.0320875	-0.295787	0.163374	-0.230728	-0.381048	0.0200407	-0.222181	-0.00440032	-0.242692	-0.407957	-0.0289819	-0.168121	-0.3248	-0.187033	-0.271489	-0.151072	-0.155208	-0.414254	-0.059439	-0.220514
HMDB01989	Tungsten	178.814	0.0452835	-0.224216	-0.270569	-0.4304	-0.234083	-0.00511229	-0.230961	-0.2243	-0.156237	0.103563	0.0732488	0.255433	-0.40098	-0.0561523	0.18924	0.186008	0.562252	0.0285107	-0.484758	-0.171599	0.0575882	0.388631	0.0786824	0.0199185	0.0413303
HMDB06915 ; HMDB03501 ; HMDB11663 ; HMDB00707 ; HMDB01879 ; HMDB01964 ; HMDB02130; C01179 ; C01197	2-Hydroxy-3-(4-hydroxyphenyl)propenoic acid ; 3,4-Dihydroxy-trans-cinnamate ; 3-Hydroxyphenylpyruvic acid ; 4-Hydroxyphenylpyruvic acid ; Aspirin ; Caffeic acid ; Monomethyl phthalate; 3-(4-hydroxyphenyl)pyruvate ; trans-caffeate	179.033	0.0560214	-0.0921398	-0.228955	-0.159266	-0.248883	0.0432063	-0.0727511	-0.42518	-0.0985438	-0.156903	0.0333182	-0.0818027	-0.183981	-0.187538	-0.20435	0.0307932	-0.150355	-0.216567	-0.173249	-0.157005	0.0950037	-0.183734	-0.0708481	-0.0272733	-0.0123984
HMDB01087	5-Methylthioribose	179.035	0.0580163	-0.116318	-0.13616	-0.171797	-0.176471	0.0330971	-0.0903503	-0.406506	-0.0985554	-0.154807	0.0328045	-0.0326121	-0.24897	-0.14577	-0.189922	-0.0023696	-0.179525	-0.19474	-0.160022	-0.151432	0.108493	-0.178333	-0.0574619	0.0417262	0.0738156
HMDB03269 ; C00209	HMDB03269 ; PHderiv_Oxalate; Oxalic acid; Ethanedioic acid	179.044	0.142001	-0.0880597	0.204837	0.18588	0.394182	0.073209	0.0711432	-0.244478	0.252257	0.201317	0.142172	0.00404971	0.269678	0.490563	0.598084	0.0711017	-0.108747	0.101168	0.248122	0.72736	0.304025	-0.0570217	0.276545	0.482102	0.654777
HMDB00346 ; HMDB01151 ; HMDB03345 ; HMDB03449 ; HMDB00516 ; C02336 ; C00984 ; HMDB00122 ; C00159 ; HMDB03418 ; C00031 ; C00795 ; HMDB12326 ; C08356 ; HMDB00211 ; HMDB06088 ; C00137; HMDB01860 ; HMDB02825 ; HMDB01889	3-Deoxyarabinohexonic acid ; Allose ; Alpha-D-Glucose ; Beta-D-Galactose ; Beta-D-Glucose ; D-Fructose ; D-Galactose ; D-Glucose ; D-Mannose ; D-Tagatose ; D-glucose ; D-tagatose ; L-Gulose ; L-Sorbose ; Myoinositol ; Scyllitol ; myo-inositol; Paraxanthine ; Theobromine ; Theophylline	179.056	0.30161	0.00462533	0.771312	0.510869	1.35967	0.120503	0.171978	-0.10876	0.558058	0.255616	0.361106	0.434865	1.43519	1.61466	1.21363	0.558796	0.459077	1.08128	1.10416	2.32199	0.524434	0.501557	1.38215	1.70098	1.8537
	adrenochrome o-semiquinone	179.056	0.300418	-0.0086343	0.769899	0.499459	1.35823	0.121118	0.171768	-0.108505	0.558363	0.256231	0.35942	0.434721	1.43571	1.61547	1.21531	0.556817	0.456818	1.07976	1.10283	2.31921	0.52318	0.503548	1.38448	1.70362	1.85633
HMDB11751	3-Methoxybenzenepropanoic acid	179.073	0.04714	0.0134912	0.0541767	0.102348	0.00777509	0.0535286	-0.0532582	-0.162966	0.147712	0.0165518	0.0794532	0.0661288	0.169201	0.230756	0.0668893	0.112297	-0.119048	0.13628	0.207718	0.156581	0.181292	0.0178486	0.277256	0.429861	0.456523
C05636 ; C05638	3-Hydroxykynurenamine ; 5-Hydroxykynurenamine	179.082	0.0929192	-0.0549487	0.177628	0.00325317	0.218632	0.0952023	-0.0643461	-0.250498	0.203245	0.124736	0.136498	0.116518	0.32772	0.448301	0.261355	0.149683	-0.0567943	0.252292	0.330496	0.436531	0.293163	0.148465	0.655628	1.00958	1.10444
HMDB06954	2-Methyl-3-hydroxy-5-formylpyridine-4-carboxylate	180.03	-0.00979963	-0.0896278	-0.16897	-0.0438888	-0.179404	0.0207469	-0.237048	-0.284884	-0.162553	-0.160329	0.0145002	-0.260008	-0.227744	-0.263108	-0.491293	0.117076	-0.148972	-0.226609	-0.363918	-0.373392	0.10192	-0.0990255	-0.363492	-0.198959	-0.266033
HMDB01119 ; HMDB03831 ; HMDB02184 ; HMDB00158 ; C00082 ; HMDB06050;	4-Hydroxy-4-(3-pyridyl)-butanoic acid ; Beta-Tyrosine ; L-Threo-3-Phenylserine ; L-Tyrosine ; L-tyrosine ; o-Tyrosine; 4,6,7-trihydroxy-1,2,3,4-tetrahydroisoquinoline	180.066	0.273729	-0.105909	0.676311	0.29766	0.982093	-0.00948811	0.239656	0.930671	0.609424	0.418584	0.278153	0.375778	1.14876	1.01665	0.835331	0.414764	0.688877	0.982961	0.912375	1.13433	-0.0559673	0.387014	0.595022	0.852248	0.967507
HMDB03099 ; HMDB01970 ; HMDB11107 ; HMDB01973	1-Methyluric acid ; 3-Methyluric acid ; 7-Methyluric acid ; 9-Methyluric acid	181.036	0.109664	-0.0346658	-0.227747	-0.172824	-0.310585	0.0508747	-0.14744	-0.264642	-0.173566	-0.271377	0.0637864	0.0671886	-0.215028	-0.160178	-0.262775	0.131257	-0.0764288	-0.101177	-0.0752227	-0.326795	0.0939334	-0.0736492	-0.0791505	-0.0881477	-0.225435
HMDB00423 ; HMDB02643 ; C05583 ; HMDB00118 ; HMDB00755 ; HMDB00333; C03672 ; C05582	3,4-Dihydroxyhydrocinnamic acid ; 3-(3-hydroxyphenyl)-3-hydroxypropanoic acid ; 3-Methoxy-4-hydroxyphenylglycolaldehyde ; Homovanillic acid ; Hydroxyphenyllactic acid ; Isohomovanillic acid; 3-(4-hydroxyphenyl)lactate ; Homovanillate	181.051	6.96105e-05	-0.0751648	-0.127578	-0.123002	-0.0637564	-0.00483957	0.00269045	-0.185373	0.0966186	0.0423569	0.0508822	-0.114269	-0.105633	0.0536058	-0.0986429	0.0498291	0.0610447	0.0319325	0.218632	0.670481	0.0166911	-0.0902299	-0.293722	-0.0211798	-0.0856572
C00794 ; HMDB00107 ; C01507 ; HMDB00765 ; HMDB00247 ; C01697	D-glucitol ; Galactitol ; L-Iditol ; Mannitol ; Sorbitol ; galactitol	181.071	0.107815	-0.0932234	0.318613	0.356883	0.51172	0.00538536	0.114336	0.445028	0.32819	0.192395	0.213373	0.472738	0.65129	0.531727	0.583872	0.232513	0.15545	0.518644	0.337151	0.717116	0.214414	-0.0380819	0.389136	0.770638	0.730955
C00141	PHderiv_3-Methyl-2-oxobutanoic acid; 3-Methyl-2-oxobutyric acid; 3-Methyl-2-oxobutanoate; 2-Oxo-3-methylbutanoate; 2-Oxoisovalerate; 2-Oxoisopentanoate; alpha-Ketovaline; 2-Ketovaline; 2-Keto-3-methylbutyric acid	181.097	-0.158221	0.272624	0.203941	0.273147	0.0594286	-0.0849098	0.39747	-0.166224	0.244045	0.356915	-0.0273564	0.311115	0.172994	0.201721	0.236859	0.0753596	0.07258	0.104985	0.252632	0.260361	-0.042474	0.308912	0.143112	0.542401	0.43993
HMDB02205	L-Homocysteic acid	182.011	0.0511227	-0.086621	-0.199166	-0.186279	-0.172681	0.0126432	-0.131707	-0.110625	-0.179409	-0.225083	0.011951	-0.000586377	-0.182403	-0.165019	-0.297849	0.110023	-0.0890395	-0.0654355	-0.117493	-0.319583	0.0709073	-0.150908	-0.149573	-0.108596	-0.139515
HMDB00017 ; C00847	4-Pyridoxic acid ; 4-pyridoxate	182.046	-0.0211871	-0.389582	-0.376377	-0.347561	0.110276	-0.0922544	-0.484328	0.227205	-0.534041	-0.281005	0.0339259	-0.276366	-0.167635	-0.252606	-0.6817	0.0866292	-0.238171	-0.544784	-0.740471	-0.719961	-0.0803115	-0.18469	-0.762664	-0.382311	-0.660606
C00588	choline phosphate(1-)	182.058	0.405877	-0.257364	0.207735	0.0220787	-0.19964	0.0889829	-0.25241	-0.327663	0.341665	-0.145374	0.361245	0.0950118	0.180298	0.321819	-0.161389	0.338728	-0.0887045	0.344592	0.564792	0.535091	0.397593	-0.584109	-0.504598	-0.724723	-0.835453
HMDB11657	2,6-Diamino-4-hydroxy-5-N-methylformamidopyrimidine	182.07	0.186967	0.0838779	0.370511	0.206855	0.368756	0.0415955	0.0721391	0.146883	0.310862	0.19854	0.217532	0.363079	0.338109	0.412447	0.190442	0.260602	0.182905	0.537735	0.301033	0.455852	0.213091	0.0151569	0.0123132	0.213746	0.283715
HMDB00068 ; HMDB00819 ; HMDB02832; C00788 ; C05589	Epinephrine ; HMDB00819 ; Methylnoradrenaline; Adrenaline ; L-Normetanephrine	182.082	0.0757663	-0.0882159	-0.173376	-0.0323992	-0.0856315	0.00754101	-0.0903706	-0.291826	-0.045548	-0.0576744	0.0965535	-0.106703	-0.209089	-0.0473865	-0.168677	0.0321526	-0.247378	-0.300535	-0.0841605	-0.119689	0.0603694	-0.25932	-0.204693	0.147555	0.0612662
C03232 ; HMDB01024	3-phosphonatooxypyruvate(3-) ; Phosphohydroxypyruvic acid	182.971	0.298108	-0.297649	-0.2421	-0.316974	-0.121216	0.0553483	-0.586732	0.256838	-0.532104	-0.802693	0.211147	-0.0738879	-0.289092	-0.161719	-0.773536	0.324537	-0.0116748	-0.311795	-0.52877	-0.832336	0.0503093	-0.225458	-0.176445	-0.325369	-0.743573
C11821	5-Hydroxyisourate	183.017	0.477427	0.232207	1.10922	1.12649	0.889882	0.0659254	0.246874	0.187626	0.728398	-0.25218	0.407188	0.511698	0.8843	0.874284	0.372468	0.727994	0.520163	1.26373	1.11394	1.16306	0.174513	0.11873	0.921894	0.363684	-0.246263
HMDB01866; C05580	3,4-Dihydroxymandelic acid; 3,4-Dihydroxymandelate	183.029	0.464335	-0.0522397	0.371054	0.266559	0.18412	0.0268423	-0.214086	-0.0203768	-0.0349961	-0.520795	0.313541	0.0864416	0.276133	0.164766	-0.195928	0.502374	0.143478	0.395342	0.220437	0.336541	0.117336	-0.096006	0.152262	-0.0543992	-0.287884
HMDB01490; HMDB01565	Vanylglycol; Phosphorylcholine	183.066	0.196297	-0.320668	-0.351353	-0.501439	-0.47454	0.117794	-0.393785	-0.531712	-0.543055	-0.521189	0.145017	-0.492449	-0.47111	-0.29763	-0.592702	0.309417	-0.357732	-0.28752	-0.375347	-0.495291	0.195917	-0.518719	-0.466521	-0.403115	-0.682376
C01005; HMDB01721 ; HMDB00272	O-Phospho-L-serine; DL-O-Phosphoserine ; Phosphoserine	184.002	0.0598065	0.527822	1.58505	1.78777	1.84669	0.103022	0.664685	-1.02766	1.53872	0.498873	0.379869	0.872005	1.47427	1.96562	1.30536	0.647125	0.314393	1.63295	1.98596	3.52717	0.689416	0.311744	1.81878	1.6253	1.28827
C04409; HMDB01330	cis,cis-2-amino-3-(3-oxoprop-1-enyl)but-2-enedioate; 2-Amino-3-carboxymuconic acid semialdehyde	184.027	0.204351	0.510543	1.054	1.30573	1.28759	0.0855606	0.292373	-0.377138	1.07674	0.0954564	0.360777	0.457207	1.04553	1.40897	0.857022	0.668568	0.32709	1.02715	1.35369	2.21775	0.547978	-0.00903356	1.31872	1.18214	0.762962
HMDB06548 ; HMDB06348; C10858 ; C12449	Ecgonine ; Pseudoecgonine; ecgonine ; pseudoecgonine	184.097	0.27694	-0.911051	-0.243198	-0.210104	0.0759428	0.0294066	-0.451965	0.344181	-0.441214	-0.294822	0.227317	-0.365236	-0.219753	-0.157411	-0.488171	0.333889	-0.168379	-0.218326	-0.415582	-0.439151	0.051228	-0.216108	-0.16906	-0.0258226	-0.0865152
HMDB03391 ; HMDB00362 ; C00597 ; HMDB00807 ; C00631	2-Phospho-D-glyceric acid ; 2-Phosphoglyceric acid ; 3-Phospho-D-glycerate ; 3-Phosphoglyceric acid ; D-Glycerate 2-phosphate	184.986	0.354716	-0.177448	-0.373984	0.241424	0.294989	0.146538	0.0572596	-0.117724	0.41004	-0.216643	0.400169	0.230584	-0.0942005	0.139752	-0.341795	0.363369	-0.253573	-0.292196	-0.295875	-0.110878	0.222309	-0.0818908	-0.191058	0.26583	-0.0315265
HMDB06039	8-Chloroxanthine	184.986	0.327853	-0.171181	-0.372698	0.235651	0.357162	0.135433	0.0612853	-0.0431068	0.406127	-0.227525	0.403335	0.2438	-0.0830876	0.14983	-0.33521	0.370092	-0.208213	-0.257078	-0.301902	-0.0734417	0.215628	-0.0919607	-0.204859	0.247791	0.00551672
HMDB10724	3-Oxodecanoic acid	185.118	-0.0901869	0.0101993	-0.163522	-0.11915	-0.239142	-0.0893969	0.0970642	-0.346509	-0.0567386	0.198616	0.0254779	-0.00251703	-0.301478	-0.141932	-0.278308	0.174438	0.0607038	-0.336295	-0.0746434	-0.203366	0.00446946	0.110293	-0.299343	-0.0664189	-0.0880363
HMDB02373 ; HMDB00947	4,6-Dimethylnonanoic acid ; Undecanoic acid	185.154	-0.874579	1.73211	0.357491	0.657797	1.00389	-0.822212	1.76873	0.0120209	0.786845	1.3966	-0.624025	1.64536	-0.0696776	0.551947	1.32682	-0.110605	1.45107	-0.366295	0.25676	1.32947	-1.20299	1.65658	0.522065	0.658133	1.32378
HMDB11626	Dodecanol	185.192	-0.767702	1.80559	-0.0185225	0.468584	0.684117	-0.66486	1.72132	-0.526268	0.498769	1.19429	-0.511296	1.63872	-0.455656	0.258273	1.06864	-0.102692	1.43325	-0.548114	0.111051	1.19258	-0.81984	1.58965	0.129393	0.359072	1.11715
HMDB00734	Indoleacrylic acid	186.056	0.0988946	-0.252462	0.14124	0.212144	0.411713	-0.0185389	0.0363524	0.0656434	0.322916	0.0599461	0.144789	-0.082784	0.313984	0.391503	0.182357	0.140449	0.0141215	0.062189	0.108366	0.473446	0.123909	-0.161384	-0.145576	0.0282816	-0.10162
HMDB12150	2-Keto-6-acetamidocaproate	186.076	0.178762	-0.0545545	-0.116902	-0.16158	0.105929	-0.0284367	0.209136	-0.0884832	-0.304013	-0.353927	0.12511	0.034636	-0.12676	-0.0401958	-0.152443	0.11105	-0.0512554	-0.0871727	-0.121877	-0.0594696	0.0186064	-0.198733	-0.408036	-0.047222	-0.156808
HMDB01276 ; HMDB02189; C00612 ; C01029	HMDB01276 ; HMDB02189; N(1)-acetylspermidinium(2+) ; N(8)-acetylspermidinium(2+)	186.158	-0.801054	1.71842	0.341645	0.707098	1.05474	-0.753233	1.7496	0.0503808	0.815467	1.41372	-0.627126	1.5937	-0.121521	0.486411	1.3488	-0.0794406	1.46371	-0.368111	0.207585	1.22259	-1.14072	1.63139	0.469174	0.663093	1.21513
C04225; HMDB06357	(Z)-but-2-ene-1,2,3-tricarboxylate; cis-2-Methylaconitate	187.023	0.195096	-0.444737	-0.231909	-0.349536	0.0561151	-0.0220463	-0.555776	0.12143	-0.524291	-0.659395	0.241275	-0.294284	-0.0922196	-0.248314	-0.795226	0.250172	-0.233084	-0.382084	-0.352989	-0.111725	0.0201754	-0.245845	-0.527046	-0.358553	-0.578168
HMDB06029 ; HMDB11173	HMDB06029 ; L-glycyl-L-hydroxyproline	187.074	-0.0862683	-0.337087	-0.0850867	-0.507888	-0.313246	-0.0315917	-0.0945272	-0.074918	-0.240025	-0.0216184	0.0197013	-0.489041	-0.265622	-0.239312	-0.0410096	0.0593946	0.182883	0.0874994	-0.116245	0.156514	0.118317	-0.0761327	-0.33443	-0.31427	-0.380575
; C13244	6-hydroxy-1,2,3,4-tetrahydro-beta-carboline ; antipyrine	187.086	0.192424	-0.594545	0.136796	-0.487127	0.571075	-0.0440685	-0.4909	0.870144	-0.854787	-0.625036	0.154163	-0.316679	0.517751	-0.255059	-0.382903	0.267924	0.0994242	-0.0895306	-0.528645	-0.384291	-0.148235	-0.27609	-0.612391	-0.519324	-0.437182
C08261; HMDB11717	Azelaic acid; HMDB11717	187.097	-0.0803474	-0.298442	-0.169968	-0.496952	-0.230674	-0.0508706	-0.0134469	-0.385639	-0.258359	0.159766	-0.0318277	-0.422144	-0.5285	-0.324123	-0.592006	0.150851	-0.337212	-0.466211	-0.0481741	0.404072	0.0795702	-0.181265	-0.220122	0.0607414	-0.28939
HMDB00759 ; C02155 ; HMDB00206 ; HMDB00446 ;	Glycyl-L-leucine ; Glycylleucine ; HMDB00206 ; HMDB00446 ; Leucylglycine	187.108	0.0539342	-0.563849	-0.221483	-0.529242	-0.29131	-0.0403085	-0.134248	-0.161138	-0.325204	0.602593	0.121451	-0.505785	-0.534767	-0.316446	-0.562456	0.237639	-0.0766844	-0.395671	-0.041212	0.193162	0.115303	-0.267989	-0.465782	0.0880495	-0.37497
HMDB00670	Homo-L-arginine	187.122	-0.055557	-0.0366147	0.08077	-0.325097	-0.253473	-0.0265193	0.0523328	-0.203043	-0.050007	0.251191	0.0293064	-0.170646	-0.241278	-0.161323	-0.34823	0.200302	0.0813278	-0.278773	0.107592	0.0453422	0.122493	-0.0246339	-0.267378	0.0559363	-0.158891
HMDB05973	Dimethyltryptamine	187.124	-0.072747	-0.0187802	0.032344	-0.295347	-0.315647	-0.0133619	0.0601126	-0.207269	-0.101515	0.207764	0.0447255	-0.257095	-0.214561	-0.156494	-0.400136	0.256521	0.0547711	-0.181514	0.0953989	0.0673981	0.138055	0.0114579	-0.186492	0.00423464	-0.189445
; HMDB10725 ; HMDB02203	w-hydroxydecanoicacid; (R)-3-Hydroxydecanoic acid ; 3-Hydroxycapric acid	187.134	-0.094136	-0.016525	-0.127085	-0.148867	-0.221904	-0.0537998	0.133099	-0.480065	-0.307905	0.0749847	0.0519063	-0.154498	-0.275274	-0.171444	-0.360008	0.224905	-0.0614901	-0.21172	-0.116497	-0.143123	0.0511821	-0.0658657	-0.395175	-0.179712	-0.264803
HMDB01325 ; C03793	HMDB01325 ; N6,N6,N6-Trimethyl-L-lysine	187.146	-0.076862	-0.0946374	-0.216348	-0.14341	-0.119878	-0.0547827	0.0980764	-0.352493	-0.341561	-0.0185758	0.0184661	-0.0793328	-0.216284	-0.0767781	-0.422022	0.208263	-0.0455783	-0.283567	-0.0808931	-0.260734	0.00952359	-0.0121476	-0.465549	-0.256096	-0.378307
HMDB04823	Lanthionine ketimine	187.999	0.126294	-0.318854	0.362697	-0.104564	1.28655	-0.0430118	-0.180579	1.1503	-0.210349	-0.653623	0.193004	-0.230352	0.881929	0.231082	-0.0730569	0.266807	0.365845	0.217534	-0.0924606	0.115422	-0.200567	-0.0935344	-0.161113	-0.163823	-0.305232
C01717; HMDB00715	kynurenate; Kynurenic acid	188.035	0.225442	-0.151338	0.080184	0.183331	0.527092	0.0335058	-0.141374	0.247031	-0.0298316	-0.334533	0.206977	-1.39364e-05	0.420336	0.112482	-0.0582096	0.278695	0.154242	0.111165	0.0793589	0.454797	0.11195	-0.137468	-0.0562242	0.0430589	-0.0516484
HMDB00590 ; HMDB01138 ; C00624	Glutarylglycine ; HMDB01138 ; N-acetyl-L-glutamate(2-)	188.056	0.601906	-0.48737	1.09938	0.308398	1.88321	-0.0040374	-0.796588	1.06281	-0.577722	-0.987937	0.620213	0.621866	1.8801	1.23854	0.273883	0.92359	0.892427	1.53608	1.4138	2.74263	0.278645	-0.0796389	-0.386849	-0.390252	-0.544176
HMDB02302 ;	3-Indolepropionic acid ; methyl indole-3-acetate	188.071	0.523814	-0.36288	0.804192	0.126759	1.54638	-0.0337134	-0.460598	0.990536	-0.398189	-0.713565	0.395459	0.113622	1.14914	0.554346	0.000166446	0.714369	0.630768	1.0265	0.922645	1.77148	0.105031	-0.00587435	-0.243954	-0.126071	-0.493235
HMDB12286	S-Prenyl-L-cysteine	188.073	0.50445	-0.382202	0.71736	0.127006	1.45328	-0.0308221	-0.496119	0.956999	-0.422076	-0.696454	0.364085	-0.0166686	1.08619	0.493455	-0.0451779	0.69197	0.631453	0.937278	0.810643	1.62219	0.0457861	0.0290557	-0.283361	-0.2461	-0.586593
HMDB00679	Homocitrulline	188.101	-0.0910654	-0.369489	-0.183063	-0.57512	0.0404334	-0.0775707	-0.0395525	-0.326558	-0.319354	0.0901833	0.00838036	-0.446016	-0.528466	-0.267107	-0.571528	0.146249	-0.3531	-0.390972	-0.0913404	0.227924	0.0727401	-0.445696	-0.247878	0.0984987	-0.26868
C05379; HMDB03974	oxalatosuccinate(3-); Oxalosuccinic acid	189.004	0.487671	-0.121026	0.902911	0.452949	1.6214	-0.0311413	-0.357789	1.19513	-0.192401	-0.255118	0.508011	0.283778	1.10193	0.798229	0.103588	0.772162	0.922155	0.803358	0.427921	0.688825	-0.146751	0.18578	-0.144982	-0.0636992	-0.120977
HMDB11165	L-beta-aspartyl-L-glycine	189.053	0.146869	-0.195358	0.141928	-0.262294	0.594565	-0.0395308	-0.15911	0.58738	-0.15266	-0.311052	0.120289	-0.0248736	0.32512	0.129504	-0.106012	0.205065	0.297609	0.317363	0.2581	0.696641	-0.310558	0.0511907	-0.309492	0.0197584	-0.0692537
HMDB00325	3-Hydroxysuberic acid	189.076	0.152805	-0.460445	-0.367976	-0.380778	-0.232393	0.0396839	-0.490858	-0.291536	-0.525038	-0.374916	0.102193	-0.54939	-0.647595	-0.499629	-0.580577	0.261082	-0.554778	-0.337394	-0.294434	-0.246503	0.208531	-0.687968	-0.6095	-0.219277	-0.582816
HMDB01370	Diaminopimelic acid	189.09	0.0165264	-0.12412	-0.0909905	-0.141216	-0.197358	-0.0275838	-0.154986	-0.14564	-0.0169035	0.132017	0.050895	-0.0840179	-0.145876	-0.212372	-0.216937	0.0742719	-0.150594	0.0133835	0.071433	0.12529	0.188841	-0.200725	-0.131985	-0.160498	-0.177379
C05933; HMDB04224	N-(omega)-Hydroxyarginine; HMDB04224	189.102	-0.00868803	0.201042	0.0235355	0.298503	-0.191894	0.0417381	-0.0653834	-0.548205	0.200135	0.0271694	0.0643195	0.0364891	-0.145337	0.195256	-0.0981117	0.154641	-0.0663286	0.0395352	0.419046	0.0831822	0.195168	-0.0873535	-0.179389	0.246163	-0.177886
HMDB04095 ; HMDB04369 ; C06212	5-Methoxytryptamine ; HMDB04369 ; N-Methylserotonin	189.103	-0.000359408	0.106749	-0.032874	0.242131	-0.287892	0.0414802	0.0262919	-0.486455	0.194249	-0.0458937	0.0623186	0.0158333	-0.0547709	0.26771	-0.0378175	0.146328	-0.0440674	0.090371	0.387553	0.0307239	0.18025	-0.174359	-0.153984	0.229835	-0.0560998
	5,6-indolequinone-2-carboxylate	190.014	0.0720059	-0.01562	0.0713064	-0.0113708	0.11771	-0.000927908	-0.0906164	0.00275551	0.0106954	-0.116052	0.0849088	-0.0417527	0.159513	-0.0301867	-0.0265264	0.112859	0.147857	0.0543194	0.0214676	0.129675	0.0594044	-0.0482622	-0.0536133	-0.0681472	-0.0622951
HMDB00763; C05635	5-Hydroxyindoleacetic acid; 5-Hydroxyindoleacetate	190.052	0.51642	-0.157289	0.40762	-0.107448	0.635206	0.0126048	-0.357496	0.742683	-0.207382	-0.825288	0.439392	-0.113554	0.655569	0.25506	-0.302708	0.809149	0.370878	0.207227	-0.109591	1.05375	0.283312	0.105762	0.264353	0.762684	1.01117
HMDB11745; C02712	HMDB11745; N-Acetylmethionine	190.053	0.49403	-0.152449	0.362605	-0.142857	0.660244	0.0138782	-0.306422	0.639792	-0.177953	-0.737869	0.450507	-0.144125	0.680297	0.161678	-0.300166	0.823691	0.317498	0.195751	-0.114444	1.08729	0.295888	0.0510275	0.280885	0.748833	0.694661
HMDB01896 ;	5-Methoxytryptophol ; 5-methoxytryptophol	190.087	-0.744894	1.2838	0.694968	0.630354	0.600425	-0.501285	1.29113	-0.0837288	0.893862	1.01414	-0.446078	0.991044	0.58313	0.649826	0.97237	0.010068	0.86165	0.243791	0.859381	1.07221	-0.668033	1.25744	0.308943	0.91028	0.988754
HMDB06468;	4-Hydroxydebrisoquine; 4 hydroxy debrisoquine	190.098	-0.285352	0.466959	0.0947752	0.0328618	0.115596	-0.183938	0.647069	-0.238201	0.314777	0.554884	-0.0993566	0.377102	0.0816338	0.0401145	0.190757	0.0347592	0.0339234	0.143238	0.410715	0.559215	-0.149907	0.417618	-0.178924	0.32464	0.537834
C00158 ; C00311; C04575 ; HMDB06511 ; HMDB00094 ; HMDB01874 ; HMDB05971 ; HMDB00193	Citrate ; Isocitrate; (4R,5S)-4,5,6-trihydroxy-2,3-dioxohexanoate ; 2,3-Diketo-L-gulonate ; Citric acid ; D-threo-Isocitric acid ; Diketogulonic acid ; Isocitric acid	191.02	0.191038	-0.474076	1.2278	1.04866	2.07263	0.203666	-0.946379	-0.319044	0.221043	0.0122389	0.581081	-0.409999	0.330547	1.11476	0.369641	1.06105	0.600341	0.977512	0.120799	2.84157	0.632617	-0.15581	0.728003	0.813519	0.578043
HMDB03072	Quinic acid	191.056	0.330602	-0.417165	0.798734	0.52936	1.48897	0.278576	-0.998682	-0.675386	-0.302294	-0.528032	0.568743	-0.0797968	0.22205	0.8713	0.028644	1.18102	0.651173	0.49917	0.0823856	1.9664	0.567548	0.107396	0.221399	0.56985	0.499407
HMDB01427 ; HMDB01411 ; HMDB01324 ; HMDB01390 ; HMDB01004 ; C00109	5'-Hydroxycotinine ; Cotinine N-oxide ; HMDB01324 ; Hydroxycotinine ; Oxoamide ; PHderiv_2-Oxobutanoate; 2-Ketobutyric acid; 2-Oxobutyric acid; 2-Oxobutyrate; 2-Oxobutanoic acid; alpha-Ketobutyric acid; alpha-Ketobutyrate	191.082	0.118177	-0.942789	0.409772	-0.870804	0.0839439	-0.200416	-0.78788	-0.0420999	-0.667746	-1.24284	0.276001	-1.51789	-0.286738	-0.737607	-1.85456	0.166735	-0.92097	-0.659298	-1.20456	0.937199	0.374547	-0.549317	-0.965245	-0.995824	-1.78825
C04185 ; C01693 ;; HMDB01253 ; HMDB11622 ; HMDB01430	5,6-dihydroxyindole-2-carboxylate ; L-dopachromate ; Melanin; 5,6-Dihydroxyindole-2-carboxylic acid ; D-Dopachrome ; L-Dopachrome	192.031	0.307594	0.147209	0.764902	0.577222	1.32059	0.12132	-0.31198	0.122874	0.140425	-0.0315866	0.462766	0.248841	0.387964	0.710109	0.116511	0.76169	0.53026	0.943865	0.762194	1.67094	0.335059	0.0225835	0.125192	0.200539	0.068273
HMDB11723 ; HMDB00859 ; HMDB00821;	2-Methylhippuric acid ; Methylhippuric acid ; Phenylacetylglycine; o-methylhippurate	192.065	0.65711	-0.515736	0.186649	-1.01708	0.361217	0.0521639	-1.21945	0.625669	-1.55732	-2.00607	0.561503	-0.377332	0.852145	-0.393351	-1.19294	1.05375	0.0985004	-0.377609	-0.870683	-0.373564	0.0692513	-0.377665	-1.1461	-1.16557	-1.56198
C09640 ; ; HMDB03626 ; HMDB03892 ;	(-)-Salsoline ; (R)-1,2-dimethyl-5,6-dihydroxy-tetrahydroisoquinoline ; (R)-N-Methylsalsolinol ; (S)-N-Methylsalsolinol ; N-methylsalsolinol	192.101	0.290393	-0.066886	0.19067	-0.467921	0.104699	-0.0404052	-0.373266	0.172922	-0.542507	-1.10786	0.320376	-0.299828	-0.028068	-0.266846	-0.951242	0.491348	-0.0869878	-0.203548	-0.233087	0.624117	0.208236	-0.0266994	-0.463864	-0.448984	-0.510454
HMDB11732 ; HMDB06334 ; C00618 ; HMDB11731 ; HMDB00127 ; C00191 ; HMDB02545 ; HMDB02704 ; C06472 ; HMDB03363 ; HMDB03402	2-Keto-L-gluconate ; 3-Dehydro-L-gulonate ; 3-dehydro-L-gulonate ; 5-Keto-D-gluconate ; D-Glucuronic acid ; D-glucuronate ; Galacturonic acid ; Iduronic acid ; L-iduronate ; Pectic acid ; Pectin	193.034	0.359115	-0.0952792	0.435539	0.274709	0.689144	0.12936	-0.407018	-0.0122315	-0.121553	-0.166263	0.367099	-0.0238932	0.0583886	0.289947	-0.207545	0.598926	0.140771	0.331942	0.13658	0.635749	0.341679	-0.111953	-0.0409224	0.257317	-0.0885958
	dopachrome o-semiquinone	193.035	0.358189	-0.168813	0.368025	0.313679	0.692256	0.141976	-0.361214	-0.068197	-0.136514	-0.143525	0.373463	-0.168735	-0.074498	0.257907	-0.128272	0.601385	0.0689454	0.382128	0.199099	0.641704	0.320437	-0.130898	-0.179922	0.305627	-0.119628
HMDB00955 ; HMDB02120 ; HMDB00954	Isoferulic acid ; Monoethyl phthalate ; trans-Ferulic acid	193.051	0.618174	-0.389424	0.106433	-1.1147	0.0184904	0.052301	-1.22034	0.63318	-1.91942	-2.31992	0.519204	-0.331411	0.678338	-0.544098	-1.58614	0.906455	0.0147869	-0.475	-0.997353	-0.787737	0.0088081	-0.23129	-1.04793	-1.39655	-1.76234
HMDB01867 ; C00168	4-Aminohippuric acid ; PHderiv_Hydroxypyruvate; Hydroxypyruvic acid; 3-Hydroxypyruvate; 3-Hydroxypyruvic acid	193.062	0.486066	-0.49653	-0.180911	-0.726276	0.019122	0.063959	-0.878695	0.365294	-1.2149	-1.47011	0.427206	-0.416735	0.238443	-0.536747	-0.983854	0.581818	-0.293002	-0.497795	-0.506551	-0.484707	0.0866209	-0.233481	-0.757226	-0.385892	-0.899614
HMDB01847	Caffeine	193.07	0.428164	-0.138488	0.00838067	-0.536808	0.275611	0.0477207	-0.472825	0.418521	-0.848081	-1.08995	0.373491	-0.30458	0.250791	-0.181288	-0.681445	0.524576	-0.121367	-0.355592	-0.224991	-0.285151	0.0969717	-0.339425	-0.568238	-0.317691	-0.721063
HMDB06116 ; HMDB02016 ; HMDB02404 ; HMDB01229 ; C00822 ; HMDB04067 ; HMDB00840; C05604	3-Hydroxyhippuric acid ; 4-Carboxyphenylglycine ; Alpha-Hydroxyhippuric acid ; Dopaquinone ; L-dopaquinone ; Leucodopachrome ; Salicyluric acid; 2-Carboxy-2,3-dihydro-5,6-dihydroxyindole	194.045	0.577149	-0.37598	0.071066	-0.749828	0.10485	0.0487136	-1.12133	0.568311	-1.58714	-2.08254	0.475613	-0.350575	0.586873	-0.400954	-1.21598	0.848503	-0.00345276	-0.299794	-0.847466	-0.492231	0.0708384	-0.363025	-0.829527	-0.975137	-1.23928
	N-methyl-4,6,7-trihydroxy-1,2,3,4-tetrahydroisoquinoline	194.082	-0.0336847	-0.123648	-0.420791	-0.165765	-0.110697	0.0061116	-0.131402	-0.351191	-0.051592	-0.106309	0.0801884	-0.153021	-0.285744	-0.350296	-0.178932	0.154848	0.0127772	-0.427054	-0.198801	0.117827	-0.00243658	-0.148503	-0.5065	-0.229562	-0.188381
HMDB04138	Gold	194.953	0.275466	0.114447	0.0750729	0.466433	-0.180677	0.0646979	-0.0635866	-0.577923	0.376298	-0.352438	0.249496	0.254634	-0.214735	0.258234	-0.350169	0.314385	-0.0332131	0.298784	0.186411	0.221419	0.262114	-0.232605	0.950737	0.318383	-0.131815
HMDB03966 ; C05335	Selenomethionine ; selenomethionine	195.03	0.0676919	-0.236337	-0.0124474	-0.0317231	0.408234	-0.0128225	-0.208218	0.0678258	-0.224861	-0.157827	0.133902	-0.442689	-0.223657	-0.0915033	-0.309102	0.136751	-0.0165884	-0.31881	-0.39677	0.808272	-0.050661	-0.122522	-0.443627	-0.0291667	-0.186849
C00257 ; HMDB00565 ; HMDB00625 ; HMDB03290 ; C00800; HMDB01857 ; HMDB11103 ; HMDB02026 ; HMDB01982 ; HMDB04308	D-gluconate ; Galactonic acid ; Gluconic acid ; Gulonic acid ; L-gulonate; 1,3-Dimethyluric acid ; 1,7-Dimethyluric acid ; 1,9-Dimethyluric acid ; 3,7-Dimethyluric acid ; 7,9-Dimethyluric acid	195.05	0.515065	-0.283552	0.394198	0.115623	0.770081	0.0669979	-0.554094	-0.465603	-0.0392398	-0.256764	0.55265	-0.352129	-0.096268	0.262076	-0.286339	0.982529	0.583468	0.754615	0.121819	3.04819	0.603889	-0.462355	-0.238219	0.0713897	0.00110781
HMDB00434	Homoveratric acid	195.066	0.0420514	-0.456646	-0.1754	-0.290553	0.0658229	0.0197321	-0.42165	-0.489859	-0.170929	-0.123285	0.0505775	-0.591584	-0.536481	-0.262391	-0.316753	0.317091	-0.187188	-0.0651513	-0.251777	1.43433	0.075301	-0.164846	-0.414	-0.189018	-0.187341
HMDB03705	Phosphoguanidinoacetate	196.011	0.0926324	-0.392853	0.435335	-0.0487368	0.709744	0.0189208	0.396311	0.837612	0.545969	0.520034	0.208666	0.193421	0.844661	0.797639	0.471698	0.290172	0.0836633	0.0165705	0.00291683	-0.116179	-0.0200408	0.689581	0.337871	0.888458	0.625648
HMDB06955 ;	3-Hydroxy-2-methylpyridine-4,5-dicarboxylate ; 4-hydroxy-3-nitrophenylacetate	196.023	0.226031	0.543476	1.26207	1.27765	1.41846	0.0868861	0.452604	0.399222	0.942868	0.683136	0.110425	-0.0462606	0.619917	1.01669	1.10717	0.341855	1.21318	1.91773	1.84516	1.55295	0.24844	0.194308	0.186441	0.91754	1.12592
HMDB00609 ; HMDB00181 ; C00355	DL-Dopa ; L-Dopa ; L-dopa	196.06	0.604621	0.273373	0.695414	0.413129	1.10586	0.0169718	-0.370527	0.552775	0.00561051	-0.513185	0.561316	0.724096	0.928715	1.04276	0.240198	0.954761	0.820909	0.702386	0.61985	1.64061	0.261167	0.342622	0.794621	0.790145	0.290487
C05588	Metanephrine	196.096	0.237032	-0.0395697	0.092742	0.0289263	0.389829	0.0294753	-0.247718	0.441134	-0.1876	-0.311918	0.270857	0.118632	0.406922	0.288185	0.252047	0.332913	0.4885	0.266439	0.204509	0.571936	-0.0106609	0.181661	0.545915	0.559985	0.301437
HMDB11750	Dihydroxyacetone Phosphate Acyl Ester	196.983	0.0303953	-0.0446822	-0.0870491	0.11734	0.329377	-0.00164498	-0.0613144	0.229026	0.122162	-0.143821	0.247974	-0.234832	-0.189868	-0.246634	-0.57474	0.104924	-0.0374774	-0.223003	0.0206146	-0.193165	0.0151777	-0.0780308	-0.0230877	0.0862903	0.0704429
HMDB03503 ; HMDB02085 ; HMDB00291; C05584	3-(3,4-Dihydroxyphenyl)lactic acid ; Syringic acid ; Vanillylmandelic acid; 3-Methoxy-4-hydroxymandelate	197.046	-1.04834	0.231034	-0.37942	-0.754914	-0.587658	-0.0926271	1.40744	0.219498	0.370163	-0.337998	0.380729	1.30171	0.915837	0.94529	0.153421	1.13167	1.89894	0.710022	0.703345	1.95338	0.429163	0.718052	0.402413	0.211984	0.0280271
HMDB04400	5-Acetylamino-6-amino-3-methyluracil	197.07	-0.0138704	-0.207164	-0.0707181	-0.065328	0.0900293	0.00340637	-0.146319	-0.272687	0.159166	-0.0302354	0.131457	-0.333226	-0.232563	-0.0848409	-0.116614	0.276917	-0.0328427	-0.141867	-0.0808143	0.207994	0.202562	-0.0767145	-0.36727	-0.00901208	-0.1526
HMDB04998	Guaifenesin	197.081	-0.187921	-0.013702	-0.110465	0.0317215	-0.399263	-0.0671201	0.151759	-0.369719	0.123683	0.0822685	0.00155724	-0.146756	-0.257544	-0.179258	-0.152214	0.10437	-0.119812	-0.248471	-0.0038026	0.0800211	-0.00151251	-0.0459499	-0.34632	0.0183031	-0.226822
HMDB00529 ; HMDB10729	5-Dodecenoic acid ; trans-Dodec-2-enoic acid	197.154	-0.408472	0.782609	-0.0892034	0.180327	0.351277	-0.242921	0.82186	-0.177277	0.147648	0.52625	-0.107197	0.694296	-0.265229	0.0356656	0.40361	-0.030685	0.749356	-0.398003	-0.110448	0.63724	-0.341852	0.729406	-0.089168	0.106319	0.497812
HMDB03484 ; HMDB11185 ; C01102	O-Phosphohomoserine ; O-Phosphothreonine ; O-phosphonato-L-homoserine(2-)	198.014	0.0267349	0.102277	0.101001	0.194891	0.320343	0.0327808	0.0587468	0.179589	0.211049	0.232923	0.0873944	0.0588997	0.0327432	0.383251	-0.00127536	0.0958146	0.157713	-0.0516088	0.248997	0.0983576	0.0178278	0.137579	0.125293	0.342507	0.0798415
HMDB06406 ; C12448	Ecgonine methyl ester ; ecgoninium methyl ester(1+)	198.112	0.183937	0.195798	-0.252737	-0.343743	0.133512	0.0148006	0.139396	0.267855	-0.223115	-0.0331855	0.0681429	0.390968	-0.0247806	0.0699803	0.0965415	0.203062	0.289565	-0.231414	-0.158301	0.197709	-0.192999	0.295778	-0.0136277	0.205102	0.00900592
C00279	D-Erythrose 4-phosphate	198.998	-0.0362373	0.101253	-0.0131149	0.00450807	-0.0655223	-0.00581063	0.145309	-0.253071	0.123371	0.0447593	-0.0147506	0.130558	-0.111703	0.0535111	0.0472451	0.0449526	-0.0615666	0.0055132	0.0704799	0.000506448	0.0671756	-0.0259003	-0.0684622	-0.0300165	0.120949
HMDB01268 ; C01061 ; C01036 ; HMDB02052	4-Fumarylacetoacetic acid ; 4-fumarylacetoacetate(2-) ; 4-maleylacetoacetate ; Maleylacetoacetic acid	199.025	-0.140775	0.547396	0.0742297	0.0793851	0.143335	-0.10026	0.694747	-0.337705	0.222548	0.356797	-0.123543	0.591578	-0.234325	0.0786507	0.369957	-0.00975184	0.460344	-0.191042	0.0752505	0.399005	-0.0688838	0.396607	-0.0517775	0.00505149	0.31783
HMDB00603	Decenedioic acid	199.097	-0.288425	0.879323	-0.0495801	0.111523	0.338465	-0.224041	0.915156	-0.372481	0.261703	0.736083	-0.160857	0.72008	-0.409786	-0.0507227	0.413874	0.0301107	0.656441	-0.42642	0.00285796	0.615219	-0.155942	0.687156	-0.16998	0.153267	0.420452
HMDB00638 ; C02679	Dodecanoic acid ; laurate	199.17	-0.716481	0.985264	0.480848	0.619513	0.999147	-0.480938	1.06624	0.55039	0.679023	1.07513	-0.376457	0.968484	0.286193	0.518686	0.962898	0.045841	0.854485	-0.262403	0.250223	0.929518	-0.697805	1.03648	0.557783	0.646047	1.01894
HMDB00731	Cysteine-S-sulfate	199.969	-1.30739	2.19851	0.0905064	0.29124	1.13611	-1.16884	2.2154	-0.170779	0.551763	1.57397	-1.05714	1.95702	-0.48133	0.0303094	1.64599	-0.406253	1.85124	-0.674445	-0.056062	1.60416	-1.71445	1.94162	0.00450193	0.257023	1.43456
HMDB00832	Capryloylglycine	200.13	-1.33647	2.15488	0.252778	0.417799	1.09621	-1.25564	2.19327	-0.423951	0.816919	1.71769	-0.971953	1.93203	-0.563808	0.196024	1.56852	-0.331961	1.77382	-0.60748	0.0519413	1.57661	-1.44464	1.91453	0.178087	0.478412	1.48471
	spermine monoaldehyde	200.174	-1.18791	1.70246	0.5888	0.914225	1.36352	-1.09202	1.83869	0.237431	1.11378	1.79891	-0.866772	1.63448	-0.0351615	0.586211	1.56674	-0.112102	1.50483	-0.328757	0.355172	1.41219	-1.39146	1.74192	0.6447	0.912437	1.49904
HMDB00792 ; C08277	Sebacic acid ; sebacicacid	201.112	-0.248883	0.561507	-0.0971822	-0.145064	0.0700144	-0.176821	0.739022	-0.537802	0.0913295	0.622048	-0.110945	0.341057	-0.498791	-0.207579	0.152289	0.0489648	0.383864	-0.411875	-0.045355	0.521507	-0.0645833	0.445322	-0.186618	0.0660094	0.25424
	L-alanyl-L-leucine	201.125	-0.53108	1.39153	-0.0296292	0.159095	0.58348	-0.461596	1.42545	-0.465349	0.429149	1.0364	-0.304847	1.10699	-0.518475	-0.0857078	0.816992	-0.0706233	1.04662	-0.519356	0.0256307	0.997131	-0.475289	1.13728	-0.0949436	0.259997	0.812288
HMDB01539 ; HMDB03334	Dimethyl-L-arginine ; Symmetric dimethylarginine	201.135	-0.751574	1.63424	0.0477283	0.298614	0.858744	-0.562327	1.67182	-0.372961	0.460753	1.18578	-0.519962	1.41585	-0.424996	0.0788561	1.1108	-0.149031	1.31822	-0.54215	0.09196	1.2341	-0.740662	1.45227	0.0631275	0.258649	1.03151
HMDB01256 ; C00750	Spermine ; spermine(4+)	201.205	-1.67411	2.3129	0.11416	0.491908	1.19528	-1.66473	2.40042	-0.635945	0.868872	1.88425	-1.20731	2.04573	-0.666144	0.0942573	1.72454	-0.38134	1.89009	-0.657098	0.0566114	1.71397	-1.87164	2.11988	0.159424	0.490068	1.54387
C05824	S-Sulfo-L-cysteine	201.986	-0.125366	0.602919	0.0873919	0.241581	0.107483	-0.104487	0.590867	-0.0121934	0.119221	0.265557	-0.137778	0.506137	-0.0522881	-0.015606	0.343277	0.00648661	0.400259	-0.0289352	0.19864	0.433515	-0.0838747	0.455819	-0.0468757	0.0443971	0.293332
HMDB02015	Cystathionine ketimine	202.016	-0.194933	0.806902	0.0700424	0.140156	0.48828	-0.180062	0.852801	-0.197727	0.2151	0.538522	-0.16803	0.825044	-0.228249	0.0219556	0.443137	-0.0723612	0.767298	-0.121411	0.192487	0.669262	-0.265968	0.761899	0.00813176	0.175821	0.618361
HMDB02096	3-Indolebutyric acid	202.086	-0.190609	0.599728	-0.0940115	0.0949989	0.322796	-0.162371	0.791636	-0.101799	0.244021	0.569004	-0.151578	0.529765	-0.0807701	-0.0563433	0.592068	-0.0742434	0.655304	-0.145216	0.11896	0.574138	-0.247363	0.548247	-0.376528	-0.0347864	0.344924
HMDB00201 ; C02571	L-Acetylcarnitine ; O-acetylcarnitine	202.108	-0.226538	0.468718	0.11975	0.0698714	0.690196	-0.147485	0.494264	-0.10264	0.361548	0.421422	0.174098	0.169964	-0.398171	-0.207931	-0.110668	-0.000293515	0.531337	-0.172392	0.337916	2.06435	-0.192138	0.702415	0.0135915	0.484451	0.921287
HMDB11667 ; HMDB11162	5-L-Glutamylglycine ; L-beta-aspartyl-L-alanine	203.07	0.00916571	0.266892	0.126504	0.026953	-0.0198647	0.00369975	0.0445492	-0.323918	0.159233	0.051396	0.074586	0.0673741	-0.289638	0.0449415	-0.0101558	0.0494576	0.0219603	0.127816	0.273899	0.0862312	0.0905462	0.172808	-0.206813	0.0452601	-0.223856
HMDB00929 ; C00078	L-Tryptophan ; L-tryptophan	203.082	0.203065	-0.120038	0.455657	0.219986	0.654605	0.00194634	0.321635	0.751132	0.638069	0.519656	0.19883	0.411262	0.860909	0.817914	0.739751	0.275022	0.615399	0.878933	0.858038	0.850683	-0.157462	0.343701	0.165804	-0.0780185	-1.47025
C01259	3-Hydroxy-N6,N6,N6-trimethyl-L-lysine	203.142	-0.222222	0.497223	-0.0572947	-0.0105754	0.155122	-0.188073	0.513846	-0.0693634	0.320329	0.346007	-0.0692578	0.37865	-0.155631	-0.0628202	0.315127	-0.0213418	0.504172	-0.176531	0.10924	0.357424	-0.136392	0.460904	-0.0783383	-0.140821	0.0650734
C02470;	Xanthurenic acid; oxoxanthurenate	204.03	0.217968	-0.286084	0.148859	0.0508111	0.580171	-0.0200764	-0.0982917	0.546164	-0.223727	-0.337193	0.161886	0.00839896	0.236701	0.0850746	-0.152079	0.200806	0.0529766	0.070345	-0.0265946	0.285865	-0.0777732	0.0109856	-0.107946	-0.0524407	-0.342314
HMDB00962 ; C00248	Lipoamide ; lipoamide	204.052	0.0809448	-0.277001	0.00576746	-0.200617	0.239776	-0.0318043	-0.154337	0.13296	-0.0780882	0.117996	0.0292322	-0.185679	-0.0646576	0.0602876	0.14163	0.0764241	0.0535234	-0.0277824	-0.125781	0.143715	-0.0106039	-0.0429745	-0.340439	0.187767	0.210652
HMDB11621 ; HMDB00671; C05660	Cinnamoylglycine ; Indolelactic acid; 5-Methoxyindoleacetate	204.068	0.0286677	-0.342556	-0.29149	-0.319013	-0.078617	-0.0273284	-0.265287	0.109608	-0.264335	-0.153405	0.0526084	-0.41194	-0.230237	-0.185624	-0.338058	0.0844122	-0.15369	-0.194001	-0.168377	-0.0779123	-0.0768433	-0.121756	-0.465858	-0.321365	-0.154784
HMDB04231	Pantothenol	204.124	-0.117632	0.352839	-0.492372	0.0555381	-0.219049	0.103885	0.392973	-0.859975	0.307462	0.56179	-0.170081	-0.272166	-1.16051	0.184323	-0.0712962	0.0660942	0.19539	-0.696366	-0.0649729	0.208149	0.0966977	-0.0419732	0.0967759	-0.120012	-0.0843004
C04593 ; HMDB00379 ; ; HMDB03518 ; HMDB06471	(2S,3R)-3-hydroxybutane-1,2,3-tricarboxylate ; 2-Methylcitric acid ; 2-methylcitrate(3-) ; Homocitric acid ; Methylisocitric acid	205.033	0.319097	-0.473831	0.0382581	-0.151621	0.437539	0.0591527	-0.475538	0.49621	-0.390652	-0.525884	0.239339	-0.259325	0.350312	0.132659	-0.170917	0.431837	0.223862	0.0212369	-0.386091	-0.0160338	0.0879035	-0.231595	-0.367424	-0.326387	-0.713364
HMDB01451 ; C16241	Lipoic acid ; lipoate	205.034	0.318925	-0.439024	0.0527161	-0.126942	0.467749	0.0804805	-0.489814	0.446345	-0.402592	-0.47963	0.24766	-0.254663	0.350899	0.159533	-0.146077	0.433486	0.263419	-0.0358953	-0.41243	0.0251459	0.090296	-0.199231	-0.382002	-0.301471	-0.723301
C06255	PHderiv_2-Oxopentanoic acid; 2-Oxovalerate; 2-Oxopentanoate; alpha-Ketovaleric acid	205.098	-0.0719751	-0.268495	-0.184063	-0.512634	-0.572952	-0.083994	-0.0917054	-0.395755	-0.319881	-0.160298	-0.0415709	-0.195479	-0.485087	-0.558109	-0.503185	0.0277849	-0.252492	-0.248611	-0.318726	-0.239729	0.121821	-0.164252	-0.574478	-0.531226	-0.486438
HMDB01925	Ibuprofen	205.123	-0.112035	0.0830421	-0.118511	-0.0999684	-0.149093	-0.0478295	0.227531	-0.418813	0.00561698	0.152792	-0.0166635	-0.0239698	-0.22059	-0.203361	-0.0496253	0.0125824	0.00664645	-0.194384	-0.0579695	0.319465	0.0929404	0.0502424	-0.363933	-0.106022	0.0915219
HMDB00978; C01252	4-(2-Aminophenyl)-2,4-dioxobutanoic acid; 4-(2-aminophenyl)-2,4-dioxobutanoate	206.048	0.058998	-0.454742	-0.260185	-0.322263	0.057216	0.0450683	-0.442418	0.0278603	-0.186108	-0.214087	0.11155	-0.377056	-0.241553	-0.173448	-0.33296	0.129623	-0.152651	-0.32754	-0.391155	-0.0605641	0.11059	-0.270496	-0.470484	-0.255407	-0.379496
HMDB00985 ; C00579	Dihydrolipoamide ; dihydrolipoamide	206.07	0.144757	-0.316033	0.0378451	-0.286637	0.30465	-0.00802404	-0.158404	0.479922	-0.144604	-0.103304	0.0994461	-0.144651	0.200636	0.0845379	-0.0321311	0.168506	0.149716	0.00554249	0.0501352	-0.032196	-0.0650106	0.0291901	-0.511664	0.114085	-0.0178035
HMDB02042 ; HMDB00512 ; HMDB00860	3-Phenylpropionylglycine ; HMDB00512 ; Phenylpropionylglycine	206.082	-0.251371	0.170633	0.0283717	-0.0700449	0.112007	-0.14062	0.310514	-0.292294	0.0776373	0.220691	-0.0780894	0.0227197	-0.236819	-0.168805	-0.0361425	-0.0490821	0.187842	-0.213425	0.0194879	0.24634	-0.181055	0.0970391	-0.4029	-0.0384223	-0.0609439
HMDB11603	4-(Methylnitrosamino)-1-(3-pyridyl)-1-butanone	206.091	-0.0966946	0.161327	-0.227711	-0.0656066	-0.201104	-0.0794625	0.262707	-0.326612	0.0607141	0.067083	-0.0230864	0.194019	-0.281045	-0.225429	-0.0237426	-0.0532781	0.150008	0.0722442	-0.0623522	0.32591	0.028265	-0.0659886	-0.0801211	-0.161512	-0.167113
C00830	PHderiv_Oxomalonate; Oxomalonic acid; Ketomalonic acid; Mesoxalic acid	207.041	-0.0666425	-0.282062	0.0619822	0.147625	0.0124113	-0.0163565	-0.150458	-0.240526	0.235195	0.0325981	-0.0640937	-0.375882	-0.338253	-0.306694	-0.269624	-0.0164563	-0.154208	-0.109446	-0.0818097	-0.084163	0.0763709	-0.418261	-0.511064	-0.260504	-0.436985
C02147; HMDB12210	dihydrolipoate; Dihydrolipoate	207.049	0.180156	-0.544281	-0.354155	-0.313249	-0.165236	0.0767025	-0.475883	0.00488698	-0.0690374	-0.293088	0.140134	-0.54342	-0.196018	0.00157812	-0.538812	0.309235	-0.328503	-0.378787	-0.356003	-0.492294	0.193048	-0.495413	-0.499204	-0.226965	-0.0876166
HMDB12127 ; HMDB11724	(R)-2-Benzylsuccinate ; 4-Hydroxybenzyl alcohol	207.066	-0.0513245	0.024026	-0.0589697	0.00257911	-0.0356627	-0.0208513	0.117461	-0.0875694	0.0452791	0.063935	-0.0134693	-0.0730901	-0.039406	-0.0151232	-0.0683019	0.0209701	0.0392764	-0.0399785	0.0290923	0.0152047	0.00580765	-0.0180897	-0.140025	-0.0302874	-0.0390129
C05647; HMDB00684 ; C00328	Formyl-5-hydroxykynurenamine; L-Kynurenine ; L-kynurenine	207.078	-0.0197705	-0.267871	-0.23318	-0.1546	-0.00746955	-0.0670387	-0.181637	0.333485	-0.283749	0.0886933	-0.0401412	-0.328591	0.00451904	-0.138954	-0.242626	0.00278074	-0.0583733	-0.203135	-0.387303	-0.201905	0.0248645	-0.00441496	-0.29797	0.241575	0.499162
HMDB03066	Chalcone	207.079	-0.0252991	-0.237276	-0.207788	-0.144136	-0.000169791	-0.0654138	-0.183225	0.314115	-0.225206	0.0711419	-0.0594619	-0.312166	0.0175214	-0.113541	-0.266116	-5.20451e-05	-0.0734327	-0.19202	-0.266159	-0.204304	0.0227199	-0.0179494	-0.362904	0.185085	0.437641
HMDB00735	Hydroxyphenylacetylglycine	208.061	-0.017928	-0.25223	0.0369471	-0.213331	0.0900675	-0.0459091	0.0810016	0.120761	-0.160199	-0.0441475	-0.113619	-0.147837	-0.0704312	-0.0355313	-0.425994	-0.0362418	0.443045	-0.202253	-0.0232268	-0.199235	-0.0936442	-0.00839963	-0.452287	0.163129	-0.187813
C00818 ; HMDB00639 ; HMDB00663	D-glucarate(2-) ; Galactaric acid ; Glucaric acid	209.031	0.250479	-0.0547162	0.847976	0.366096	0.915555	0.030116	-0.0323006	1.0474	-0.441226	-0.741385	0.218091	0.181461	1.03038	0.306701	0.0312512	0.456378	0.738217	0.709319	0.213684	-0.13271	-0.357042	0.0197014	-0.578016	-0.614489	-0.984313
HMDB11714	Vanilpyruvic acid	209.045	0.0364508	-0.174062	0.309203	0.00676905	0.367206	0.0247683	-0.0106364	0.492704	-0.383379	-0.419285	0.0214831	-0.114138	0.194995	-0.0501869	-0.240941	0.218369	0.199664	0.0957313	0.132559	-0.107637	-0.130425	-0.0550859	-0.4917	0.01771	-0.374261
HMDB03219	Sedoheptulose	209.065	-0.196117	0.363087	0.190529	0.107993	0.758368	-0.159268	0.438882	0.58576	-0.0502456	0.477623	-0.141874	0.262993	0.0638094	0.0801138	0.350239	-0.159552	0.276756	-0.385205	0.137855	0.43271	-0.220781	0.357293	-0.417383	0.157765	0.247365
HMDB02123	1,3,7-Trimethyluric acid	209.066	-0.212584	0.411051	0.0378693	0.0726913	0.616934	-0.179315	0.420682	0.396314	0.00469273	0.513679	-0.166942	0.286388	0.00785191	0.0564557	0.380447	-0.116962	0.291142	-0.394164	-0.00431161	0.474689	-0.194863	0.389241	-0.388482	0.163838	0.263834
HMDB01511; C02305	Phosphocreatine; N-phosphocreatinate(2-)	210.03	0.263493	-0.212696	0.361211	0.220148	0.709616	0.059994	-0.261766	-0.0127981	0.0254238	-0.160151	0.259161	-0.120313	0.419971	0.446297	0.132313	0.360504	-0.0272235	0.329053	0.309168	0.569786	0.259943	-0.0290294	-0.362275	-0.0356198	-0.161476
HMDB11639	Topaquinone	210.038	0.397958	-0.23405	0.4331	0.133254	1.0127	-0.00765501	-0.427909	0.912295	-0.4381	-0.629715	0.328749	-0.216141	0.371009	0.126028	-0.180197	0.509524	0.314466	0.404358	0.307634	0.660282	0.0234845	-0.167887	-0.704774	-0.233943	-0.596364
HMDB01434 ; ; HMDB11754	3-Methoxytyrosine ; 3-O-methyldopa ; Methyldopa	210.076	-0.0247761	-0.0475107	-0.324369	-0.301541	0.095032	-0.0412369	0.0280049	-0.0891983	-0.240232	-0.114019	-0.0117209	-0.0437973	-0.244242	-0.202074	-0.34219	0.0857136	-0.0419178	-0.327596	-0.421664	-0.151655	-0.00923577	-0.236946	-0.338702	-0.128371	-0.227473
C05708	Selenomethionine se-oxide	211.024	0.11878	-0.326913	0.0360974	-0.186502	0.486808	0.06272	-0.340788	-0.198774	-0.0565478	-0.0033621	0.16819	-0.378104	-0.0155402	0.14284	-0.0579005	0.207204	-0.212411	-0.290087	-0.0438503	0.234968	0.174965	-0.0400863	-0.248542	-0.0525319	0.0335721
HMDB00913	Vanillactic acid	211.061	0.168065	0.0350643	0.408153	0.248934	0.604204	-0.0932042	-0.0633892	0.355242	0.0233417	-0.245992	0.288514	-0.207576	0.193139	0.124053	-0.226017	0.278479	-0.140642	0.225975	0.0416065	1.12863	0.0240831	0.16619	0.34329	0.381302	0.0218034
HMDB11180	L-prolyl-L-proline	211.111	-0.0866155	0.0331872	-0.229587	0.0158239	-0.0807591	-0.0784322	-0.0500961	-0.510164	-0.00300798	0.0280164	0.0154756	-0.155304	-0.39715	-0.0422105	-0.263078	0.0619763	-0.132674	-0.32637	0.101803	0.244561	0.0756516	-0.187738	-0.507422	0.0905443	-0.0871211
HMDB12250	L-Aspartyl-4-phosphate	211.997	0.187227	1.27164	1.90998	2.01365	2.11703	0.0744469	1.03687	0.208937	1.8851	1.04968	0.4156	1.14907	1.54838	1.94693	1.52839	0.864826	1.76616	2.73445	2.69621	3.46109	0.499559	0.435508	1.36025	1.65609	1.6561
HMDB00682	Indoxyl sulfate	212	0.244056	0.844179	1.33027	1.7167	1.7286	0.0814395	0.764841	0.161352	1.51901	0.882622	0.348213	0.5713	1.06206	1.30515	1.24374	0.612353	1.25721	2.21326	2.05639	2.45597	0.363625	0.1774	0.919844	1.47804	1.23778
HMDB01309	m-Chlorohippuric acid	212.01	0.226494	0.232807	0.762274	0.748161	1.26798	-0.034185	0.272042	0.603776	0.71532	0.500071	0.223062	0.332744	0.838296	0.63831	0.689295	0.357913	0.418473	0.701469	0.76859	1.08274	0.126064	0.0994515	0.434575	0.725624	0.572738
HMDB06801	2-Oxo-3-hydroxy-4-phosphobutanoic acid	212.982	0.326518	-0.153933	0.100181	-0.10101	0.304163	0.0246414	-0.413948	0.272619	-0.296636	-0.537905	0.328783	-0.0394587	0.0132978	-0.0741256	-0.435242	0.364051	0.201426	0.124044	-0.290333	0.0833648	0.0683714	-0.161607	-0.290709	-0.0950782	-0.419534
HMDB01213 ; C00672 ; C00673 ; HMDB01351 ; HMDB01031	1-Deoxy-D-xylulose 5-phosphate ; 2-Deoxy-D-ribose 1-phosphate ; 2-deoxy-D-ribose 5-phosphate(2-) ; Deoxyribose 1-phosphate ; Deoxyribose 5-phosphate	213.015	0.49704	-0.350384	-0.0905076	-0.131425	0.191641	-0.00189698	-0.812679	-0.308588	-0.596482	-0.939842	0.389349	-0.374854	-0.515343	-0.387404	-0.834232	0.43534	-0.261878	-0.171012	-0.26664	0.000758141	0.00576026	-0.116742	-0.106709	-0.324743	-0.586328
HMDB04822	Methyl bisnorbiotinyl ketone	213.067	0.369496	-0.697388	-0.920895	-0.760337	-0.934816	0.219409	-0.389698	-0.833689	-1.11919	-0.972115	0.333849	-0.683825	-1.19562	-0.998094	-1.16138	0.510686	-0.626566	-0.903628	-1.14093	-0.765844	0.22571	-0.916173	-1.20077	-0.78569	-1.1114
HMDB12111	(+)-(1R,2R)-1,2-Diphenylethane-1,2-diol	213.092	0.38454	-0.137704	0.0430928	-0.113268	0.189758	0.0119267	-0.181717	0.542642	-0.238056	-0.456682	0.280651	-0.0547529	-0.118502	0.0995601	-0.420549	0.358727	0.150752	-0.223871	-0.018012	0.0134995	-0.0500237	-0.0666074	-0.238834	0.053583	-0.219465
HMDB03581	Dethiobiotin	213.126	0.381603	-0.079353	-0.593637	-0.416867	-0.323391	0.040244	-0.0205748	-0.05923	-0.301217	-0.159407	0.34201	-0.169009	-0.658431	-0.368548	-0.563152	0.380914	0.119841	-0.777834	0.205732	-0.348293	0.260855	-0.287273	-0.841996	0.310439	-0.636472
;; HMDB10727	4(R)-hydroxy-dodec-6Z-enoate ; 4(S)-hydroxy-dodec-6Z-enoate; 3-Oxododecanoic acid	213.149	-0.677681	1.00339	0.488989	0.691538	0.436403	-0.434127	1.08642	-0.194108	0.723394	0.859507	-0.29333	0.796041	0.288021	0.478395	0.706288	0.123593	0.661978	-0.068455	0.554418	0.801301	-0.541661	0.996331	0.277851	0.738544	0.822698
HMDB00910	Tridecanoic acid	213.185	-0.925323	1.66567	0.131086	0.320887	1.06061	-0.796081	1.79826	-0.0849651	0.595527	1.43983	-0.575313	1.55733	-0.407298	0.0576515	1.29882	-0.199807	1.46405	-0.616379	-0.0699146	1.32902	-0.979705	1.53052	0.217438	0.300216	1.21752
HMDB06802	O-Phospho-4-hydroxy-L-threonine	214.014	0.158774	-0.02853	0.332843	0.027109	0.677757	-0.0363693	-0.147626	0.54034	-0.154985	-0.119507	0.205033	0.00622356	0.364704	0.244712	0.154397	0.187811	0.165019	0.207862	0.0880869	0.334761	-0.00720305	-0.0730391	0.0393189	0.176887	0.0466009
HMDB01885	3-Chlorotyrosine	214.029	-0.202876	0.36474	0.313385	0.0334843	0.340521	-0.211076	0.176418	0.254795	0.229546	0.176663	-0.107652	0.362901	0.185128	0.122688	0.0162828	-0.0575821	0.118031	-0.00715557	0.121723	0.139106	-0.353387	0.445041	0.281501	0.357543	0.416792
HMDB00114	Glycerylphosphorylethanolamine	214.048	-0.0697178	0.388116	0.764012	0.695987	1.15073	0.156794	0.373725	-0.393216	0.484399	0.237251	0.374717	0.518775	1.2466	1.64107	1.36391	0.705054	1.31094	2.42083	2.84699	3.11325	0.483213	0.768787	1.33611	1.42876	1.5159
HMDB12245	Kinetin	214.07	0.200387	-0.473759	0.0142277	-0.262878	0.517858	0.0212291	-0.435315	0.3933	-0.247644	-0.205645	0.264924	-0.168846	0.550116	0.507177	0.28608	0.478851	0.0573463	0.398373	0.623621	0.474143	0.0484857	0.111547	-0.171418	0.237304	0.150288
HMDB04821	Bisnorbiotin	215.048	0.610183	-1.62719	0.0178896	-2.03319	1.2469	-0.0576995	-2.19224	1.42425	-2.52451	-2.39238	0.537675	-1.0368	1.80283	-0.287889	-1.30945	0.983127	0.0776396	-1.09085	-1.64283	-1.18712	-0.413659	-0.637397	-1.55877	-1.4345	-1.94034
HMDB04620	HMDB04620	215.115	0.0806154	-0.67575	-0.154901	-0.944467	0.340487	-0.183776	-0.715184	0.674122	-1.2951	-0.699738	-0.0322962	-0.41104	0.577866	-0.156367	-0.423147	0.0337501	0.405897	-0.55101	-1.02144	-0.542241	-0.486249	0.196829	-1.01996	-0.55721	-0.744844
HMDB00888	Undecanedioic acid	215.128	-0.161682	-0.119268	-0.27077	-0.363882	-0.362017	-0.0628217	0.0440763	-0.350901	-0.187487	0.127039	0.012639	-0.413605	-0.536109	-0.368243	-0.532087	0.115062	-0.173132	-0.573005	-0.24817	0.0406999	0.0301353	-0.161938	-0.454807	-0.109565	-0.378086
HMDB10728 ; HMDB02059 ; HMDB00387; C08317	(R)-3-Hydroxydodecanoic acid ; 12-Hydroxydodecanoic acid ; 3-Hydroxydodecanoic acid; omega hydroxy dodecanoate (n-C12:0)	215.165	-0.833715	1.24015	0.650456	0.672758	0.395375	-0.590343	1.33814	-0.0735505	0.765144	0.835878	-0.477102	1.01605	0.507383	0.513401	0.724656	-0.0138857	1.01226	0.101417	0.716871	0.876656	-0.72851	1.2053	0.264637	0.732726	0.749174
; HMDB06409	Tyramine O-sulfate ; Tyramine-O-sulfate	216.035	0.6032	-1.52908	0.0564627	-2.1178	1.38382	-0.0995547	-2.23775	1.51937	-2.58392	-2.44104	0.55935	-0.870987	2.17119	-0.219389	-1.41475	1.02172	0.138074	-1.0714	-1.81408	-1.1993	-0.442561	-0.703056	-1.54564	-1.52669	-2.03302
HMDB00856	HMDB00856	216.097	0.426383	-0.442819	-0.356099	-0.582972	0.0476173	0.08213	-0.480257	0.0435961	-0.186542	-0.354201	0.382502	-0.703891	-0.230447	-0.17447	-0.616453	0.432262	-0.43562	-0.438137	0.107519	-0.182172	0.293235	-0.573891	-0.6532	0.147971	-0.60608
C03017 ; HMDB00824 ; C03017	O-Propanoylcarnitine ; Propionylcarnitine ; propionyl-carnitine	216.124	-0.0162467	-0.194028	-0.344606	-0.336805	-0.109053	-0.0703053	0.000432865	-0.0337899	-0.233173	0.0658005	0.0794731	-0.0782788	-0.31774	-0.470044	-0.195527	0.155273	-0.131087	-0.644337	-0.51687	-0.10932	-0.0396036	-0.280275	-0.566959	-0.0914341	-0.221579
HMDB12230	Gamma-glutamyl-L-putrescine	216.133	-0.109498	-0.120698	-0.179077	-0.189857	-0.125938	-0.0502389	0.0417757	-0.205932	-0.284952	-0.295773	0.0530701	-0.302204	-0.517974	-0.241553	-0.389165	0.0854511	-0.213868	-0.569183	-0.185426	0.146889	0.00791424	-0.330798	-0.34752	-0.207974	-0.00493649
HMDB11150 ; ;	Deoxyhypusine ; deoxyhypusine ; spermic acid 1	216.169	-0.705888	1.26104	0.509667	0.675981	0.385285	-0.522816	1.253	-0.100294	0.698198	0.780421	-0.438841	1.11451	0.414151	0.481537	0.729718	-0.0261553	0.975832	0.180566	0.728256	0.750215	-0.65296	1.21442	0.303375	0.62607	0.819379
HMDB01300	HMDB01300	216.978	0.277123	0.479153	0.719111	0.584159	0.636554	0.0896642	1.07415	-0.973151	1.12254	0.328229	0.389869	-0.790908	-0.669438	-0.860223	-0.902228	0.416369	-0.601366	-0.225206	-0.0248918	0.445905	0.528122	-0.0343959	0.414615	0.766403	0.922052
HMDB11725	5-Sulfosalicylic acid	216.979	0.26542	0.440914	0.679123	0.579758	0.584571	0.0888007	1.06681	-0.974863	1.12147	0.331542	0.387254	-0.847966	-0.667531	-0.857818	-0.898586	0.396766	-0.616505	-0.237361	-0.031181	0.427509	0.516251	-0.0492843	0.41747	0.777968	0.94084
HMDB03764; C03740 ;	Glutamylalanine; 5-L-Glutamyl-L-alanine ; gama-L-glutamyl-L-alanine	217.085	0.161807	0.343121	0.557605	0.0490884	0.897054	-0.0145523	0.130544	0.156139	-0.036041	-0.341663	0.358968	0.208248	0.356815	0.106916	-0.267224	0.649946	0.704953	0.663103	0.533325	1.55817	0.351383	0.287168	0.183729	-0.100132	0.0694955
HMDB01238 ; C00978	HMDB01238 ; N-acetylserotonin	217.099	0.197468	-0.0480254	0.0159854	-0.254575	0.354537	0.00962156	-0.19265	0.169095	-0.333435	-0.478298	0.24333	-0.259244	0.228631	-0.219642	-0.263207	0.299525	0.0396646	0.0922306	-0.033449	0.558549	0.13477	-0.0429975	-0.341608	-0.203652	-0.398821
HMDB00424 ; HMDB00350	2-Hydroxydecanedioic acid ; 3-Hydroxysebacic acid	217.107	0.101722	-0.397324	-0.363139	-0.46373	-0.225864	0.0242613	-0.255174	-0.316278	-0.317797	-0.381754	0.126233	-0.439445	-0.370136	-0.445378	-0.55918	0.175374	-0.384149	-0.548982	-0.297041	-0.103246	0.144249	-0.423867	-0.606661	-0.0902115	-0.328767
	L-leucyl-L-serine	217.121	0.200514	-0.412358	-0.316298	-0.522819	-0.0858857	0.0263323	-0.268204	-0.0705693	-0.332452	-0.42177	0.180057	-0.360798	-0.126022	-0.36495	-0.430199	0.211616	-0.232109	-0.469654	-0.14445	0.0175721	0.0982026	-0.343572	-0.507947	-0.00589848	-0.429734
HMDB02004	5-Methoxydimethyltryptamine	217.134	0.0520775	-0.152378	-0.0920585	-0.301944	-0.149402	-0.0282144	-0.0554435	-0.195735	-0.291504	-0.114472	0.0862544	-0.211635	-0.142501	-0.20276	-0.475151	0.0157107	-0.155095	-0.367668	0.00999398	-0.0534179	0.0199709	-0.0924883	-0.359848	-0.13438	-0.239567
	4-Nitrophenyl sulfate	217.979	0.23269	0.395647	0.609752	0.43797	0.715439	0.0618974	0.938168	-0.809751	1.04515	0.268675	0.381785	-0.68842	-0.644486	-0.741106	-0.760415	0.330949	-0.424943	-0.0984309	0.0686545	0.386689	0.478785	-0.0199316	0.416946	0.698058	0.868523
C03360	4-nitrophenyl phosphate(2-)	217.983	0.323489	0.660139	0.714091	0.529625	0.663723	0.106126	1.03527	-0.763482	1.03634	0.27223	0.369854	-0.717163	-0.769232	-0.935664	-0.681249	0.375563	-0.124495	0.0681936	0.132133	0.530704	0.460278	0.172664	0.320887	0.709947	0.79531
C00864; HMDB00210; HMDB12204	(R)-Pantothenate; Pantothenic acid; Cis-zeatin	218.103	0.516469	-1.87622	-0.581819	-1.2095	0.0102207	0.0937706	-1.86115	-0.307444	-1.76404	-2.0914	0.487496	-2.44757	-0.912002	-1.87932	-2.58546	0.792894	-1.74545	-2.30918	-3.03697	-1.21517	0.431334	-2.42627	-2.57413	-2.63197	-2.88602
HMDB11168	L-beta-aspartyl-L-serine	219.064	0.0839203	0.0159392	-0.142534	-0.182089	-0.285647	0.0357124	-0.0390369	-0.389381	-0.102853	-0.249253	0.0555675	0.113785	-0.240945	-0.212599	-0.153373	0.0717708	-0.0682472	-0.0923636	0.0179492	-0.0556541	0.0934485	-0.118345	0.0649216	-0.064757	-0.142797
HMDB00472 ; C01017 ; C00433 ; C02132	5-Hydroxy-L-tryptophan ; 5-hydroxy-L-tryptophan ; PHderiv_2,5-Dioxopentanoate; 2-Oxoglutarate semialdehyde ; PHderiv_Acetylpyruvate; Acetylpyruvic acid; 2,4-Dioxopentanoate	219.079	-0.0149023	0.0428474	-0.0559756	-0.044954	-0.0859911	-0.0149498	-0.11392	-0.400193	0.0402212	-0.229983	0.0390441	0.100995	-0.138963	-0.0658155	-0.238244	0.0593415	0.0237589	0.0145437	0.104418	-0.10464	0.201133	0.0645821	0.0835227	0.455117	0.156257
HMDB01104	HMDB01104	219.101	0.120538	-0.549899	-0.490331	-0.433564	-0.271427	0.0527128	-0.418616	-0.609539	-0.654316	-0.547291	0.192624	-0.697891	-0.681164	-0.706663	-0.89922	0.1956	-0.328262	-0.536996	-0.502912	-0.39627	0.174398	-0.57571	-0.800793	-0.655794	-0.717914
C00671 ; C00902 ; C00233	PHderiv_(S)-3-Methyl-2-oxopentanoic acid; (S)-3-Methyl-2-oxopentanoate; (3S)-3-Methyl-2-oxopentanoic acid; (3S)-3-Methyl-2-oxopentanoate ; PHderiv_2-Oxohexanoic acid; 2-Oxohexanoate; alpha-Ketocaproic acid ; PHderiv_4-Methyl-2-oxopentanoate; 2-Oxoisocaproate	219.113	0.366028	-0.609758	-0.11953	-0.485543	-0.463531	-0.085664	-0.527562	-0.777625	-0.469418	-0.939423	0.296948	-0.780945	-0.409349	-0.839276	-1.36174	0.380546	-0.364642	-0.262695	-0.295282	0.0477577	0.152829	-0.840036	-1.1319	-0.851379	-1.19675
HMDB02135	S-(3-oxo-3-carboxy-n-propyl)cysteine	220.026	0.133501	-0.0600317	-0.161895	-0.0862526	-0.287864	0.0382483	-0.129069	-0.329652	-0.0277824	-0.169163	0.0603736	0.0708655	-0.252983	-0.134583	-0.268464	0.0948172	-0.139505	-0.192355	-0.105975	-0.211715	0.059604	-0.124184	-0.10562	-0.142173	-0.21459
C02362	PHderiv_2-Oxosuccinamate; 2-Oxosuccinamic acid; gamma-Aminooxaloacetate; Oxaloacetamide	220.073	0.0499905	-0.0467487	-0.215205	-0.174166	0.126906	0.0011324	-0.2324	-0.271643	-0.108334	-0.149545	0.115801	0.0148645	-0.254643	-0.200411	-0.356106	0.184269	-0.0389436	-0.183029	-0.130593	0.0185677	0.085048	-0.0903014	-0.170474	-0.200628	-0.160086
HMDB00803 ; HMDB00212 ; HMDB00215 ; HMDB00853 ; HMDB01129 ; HMDB11744 ; C01132 ; C00140 ; C00645; HMDB00389	Beta-N-Acetylglucosamine ; HMDB00212 ; HMDB00215 ; HMDB00853 ; HMDB01129 ; HMDB11744 ; N-acetyl-D-galactosamine ; N-acetyl-D-glucosamine ; N-acetyl-D-mannosamine; 2'-Deoxysepiapterin	220.083	0.365401	-0.548306	-1.25642	-0.698889	-1.14999	0.236618	-0.520776	-1.48182	-1.04682	-1.24546	0.316443	-0.512745	-1.42456	-0.989192	-1.14558	0.393443	-0.391119	-1.22412	-0.806789	-1.09336	0.295602	-0.687147	-1.15	-0.731325	-1.03439
C01110	PHderiv_5-Amino-2-oxopentanoic acid; 5-Amino-2-oxopentanoate; 2-Oxo-5-amino-pentanoate; 2-Oxo-5-aminopentanoate; alpha-Keto-delta-aminopentanoate; 2-Oxo-5-aminovalerate	220.108	0.262787	-0.296117	-0.398967	-0.362805	-0.0896401	0.0718452	-0.374148	-0.536061	-0.795883	-1.01005	0.233085	-0.657453	-0.732657	-0.595282	-0.972057	0.2672	-0.436456	-0.631586	-0.580411	-0.337465	0.211911	-0.698255	-0.961328	-0.739534	-0.963456
HMDB12215	Dihydrozeatin	220.117	0.333863	-0.387943	-0.13411	-0.236014	-0.544088	-0.0729937	-0.530225	-0.701754	-0.474727	-0.738617	0.219817	-0.582645	-0.437172	-0.550846	-1.03119	0.245064	-0.26353	-0.243129	-0.322507	0.0508285	0.0891418	-0.521124	-0.674062	-0.595675	-0.722454
C00036	PHderiv_Oxaloacetate; Oxalacetic acid; Oxaloacetic acid; 2-Oxobutanedioic acid; 2-Oxosuccinic acid; keto-Oxaloacetate	221.059	0.199682	-0.0365279	0.261032	0.395726	0.364865	0.0857528	0.290058	-0.1843	0.747115	0.602758	0.213521	-0.0344639	0.107308	0.240228	0.140047	0.351713	0.133585	0.625949	0.872718	0.969613	0.300781	0.169762	0.538197	1.09364	1.19544
HMDB00455 ; HMDB00099 ; C02291	Allocystathionine ; L-Cystathionine ; L-cystathionine	221.059	0.198629	-0.0113106	0.294027	0.379714	0.356911	0.08637	0.301419	-0.192018	0.740202	0.600922	0.210456	-0.0530412	0.0913005	0.225395	0.135461	0.344366	0.197945	0.641711	0.846318	0.979616	0.293114	0.160093	0.532218	1.06448	1.19365
HMDB03075	Flavone	221.06	0.198528	-0.0116092	0.293782	0.379543	0.356659	0.0863022	0.301504	-0.191771	0.740474	0.601349	0.210388	-0.053291	0.0667127	0.225208	0.133196	0.344173	0.197684	0.64151	0.846138	0.979324	0.293033	0.159919	0.532095	1.06442	1.19359
HMDB10325; C00802	Ethyl glucuronide; PHderiv_Oxalureate; Oxaluric acid; Monooxalylurea; Oxalurate	221.065	0.128782	-0.0737118	0.0814537	0.128179	0.224351	0.0454754	0.0326832	-0.214024	0.428859	0.585762	0.190982	-0.0214659	0.0755043	0.178577	0.0698017	0.243906	-0.0858716	0.39181	0.590205	0.465192	0.254269	0.0622571	0.386759	0.829426	0.96395
HMDB02056	Monoisobutyl phthalic acid	221.081	-0.0314819	-0.22886	-0.220795	-0.173713	-0.255368	0.0370839	-0.142759	-0.533467	-0.00148433	0.0407062	0.0586165	-0.347892	-0.478969	-0.215265	-0.441877	0.0724493	-0.332984	-0.291583	-0.148754	0.0551294	0.14796	-0.27668	-0.350785	0.286426	0.163985
; C04181 ; C03589	Glycylphenylalanine ; PHderiv_3-Hydroxy-3-methyl-2-oxobutanoic acid; 3-Hydroxy-3-methyl-2-oxobutanoate; 2-Oxo-3-hydroxyisovalerate ; PHderiv_4-Hydroxy-2-oxopentanoate; 4-Hydroxy-2-oxovalerate	221.095	-0.114535	0.045718	-0.171534	-0.0349042	-0.22534	-0.000687723	-0.140142	-0.467648	0.0556862	-0.0273852	-0.00675576	-0.134288	-0.207888	-0.0807821	-0.112664	0.0406999	-0.0989328	-0.226272	-0.0524287	-0.0974334	0.124361	-0.241804	-0.346254	0.0735808	0.00908432
HMDB04305	Farnesol	221.19	-0.158074	0.284746	0.0676493	-0.168448	-0.0924362	-0.0504268	0.103718	-0.406561	0.0815743	0.123792	-0.0445475	-0.0625608	-0.0740266	-0.000473241	-0.0763218	-0.00720738	0.0454942	-0.0141583	0.0916622	0.300462	0.0105412	0.0751947	-0.185523	0.124951	0.281035
HMDB04083; C05645	4-(2-Amino-3-hydroxyphenyl)-2,4-dioxobutanoic acid; 4-(2-Amino-3-hydroxyphenyl)-2,4-dioxobutanoate	222.041	0.195396	-0.445443	-0.10586	-0.160201	0.386119	0.020845	-0.325658	0.34974	0.0125048	-0.327247	0.172876	-0.169631	0.460191	0.242698	-0.0154085	0.299338	0.0186165	0.0112004	-0.0170986	0.327158	0.0999518	-0.15885	0.177425	0.554369	0.594688
HMDB00866 ;	HMDB00866 ; salsolinol 1-carboxylate	222.075	0.120645	-0.357285	-0.386859	-0.15884	-0.424462	0.0496334	-0.271567	-0.513483	-0.107567	-0.0342243	0.149774	-0.360983	-0.403741	-0.294142	-0.351147	0.137145	-0.253187	-0.323517	-0.196853	-0.234451	0.171201	-0.450076	-0.755164	-0.327789	-0.424838
C03227 ; HMDB12819 ; C05651 ; HMDB00732 ; HMDB11631	3-hydroxy-L-kynurenine ; 5-Hydroxykynurenine ; 5-hydroxykynurenine ; Hydroxykynurenine ; L-3-Hydroxykynurenine	223.075	-0.0691929	0.0990506	-0.0939163	-0.119165	-0.292877	-0.0319024	0.152891	-0.477832	0.0331071	-0.227767	-0.0807776	-0.00708856	-0.194769	-0.156019	-0.285425	-0.00760079	0.150231	-0.169378	-0.17435	-0.150152	0.0374547	0.0652139	-0.526457	-0.185388	-0.266429
	13-oxo-9Z,11E-tridecadienoate	223.134	-0.0881381	-0.0434212	-0.201832	-0.188032	-0.157137	-0.0295549	0.0417756	-0.273797	-0.189839	-0.0375083	-0.0229944	-0.201307	-0.31628	-0.253137	-0.236988	0.0901955	0.0122803	-0.294359	-0.229843	-0.0464101	0.021347	-0.0541575	-0.290789	-0.29068	-0.150322
HMDB00560	5,8-Tetradecadienoic acid	223.17	-0.157053	0.278868	-0.190361	-0.0427537	-0.150036	-0.0561066	0.45547	-0.492611	-0.0221364	0.114732	0.0596484	0.220611	-0.318302	-0.433566	-0.0808669	0.0365378	0.389773	-0.530392	-0.16898	0.195871	-0.0243981	0.209349	-0.296489	-0.118539	0.224691
HMDB12199 ; HMDB12283	Chorismate ; Prephenate	225.039	0.155824	-0.324697	-0.352373	-0.36241	-0.302911	0.0161571	-0.19913	0.0507044	-0.433049	-0.465932	0.0502553	-0.190683	-0.266514	-0.336126	-0.389351	0.0998695	-0.265862	-0.615414	-0.344953	-0.19144	-0.0632301	-0.219134	-0.441874	-0.36994	-0.480148
HMDB01904	3-Nitrotyrosine	225.052	0.0790303	-0.429718	-0.154045	-0.283491	0.206373	0.0151513	-0.442987	0.288631	-0.174601	-0.0234929	0.0766996	-0.174733	-0.115344	-0.0953562	-0.163052	0.197336	0.0500109	-0.126011	-0.180031	0.158071	0.0571678	-0.352899	-0.391892	0.061912	-0.314143
HMDB11105	5-Acetylamino-6-formylamino-3-methyluracil	225.064	0.213171	-0.382647	0.256217	-0.146104	0.669409	-0.0055167	-0.0137256	0.907898	0.165237	0.167427	0.188676	0.321028	0.805524	0.571452	0.38827	0.298834	0.584946	0.531326	0.472074	0.316672	-0.239908	0.224616	-0.15096	-0.275533	-1.53917
C00931	Porphobilinogen	225.09	-0.0141309	-0.0166977	-0.166472	-0.271739	-0.293186	-0.0416737	-0.123538	-0.356009	-0.0649891	-0.154015	-0.0118629	-0.107487	-0.300879	-0.13867	-0.444874	0.0517668	0.188599	-0.172167	-0.174587	-0.200399	0.0775619	-0.078883	-0.54213	-0.208239	-0.279717
HMDB00033 ; C00386	Carnosine ; carnosine	225.1	-0.0287961	0.0526202	-0.35972	-0.37061	-0.338822	-0.0406721	-0.0456562	-0.195424	0.0500289	-0.155946	-0.0257089	-0.226954	-0.236702	-0.303728	-0.545642	0.0521223	0.152566	-0.244644	-0.223176	-0.135177	-0.000691612	0.0368875	-0.515481	-0.211893	-0.246609
HMDB00499 ; HMDB00521 ; HMDB02000 ; HMDB05051 ; C08322 ; HMDB10732	5-Tetradecenoic acid ; 5Z-Tetradecenoic acid ; Myristoleic acid ; Tsuzuic acid ; tetradecenoate (n-C14:1) ; trans-Tetra-dec-2-enoic acid	225.185	-0.0831316	0.023313	-0.308955	-0.25885	-0.2712	-0.0722768	0.0622522	-0.640071	-0.148858	-0.179327	0.54874	-0.342189	-0.780108	-0.655793	-0.754718	0.20485	0.0313157	-0.399913	-0.193813	-0.0234763	0.0569031	0.00338794	-0.343923	-0.14943	0.0330239
C03287 ; HMDB01228	L-Glutamate 5-phosphate ; L-Glutamic acid 5-phosphate	226.011	0.265967	-0.0160664	0.617423	0.676088	0.859779	0.0362688	-0.15359	0.168694	0.208024	-0.054958	0.279557	0.0151667	0.450431	0.488473	0.0818915	0.355805	0.12213	0.627454	0.58429	0.775563	0.145251	0.166724	0.101947	0.255015	0.0741911
HMDB06794	5-(2'-Carboxyethyl)-4,6-Dihydroxypicolinate	226.034	0.136009	-0.310984	-0.220752	-0.256558	0.110047	0.0155824	-0.311523	0.0676436	-0.437224	-0.728821	0.181041	-0.476004	-0.343631	-0.257272	-0.552171	0.286951	-0.298727	-0.208929	-0.233927	0.0458661	0.107015	-0.497746	-0.405786	-0.304461	-0.666154
C00881	Deoxycytidine	226.083	0.228983	-0.317499	-0.116981	-0.0711052	0.410437	0.0511781	-0.147333	-0.0415919	0.0808426	0.0341656	0.245066	-0.488564	0.0581492	0.218137	-0.214439	0.26821	0.137013	0.0250987	0.130688	0.635042	0.183128	-0.302197	-0.384147	-0.15177	-0.204764
C01107; HMDB01343	(R)-5-phosphonatomevalonate(3-); Mevalonic acid-5P	227.034	0.028717	-0.385385	-0.412264	-0.366692	-0.160735	0.0442457	-0.385597	-0.00697376	-0.443222	-0.344885	0.0757243	-0.609273	-0.431712	-0.486807	-0.508254	0.0972146	-0.32201	-0.442002	-0.333482	-0.415886	-0.0403198	-0.228291	-0.428551	-0.361183	-0.425188
C00526	Deoxyuridine	227.066	0.77993	-0.0440024	0.484102	0.398092	0.665264	0.0572475	-0.444181	0.784037	-0.401409	-1.12808	0.585719	0.605939	0.393392	0.517923	-0.438186	1.057	0.830896	0.612913	0.0802487	0.141667	0.0241028	-0.105225	0.0452652	-0.163696	-0.787509
HMDB03747	Resveratrol	227.07	0.436027	-0.15049	0.0470585	0.237491	0.26008	0.0707999	-0.245016	0.685695	-0.500458	-0.857957	0.368322	-0.0175197	-0.203067	0.0530057	-0.52343	0.492144	0.372593	-0.0171926	-0.0249361	-0.0451904	0.0510977	-0.359799	-0.147017	-0.248243	-0.607349
HMDB06695	Prolylhydroxyproline	227.105	0.29754	-0.353292	-0.141792	-0.300233	-0.0400378	0.0200835	-0.310057	0.0214426	-0.0196333	-0.00338649	0.233823	-0.396746	-0.24653	-0.0232401	-0.364606	0.278852	-0.253221	-0.11371	-0.0101618	-0.0973382	0.115207	-0.415781	-0.362211	0.0439976	0.0466573
HMDB00933	Traumatic acid	227.129	0.0126286	-0.0998653	-0.283624	-0.287654	-0.418375	-0.0449351	-0.102938	-0.557696	-0.236532	-0.0706993	0.146461	-0.352952	-0.527284	-0.487284	-0.637071	0.212076	-0.231914	-0.58527	-0.26836	-0.258088	0.150878	-0.270045	-0.690076	-0.236298	-0.45209
HMDB11174 ; HMDB11175	L-isoleucyl-L-proline ; L-leucyl-L-proline	227.142	0.147024	0.542744	-0.331995	-0.213016	0.252091	-0.125336	0.465671	-0.167872	-0.136065	0.394268	0.193554	0.399977	-0.747823	-0.37448	-0.087797	0.228854	0.585663	-0.810177	-0.019051	0.0416376	0.0424156	0.518194	-0.635697	0.233451	-0.100775
HMDB02221 ; HMDB00806 ; C06424	2,6,10-Trimethylundecanoic acid ; Myristic acid ; tetradecanoate (n-C14:0)	227.201	-0.200742	0.594505	0.0901752	0.0135487	0.119373	-0.12111	0.659211	-0.363713	0.113342	0.458437	0.0524578	0.397586	-0.57486	0.00684056	0.0238301	-0.0147511	0.408103	-0.29687	0.211079	0.490068	-0.0578097	0.552412	-0.169274	-0.113402	0.326467
C03090 ; HMDB01128	5-Phospho-beta-D-ribosylamine ; 5-Phosphoribosylamine	228.029	0.417567	-0.688247	-0.154004	-0.475367	-0.291561	0.15706	-0.695394	-0.111711	-0.523807	-0.998482	0.36821	-0.502847	-0.144736	-0.191334	-0.637382	0.742766	-0.23789	0.248907	-0.189222	-0.459937	0.27369	-0.64131	-0.608431	-0.647554	-0.624087
HMDB03045	Ergothioneine	228.082	0.283232	-0.485966	-0.15266	-0.0887047	0.44472	-0.0268329	-0.54796	0.521002	-0.353669	-0.211634	0.269885	-0.140843	0.0958634	0.185029	-0.248226	0.43283	-0.0338299	-0.0235924	-0.34625	-0.0177802	0.104303	-0.312262	-0.369741	-0.140991	-0.439495
	2-hydroxyamino-3,8-dimethylimidazo[4,5-f]quinoxaline	228.087	0.217422	-1.07683	-0.512934	-0.229692	0.462364	-0.0509536	-1.00836	0.57488	-0.777132	-0.012496	0.188606	-0.478107	-0.158998	0.0264503	-0.428396	0.472244	-0.279001	-0.406664	-0.922392	-0.503769	0.0349641	-0.166904	-0.975206	-0.477484	-0.591911
	N1,N8-diacetylspermidine	228.169	-0.24067	0.607751	-0.169141	0.288272	0.209646	-0.10451	0.306447	-0.722349	0.502741	0.498342	0.0417505	0.425431	-0.832872	0.462909	-0.147395	0.208859	0.0615242	-0.546538	0.366784	0.598442	0.0771554	0.327759	-0.706788	0.413991	0.470666
HMDB12195 ; HMDB11734 ; HMDB01548 ; HMDB00618 ; ; C00199 ; C00231 ; HMDB01489 ; HMDB00868 ; C00620 ; C03736	Beta-L-arabinose 1-phosphate ; D-Arabinose 5-phosphate ; D-Ribose 5-phosphate ; D-Ribulose 5-phosphate ; D-Xylulose 1-phosphate ; D-ribulose 5-phosphate(2-) ; D-xylulose 5-phosphate(2-) ; Ribose 1-phosphate ; Xylulose 5-phosphate ; alpha-D-Ribose 1-phosphate ; alpha-D-Ribose 5-phosphate	229.012	0.364284	-0.582858	-0.347378	-0.198641	-0.326862	0.131643	-0.425485	-0.949141	-0.264333	-0.450403	0.333434	-0.525577	-0.35232	-0.207068	-0.237162	0.290037	-0.595668	-0.0250238	0.317875	0.533205	0.377481	-0.273034	-0.579825	0.126525	-0.0695015
HMDB02335	Aspartyl-L-proline	229.085	0.243169	-0.525009	-0.142387	-0.336222	-0.141434	0.0651063	-0.316661	-0.197957	-0.100039	-0.156223	0.191457	-0.381103	-0.265019	-0.10778	-0.464302	0.313979	-0.335799	-0.36792	-0.10281	-0.170372	0.207235	-0.639718	-0.640261	-0.135676	-0.393622
HMDB01923	HMDB01923	229.085	0.210336	-0.470239	-0.181781	-0.322509	-0.181158	0.0604735	-0.355578	-0.219877	-0.152085	-0.151324	0.163662	-0.406393	-0.300046	-0.139139	-0.476928	0.279506	-0.29222	-0.409591	-0.133885	-0.223884	0.179427	-0.606193	-0.642791	-0.169157	-0.41518
C02678	Dodecanedioic acid	229.143	-0.0778087	-0.513544	-0.119283	-0.569861	0.568001	-0.113862	-0.473272	0.764222	-0.752034	-0.282296	-0.0133251	-0.510188	0.0617476	-0.32683	-0.590688	0.078504	-0.20371	-0.822733	-0.625681	-0.480219	-0.27247	-0.227169	-0.813404	-0.364596	-0.518039
HMDB01180	HMDB01180	230.064	-0.233702	0.0666043	-0.28483	-0.0305498	0.0874123	-0.307192	0.48629	0.0595635	0.0057898	0.0679398	-0.0491073	-0.0399782	0.0376773	-0.0121262	-0.225892	-0.140302	0.32086	-0.325523	-0.179398	0.254198	-0.623684	0.246517	-0.353183	0.00839041	0.274669
HMDB00726 ; HMDB00953	Isovalerylglutamic acid ; Suberylglycine	230.102	0.0447263	-0.608786	-0.379005	-0.64045	0.0443934	-0.0367453	-0.244427	0.207798	-0.223345	-0.0502211	0.0487423	-0.630372	-0.421595	-0.07033	-0.386434	0.0930794	-0.370427	-0.48875	-0.63962	-0.375233	-0.00951114	-0.16586	-0.581018	-0.12948	-0.428755
HMDB02013 ; HMDB00736 ; C02862	Butyrylcarnitine ; Isobutyryl-L-carnitine ; butyryl carnitine	230.138	0.283112	-1.28855	0.342004	-1.2243	1.78873	-0.101685	-1.37415	1.59494	-1.46308	-0.855486	0.30961	-0.942866	1.17327	-0.0852912	-0.800787	0.499669	0.241813	-0.927983	-1.58321	-0.976353	-0.401554	-0.355862	-1.32613	-1.05039	-1.47154
HMDB01959	Gamma-Aminobutyryl-lysine	230.149	-0.12471	-0.421931	-0.206173	-0.509452	0.639234	-0.108516	-0.381421	0.720098	-0.521491	-0.156962	-0.0018837	-0.345596	0.202142	-0.169261	-0.486514	0.0932262	-0.0338552	-0.629179	-0.423973	-0.0489059	-0.259721	-0.254644	-0.526456	-0.0544773	-0.165182
HMDB12161 ; HMDB01199;	4-(Glutamylamino) butanoate ; HMDB01199; gama-L-glutamyl-L-alpha-aminobutyrate	231.1	0.0299986	-0.250162	-0.112187	-0.267725	-0.0556078	-0.00241315	-0.361392	-0.180733	-0.0957882	0.0614399	0.0748668	-0.459986	-0.356483	-0.20621	-0.114844	0.169914	-0.112799	-0.157517	-0.0731439	0.258259	-0.00668475	-0.142216	-0.538706	-0.0705122	-0.282122
HMDB01389 ; C01598	Melatonin ; melatonin	231.112	0.00414329	-0.341664	-0.232927	-0.48084	-0.169847	-0.124651	-0.451989	-0.0878821	-0.137684	-0.0695097	-0.0246143	-0.318755	-0.383618	-0.289766	-0.185622	-0.0566935	-0.161577	-0.593411	-0.16178	-0.184842	-0.00315815	-0.102382	-0.628633	-0.0348552	-0.212348
HMDB06275 ; HMDB04148 ; C13690	Dopamine 3-O-sulfate ; Dopamine 4-sulfate ; dopamine 3-O-sulfate	232.028	-0.157949	-0.0375025	0.0277208	-0.136329	0.385401	-0.141916	-0.0436562	0.651288	-0.403275	-0.171547	-0.0878902	-0.123366	0.297468	-0.115785	-0.114961	0.0321565	0.020571	-0.360296	-0.217706	-0.160345	-0.386711	0.21728	-0.495183	-0.160104	-0.0656689
HMDB01974	Dihydroxycoprostanoic acid	232.082	0.254969	-0.426625	0.0145867	0.0401437	0.439581	0.0114952	-0.343582	0.591648	-0.122526	-0.277024	0.196343	-0.0330325	0.150268	0.0300252	-0.310703	0.297575	-0.0395345	0.0557897	0.167548	0.195506	0.00651169	-0.309767	-0.244308	-0.0147328	-0.137295
HMDB11169	L-beta-aspartyl-L-threonine	233.079	0.117097	-0.416677	-0.163215	-0.380458	0.164348	0.023418	-0.299838	0.120011	-0.230694	-0.429177	0.187812	-0.381475	-0.0432375	-0.315946	-0.588354	0.292625	-0.00771912	0.144852	0.0723084	0.255477	0.123581	-0.478132	-0.534277	-0.212979	-0.471933
HMDB02339	5-Methoxytryptophan	233.093	0.0755983	-0.502477	-0.163596	-0.450851	0.626092	-0.0178597	-0.621076	0.531468	-0.600608	-0.402657	0.151644	-0.743862	0.18388	-0.247001	-0.463791	0.263126	-0.0873955	-0.422161	-0.63972	-0.21662	-0.104083	-0.458912	-0.864388	-0.515936	-0.817619
C00940	PHderiv_2-Oxoglutaramate; 2-Oxoglutaramic acid; alpha-Ketoglutaramate; 2-Ketoglutaramate	234.086	-0.00316144	-0.319936	-0.117668	-0.17806	0.0115305	0.00215303	-0.33287	-0.329312	-0.179942	-0.365637	0.0397607	-0.303181	-0.387266	-0.418641	-0.311404	0.0767777	-0.105654	-0.518818	-0.217157	-0.0819707	0.0508107	-0.214195	-0.541556	-0.25546	-0.24519
C03239	PHderiv_6-Amino-2-oxohexanoate; 2-Oxo-6-aminocaproate	234.122	-0.127738	0.657286	0.0142586	0.0141068	0.339184	-0.147776	0.337232	-0.188619	0.0963396	0.647044	-0.0677039	0.456727	-0.431502	-0.379238	0.157329	0.0242324	0.399149	-0.0174305	-0.0332784	0.333511	-0.0184805	0.574785	-0.419482	-0.196102	0.149091
HMDB01200 ; C02700 ; C00026 ; C06030	HMDB01200 ; N-formyl-L-kynurenine ; PHderiv_2-Oxoglutarate; Oxoglutaric acid; 2-Ketoglutaric acid; alpha-Ketoglutaric acid ; PHderiv_Methyloxaloacetate	235.072	0.0846982	-0.895095	0.279272	-0.860548	-0.0970891	-0.248915	-0.795072	-0.302491	-0.60762	-1.3301	0.224554	-1.67988	-0.529293	-0.925271	-2.06615	0.0682027	-1.20291	-0.769691	-1.13751	1.07618	0.42095	-0.771365	-1.01194	-1.04017	-1.91413
	S-aminomethyldihydrolipoamide	235.096	0.216534	0.0264236	0.549809	-0.642223	0.0586799	-0.173732	0.390673	-0.099471	-0.106804	-0.703432	0.281624	-0.393301	-0.0849622	-0.345813	-1.21025	0.425701	0.063634	-0.00724115	-0.309145	1.33696	0.501141	-0.0147923	-0.376382	-0.386583	-0.765889
	N-acetyl-5-methoxykynuramine	235.11	0.000584624	-0.101821	-0.0220047	-0.53794	-0.196348	-0.0968206	0.147792	-0.319448	-0.0862546	-0.306098	0.164399	-0.247195	-0.386254	-0.236246	-0.959142	0.237072	-0.0192946	-0.191178	-0.218546	0.513019	0.337807	-0.111889	-0.651793	-0.330291	-0.452562
HMDB02352	Capsidiol	235.169	-0.106336	0.0875202	-0.0364953	-0.154462	-0.0819869	-0.051233	0.0990605	-0.356349	0.00846479	0.133914	0.00762994	0.0585307	-0.190596	-0.110594	-0.155171	-0.0462289	-0.0535898	-0.247024	0.0682362	0.217947	0.0532637	-0.030106	-0.168722	-0.139351	0.00305288
	fructoseglycine	236.075	0.137452	-0.659183	0.411639	-0.732641	0.0818165	-0.216254	-0.602134	-0.219834	-0.418903	-1.19269	0.262142	-1.294	-0.356263	-0.652762	-1.80176	0.261341	-0.60838	-0.572795	-0.819779	1.17296	0.410553	-0.488308	-0.847531	-0.856885	-1.58748
C03684 ; HMDB00468 ; HMDB00633 ; HMDB01195 ; HMDB00817 ; HMDB02263 ; HMDB00238	6-pyruvoyl-5,6,7,8-tetrahydropterin ; Biopterin ; D-Biopterin ; Dyspropterin ; Orinapterin ; Primapterin ; Sepiapterin	236.076	0.157645	-0.633214	0.437609	-0.713481	0.0702103	-0.219372	-0.593207	-0.210907	-0.409976	-1.21529	0.255137	-1.2762	-0.338464	-0.634963	-1.78396	0.264997	-0.577614	-0.542029	-0.789014	1.20373	0.416027	-0.51715	-0.851113	-0.851384	-1.59129
	salsoline-1-carboxylate	236.093	0.0705794	-0.369356	0.221779	-0.17595	0.0792968	-0.150128	-0.302295	-0.3626	0.0338507	-0.310288	0.192438	-0.545658	-0.439602	-0.0950516	-0.903232	0.0605439	-0.322253	-0.252845	0.0312411	0.777837	0.255456	-0.238544	-0.537546	-0.183422	-0.168486
C05941	PHderiv_2-Oxo-4-hydroxy-5-aminovalerate	236.105	-0.139807	-0.477566	-0.414534	-0.491201	-0.365017	-0.0551125	-0.515554	-0.552979	-0.402375	-0.370855	0.0108519	-0.82543	-0.758218	-0.676944	-0.841383	-0.0121316	-0.584674	-0.7567	-0.566063	0.0065477	0.0466092	-0.631289	-0.85066	-0.537213	-0.416411
HMDB12208	D-Erythro-imidazole-glycerol-phosphate	237.029	0.153824	-0.0242351	0.220712	0.0744361	0.445406	0.0768554	-0.211709	0.194107	-0.0512688	-0.093558	0.264016	0.0812088	0.346019	0.272644	-0.0150052	0.272705	0.207661	0.229972	0.327732	0.696363	0.215586	0.328333	0.46193	0.636548	0.629063
C03459	PHderiv_2-Hydroxy-3-oxosuccinate; Oxaloglycolate	237.052	0.172552	-0.191477	-0.479916	-0.291492	-0.162426	0.0561067	-0.150223	-0.180519	-0.203089	-0.219309	0.187777	-0.152217	-0.617548	-0.416147	-0.515032	0.15553	-0.165016	-0.326204	0.0251796	-0.136364	0.140859	-0.246444	-0.35043	0.214457	-0.146977
HMDB02399	Cystathionine sulfoxide	237.055	0.124671	-0.187189	-0.414581	-0.311451	-0.0757988	0.0442197	-0.181904	-0.26811	-0.181102	-0.191611	0.170592	-0.111511	-0.588035	-0.423853	-0.421942	0.140962	-0.159162	-0.304225	-0.202024	-0.221948	0.1164	-0.300216	-0.357531	0.116977	-0.191248
HMDB02511 ; HMDB11721	3,4,5-Trimethoxycinnamic acid ; Trans-2, 3, 4-Trimethoxycinnamate	237.076	0.18972	-0.473117	0.0785605	-0.657286	0.740171	-0.0976612	-0.705217	1.09887	-0.948725	-0.832665	0.229308	-0.431104	0.484889	-0.442202	-0.929188	0.307142	0.0957758	-0.325441	-0.754042	-0.385958	-0.182424	-0.229177	-0.682995	-0.553783	-0.757032
C03829	PHderiv_2-Dehydro-3-deoxy-D-xylonate; 2-Dehydro-3-deoxy-D-arabinonate; 2-Dehydro-3-deoxy-D-pentonate; (4S)-4,5-Dihydroxy-2-oxope...' <Preview truncated at 128 characters>	237.09	0.929882	-1.58629	-2.78768	-2.15042	-2.19389	0.346101	-1.21738	-2.27485	-1.50937	-1.37498	0.844476	-2.57074	-3.5111	-2.12719	-3.58237	1.1515	-1.61945	-2.92944	-0.179841	-2.37044	0.700342	-2.73199	-3.49982	-0.254119	-3.12315
;	6(R)-hydroxy-tetradeca-2E,4E,8Z-trienoate ; 6(S)-hydroxy-tetradeca-2E,4E,8Z-trienoate	237.149	-0.0629465	0.207563	-0.309088	-0.171391	-0.252036	-0.0655385	0.208607	-0.548493	0.0322237	0.166569	0.148935	-0.0666523	-0.417881	-0.338057	-0.312192	0.111347	0.100186	-0.362314	-0.143901	-0.00776365	0.0602618	0.0145391	-0.317836	-0.27859	-0.190213
HMDB02215 ; C02953 ; C04244 ; HMDB02065 ; HMDB00038 ; ; C02953	4a-Carbinolamine tetrahydrobiopterin ; 6,7-dihydrobiopterin ; 6-Lactoyl-5,6,7,8-tetrahydropterin ; 6-Lactoyltetrahydropterin ; Dihydrobiopterin ; O2'-4a-cyclic-tetrahydrobiopterin ; quinonoid dihydrobiopterin	238.094	0.820617	-0.984415	-1.77142	-1.34815	-1.36497	0.275831	-0.963679	-1.581	-0.920377	-0.825479	0.777813	-1.87889	-2.42411	-1.48537	-2.38891	0.94496	-1.27391	-1.85607	-0.0280732	-1.49428	0.628562	-1.72692	-2.4103	-0.158617	-1.91302
HMDB01937	Salbutamol	238.145	-0.129533	0.37514	-0.156491	0.150337	0.0685446	-0.0217341	0.454404	-0.688863	0.0291243	0.18567	0.0686373	0.110977	-0.386416	-0.254513	-0.239086	0.129037	0.0950065	-0.511878	0.423165	0.316879	-0.00567947	0.338631	-0.375539	0.169784	0.0701463
HMDB00192 ; C00491	L-Cystine ; L-cystine	239.018	0.32184	-0.426746	0.0512257	-0.500416	0.602703	0.0598768	-0.536546	0.649875	-0.527474	-0.811257	0.223514	-0.413713	0.616793	-0.134815	-0.3809	0.398493	0.098528	-0.197719	-0.732954	-0.319361	0.0274522	-0.0198819	-0.213652	0.187732	0.0561017
; ; ;	6(R)-hydroxy-tetradeca-2E,8Z-dienoate ; 6(R)-hydroxy-tetradeca-4E,8Z-dienoate ; 6(S)-hydroxy-tetradeca-2E,8Z-dienoate ; 6(S)-hydroxy-tetradeca-4E,8Z-dienoate	239.163	-0.421744	1.30501	-0.0520025	0.140692	0.562325	-0.338344	1.03486	0.193397	0.183795	0.679955	-0.194072	1.40057	-0.333313	-0.272777	0.49801	0.130205	1.11924	-0.580912	-0.10166	0.36898	-0.60152	1.10325	0.344427	0.181438	0.645284
HMDB01551 ; C00517	Palmitaldehyde ; hexadecanal	239.238	-0.00277459	0.458969	0.835852	0.338966	1.25433	-0.0630704	0.823825	0.179085	0.495532	0.388542	0.30264	0.557618	0.549945	0.840631	0.533242	0.792837	0.558923	0.738636	0.979864	2.87752	0.660407	0.0972282	0.125043	0.358574	0.553148
HMDB06512 ;	3-Mercaptolactate-cysteine disulfide ; 3-mercaptolactate-cysteine disulfide	240	0.0983502	-0.273031	0.278236	0.112938	0.481984	0.0740256	0.232216	0.0318048	0.549195	0.0961325	0.182523	-0.108258	0.166917	0.373569	0.0722452	0.258784	0.166019	0.698259	0.556855	1.10024	0.146216	0.00602215	-0.0276571	0.110249	0.140026
HMDB02224	5-Methyldeoxycytidine	240.098	0.326061	-0.308157	-0.514352	-0.202011	0.0309654	0.0818152	-0.298699	-0.33319	-0.12527	-0.299725	0.329949	-0.391843	-0.526687	-0.124007	-0.350751	0.312448	-0.247986	-0.535557	-0.059541	-0.00240365	0.264021	-0.560253	-0.592328	-0.234085	-0.315106
C00272 ; HMDB00787 ; HMDB00027	5,6,7,8-tetrahydrobiopterin ; Sapropterin ; Tetrahydrobiopterin	240.111	0.117687	0.147146	-0.592343	-0.189211	-0.220367	0.0244468	-0.0209923	-0.509985	-0.220761	-0.294894	0.139114	-0.154368	-0.401927	-0.251257	-0.583443	0.119077	-0.093744	-0.343253	-0.280063	-0.103014	0.170616	-0.338271	-0.524696	-0.250426	-0.401152
HMDB12227	Erythrohydrobupropion	240.113	0.109132	0.221453	-0.682183	-0.244609	-0.294079	-0.0156946	0.00258913	-0.602363	-0.296413	-0.341586	0.123293	-0.167363	-0.382259	-0.2753	-0.653337	0.157183	-0.174613	-0.439078	-0.289737	-0.198079	0.140701	-0.161029	-0.633835	-0.236013	-0.374166
C15650	2,3-diketo-5-methylthio-1-phosphopentane	240.995	0.174505	-0.0444975	-0.188808	-0.162608	-0.065502	0.0455104	-0.125105	-0.132766	-0.104281	-0.23274	0.0844308	-0.14092	-0.0916575	-0.214021	-0.163627	0.259692	0.017953	-0.0722866	-0.219352	-0.0707059	0.0576395	-0.0307809	-0.211734	-0.0942334	-0.239168
HMDB01125	Inositol cyclic phosphate	241.013	0.217787	-0.435712	-0.148265	-0.169763	0.485949	0.0371641	-0.338701	0.306322	-0.183038	-0.225813	0.272415	-0.564343	0.234819	0.0563338	-0.0965296	0.416233	-0.0334177	-0.0117159	-0.261075	0.217331	0.107911	0.0543239	-0.277738	0.325473	0.21729
C00214	Thymidine	241.085	0.0322217	-0.277534	-0.21414	-0.125824	-0.171824	0.00774761	-0.398872	-0.36107	-0.0555973	-0.121553	0.037574	-0.306895	-0.400989	-0.207826	-0.305713	0.0288411	-0.37127	-0.286682	-0.140559	-0.135442	0.0944733	-0.388171	-0.333482	-0.00626851	-0.231896
HMDB02209	Equol	241.086	0.0260401	-0.194904	-0.261739	-0.147071	-0.201006	0.00886241	-0.327857	-0.387677	-0.0846795	-0.143371	0.0389444	-0.348057	-0.392661	-0.24812	-0.294171	0.0398927	-0.355771	-0.331295	-0.181767	-0.163123	0.0817893	-0.379604	-0.372858	-0.0446884	-0.246324
HMDB10730	3-Oxotetradecanoic acid	241.178	-1.04836	1.54905	0.301671	0.418358	1.09331	-0.996838	1.70461	0.5014	0.523084	1.21241	-0.674533	1.39314	0.0563121	0.353933	1.0346	-0.111366	1.67035	-0.463981	0.0698326	0.912229	-1.29138	1.57701	0.0491577	0.22214	0.964071
HMDB00826 ; C16537	Pentadecanoic acid ; pentadecanoate	241.217	-0.0550318	0.200719	-0.0132761	-0.217273	-0.185702	-0.0719931	0.250158	-0.417905	-0.0551944	0.0865054	0.355087	-0.1198	-0.697005	-0.348769	-0.552811	0.119385	0.0855411	-0.277966	0.175267	0.038078	0.0569028	0.147123	-0.205116	-0.188925	0.0453369
HMDB03424	1-Hexadecanol	241.25	-0.323904	1.05838	0.0163012	-0.264188	0.231531	-0.280577	0.915794	-0.41857	-0.130746	0.451014	0.210909	0.571713	-0.86462	-0.416377	-0.126415	-0.0177147	1.08308	-0.584075	0.0436581	0.278739	-0.185594	0.990955	-0.316794	-0.227173	0.289162
C00475	Cytidine	242.08	0.0169222	0.639853	0.866338	0.743035	0.954773	0.150042	0.695894	-0.308995	0.562802	0.382387	0.339802	1.2886	1.8764	2.25572	2.17326	0.475075	1.43208	2.23026	2.28731	1.80745	0.5235	1.49829	1.46393	0.772255	0.255771
HMDB01458	Biotin amide	242.098	0.197228	0.382946	0.57157	0.440285	0.779012	0.0578277	0.383846	-0.299279	0.359164	0.0762838	0.393749	1.01592	1.38917	1.79665	1.58324	0.496164	1.193	1.79936	1.91954	1.52493	0.385642	1.07264	1.20679	0.622643	0.158676
HMDB02366 ;	Tiglylcarnitine ; tiglyl carnitine	242.137	-0.156425	0.79377	-0.54153	0.441037	-0.0211792	-0.0680776	0.739366	-0.734564	0.151426	0.758116	0.0974638	0.76812	-0.987041	0.32851	0.305968	0.319297	0.508747	-0.967892	0.194088	0.386348	0.0089965	0.480871	-0.930973	0.507982	0.180972
	lysyl-proline	242.148	-0.259811	0.854558	-0.269436	0.374362	0.31805	-0.0729711	0.831279	-0.74948	0.117241	0.640855	-0.0454832	0.832449	-0.76551	0.324118	0.391487	0.262877	0.599344	-0.996267	0.0240026	0.468552	-0.0709476	0.581272	-0.856276	0.263424	0.30507
C02985; HMDB01265	L-Fucose 1-phosphate; Fucose 1-phosphate	243.027	0.0741927	-0.341401	-0.290582	-0.46467	0.110546	0.0398008	-0.262343	0.175943	-0.344918	-0.313276	0.121561	-0.155783	0.0270729	-0.0502816	-0.274857	0.128527	-0.0907792	-0.442725	-0.267078	-0.296606	0.095394	-0.0167863	0.010398	0.377235	0.448492
HMDB00767 ; C00299	Pseudouridine ; Uridine	243.062	0.261793	-0.431935	-0.227528	0.0927472	0.337813	0.0533216	-0.304239	-0.0285447	-0.00114795	0.16736	0.258755	0.00486784	0.29841	0.734552	0.364975	0.514985	0.251246	0.451997	0.598632	1.02139	0.244598	0.178694	-0.251492	0.630746	0.225219
HMDB04215	3,3',4'5-Tetrahydroxystilbene	243.064	0.175013	-0.342649	-0.421711	-0.0358814	0.182673	0.055247	-0.128136	-0.221699	-0.166602	0.278025	0.193908	-0.0575481	0.000771867	0.439654	0.327747	0.42133	0.185214	0.271407	0.420923	0.714971	0.186637	0.110654	-0.481854	0.605063	0.0437869
C00120	Biotin	243.082	0.10644	-0.0368893	0.0814292	0.0483181	0.282619	0.0894989	0.0706451	-0.137086	-0.0350327	-0.0638088	0.252488	0.214209	0.663123	0.911762	0.78934	0.295715	0.338157	0.811986	0.967651	0.555387	0.250199	0.623657	0.475977	0.378576	-0.112838
HMDB02327	1,11-Undecanedicarboxylic acid	243.162	-0.439655	1.06021	-0.180531	0.36022	0.397068	-0.230833	0.916523	-0.445471	0.229757	0.898508	-0.158101	0.896414	-0.694819	0.224645	0.338122	0.15358	0.735948	-0.894569	0.0346678	0.587519	-0.192207	0.84556	-0.580744	0.334205	0.580489
HMDB10731 ; HMDB02261;	(R)-3-Hydroxy-tetradecanoic acid ; 2-Hydroxymyristic acid; omega hydroxy tetradecanoate (n-C14:0)	243.195	-0.486361	1.08032	-0.265492	0.62107	-0.0905137	-0.221114	0.821345	-1.0319	0.239968	0.585492	-0.098971	0.85017	-0.919357	0.25827	-0.0292261	0.275863	0.414014	-1.08011	0.0908157	0.254864	-0.125083	0.491315	-0.98213	0.455069	0.167728
HMDB01186 ; C02567	HMDB01186 ; N(1)-acetylsperminium(3+)	243.221	-0.217533	0.997614	-0.363446	0.449175	-0.210328	-0.12683	0.72959	-0.918037	0.0669155	0.454705	0.120668	0.663494	-0.931929	0.0850672	-0.285453	0.289627	0.380394	-1.02443	0.198105	0.282671	-0.0054752	0.381471	-0.725352	0.238704	0.0217327
HMDB00378 ; HMDB00688 ;	2-Methylbutyroylcarnitine ; Isovalerylcarnitine ; isovaleryl carnitine	244.157	0.516298	-0.0771271	-1.30002	-0.727705	-0.729977	0.180478	0.0174973	-1.41365	-0.389576	-0.358518	0.43538	-0.288159	-1.71939	-0.775683	-1.13703	0.547508	-0.31693	-1.76202	-0.374538	-0.47072	0.398135	-0.857421	-1.70415	-0.422405	-0.888557
C00235 ; HMDB01120 ; C00129 ; HMDB01347	Dimethylallyl diphosphate ; Dimethylallylpyrophosphate ; Isopentenyl diphosphate ; Isopentenyl pyrophosphate	244.997	0.0946746	-0.285656	-0.072135	-0.196663	0.0444828	0.0253065	-0.295258	0.0725366	-0.269714	-0.260368	0.0749674	-0.210171	-0.124844	-0.203685	-0.35374	0.122016	-0.0417213	-0.169795	-0.181151	-0.430475	0.0287767	-0.164114	-0.453787	-0.248473	-0.425342
HMDB00497 ; HMDB11160	5,6-Dihydrouridine ; L-alpha-Aspartyl-L-hydroxyproline	245.08	-0.722255	1.12479	0.195461	0.469487	0.268479	-0.489163	1.06584	-0.273318	0.409136	0.555463	-0.484804	0.706845	-0.034109	0.0452836	0.396595	-0.0952255	0.83076	-0.397915	0.13398	0.606153	-0.643893	1.17149	-0.323451	0.327001	0.392537
HMDB11166 ; HMDB11172	L-beta-aspartyl-L-leucine ; L-gamma-glutamyl-L-valine	245.114	0.207828	-0.286722	-0.277283	-0.433571	0.0516289	0.00270407	-0.272112	-0.241153	-0.285125	0.0822471	0.188497	-0.359598	-0.547545	-0.21882	-0.479912	0.157596	-0.171014	-0.533892	-0.00788991	0.21622	0.0550674	-0.198182	-0.584741	0.293251	0.0480946
HMDB00413	3-Hydroxydodecanedioic acid	245.139	-0.112789	-0.193555	-0.24544	-0.292508	-0.19874	-0.138893	-0.0658135	-0.165563	-0.105478	-0.0346552	-0.0217861	-0.350922	-0.453258	-0.347288	-0.455469	0.121446	-0.20355	-0.396124	-0.137266	-0.0711893	0.00246947	-0.127118	-0.454425	-0.0715912	-0.283862
C00018	Pyridoxal 5'-phosphate	246.018	-0.0329116	0.129123	0.0915454	-0.0781707	0.137666	-0.0776361	-0.217098	-0.0619134	-0.0353973	-0.0183244	-0.0690114	0.0755101	0.00271844	-0.0137851	-0.0305787	-0.0595261	0.143661	-0.333436	-0.165708	-0.264246	-0.192144	0.322346	-0.110775	0.250502	-0.188235
HMDB02095 ;	Malonylcarnitine ; malonyl carnitine	246.097	0.0968021	-0.213721	-0.183744	-0.327694	-0.101074	0.00506803	0.184967	0.0555966	-0.309433	-0.317124	0.0335581	-0.0651081	-0.27186	-0.175459	-0.367216	0.0299282	-0.0606793	-0.320119	-0.356267	-0.116484	-0.0582172	-0.121848	-0.24649	-0.115016	-0.484996
	3-hydroxy butyryl carnitine	246.133	-0.111372	-0.0792494	-0.130305	-0.611029	-0.158328	-0.0879714	0.137898	-0.0744344	0.0609998	-0.183449	0.00402168	-0.211899	-0.25629	-0.208504	-0.354613	0.0592751	0.0613449	-0.244777	-0.259739	-0.0795834	-0.135542	-0.171317	-0.260079	-0.0164315	-0.25277
C00647	Pyridoxamine 5'-phosphate	247.047	0.190542	-0.335526	-0.235378	-0.266839	0.15242	0.0263056	-0.303911	0.116384	-0.25889	-0.16075	0.198082	-0.07648	-0.0898829	-0.143216	-0.264741	0.284329	-0.118461	-0.271452	-0.205127	0.609867	0.0669932	-0.205557	-0.033444	-0.0419157	-0.20753
HMDB11163	L-beta-aspartyl-L-aspartic acid	247.058	0.0860296	-0.50987	-0.250224	-0.39564	-0.00667845	0.0399349	-0.63849	0.101464	-0.466091	-0.512614	-0.0062141	-0.199911	-0.274001	-0.386205	-0.71151	0.212446	0.0717313	-0.390803	-0.592887	-0.579238	0.00959472	-0.168402	-0.246778	-0.316709	-0.707811
HMDB04185	5-Hydroxyindoleacetylglycine	247.073	0.132767	-0.579673	-0.328392	-0.374942	-0.168699	0.0375824	-0.594524	0.075984	-0.40987	-0.374174	0.0346402	-0.402558	-0.44064	-0.234658	-0.814704	0.122121	-0.248851	-0.367876	-0.473121	-0.652216	0.00145376	-0.197675	-0.45266	-0.201952	-0.82382
C05643 ;	6-Hydroxymelatonin ; cyclic 3-hydroxymelatonin	247.111	-0.0519646	-0.136041	-0.304936	-0.121817	-0.298618	-0.00677397	-0.10736	-0.284356	-0.173161	0.0768091	0.0448311	-0.17142	-0.397159	-0.19939	-0.405702	0.0429951	-0.177652	-0.398413	-0.338674	-0.0877944	0.0172889	0.0333762	-0.334231	-0.00995969	-0.319136
HMDB02053	Histidylproline diketopiperazine	247.118	-0.0311745	-0.420029	-0.26146	-0.599178	-0.407017	-0.0083613	0.015683	-0.395046	-0.138002	0.0706231	0.0270412	-0.336512	-0.741449	-0.214517	-0.412621	0.113558	-0.541479	-0.559041	-0.125201	0.1304	0.0545582	-0.190874	0.0424588	-0.0102628	-0.354787
HMDB01931	Gamma-CEHC	247.134	-0.114969	0.0298756	-0.166183	-0.20544	-0.159263	-0.128709	0.270042	-0.259291	-0.0961357	0.330928	-0.0316343	0.0971977	-0.466838	-0.0474838	-0.129063	-0.027039	0.125796	-0.551181	-0.155547	0.247957	-0.0288416	0.128531	-0.209072	-0.0969829	0.159518
HMDB01915	Alendronic acid	248.012	0.0865839	-0.297324	0.315899	0.169061	0.737322	-0.0296333	-0.26821	0.621335	0.0627579	-0.0660851	0.177068	-0.140985	0.314308	0.433344	0.0380042	0.222233	-0.0649853	0.0175015	0.122467	0.334227	0.103919	-0.00039435	-0.124814	0.2581	0.34593
HMDB02062 ;	HMDB02062 ; Sulfate derivative of norepinephrine	248.02	0.190676	-0.370423	0.287757	0.248023	0.751605	0.0205987	-0.0914657	0.428385	0.264503	0.00162088	0.168306	-0.0592632	0.359559	0.53175	0.284793	0.231522	0.0809479	0.380977	0.589688	0.621197	0.108127	-0.0429119	0.110927	0.272929	0.313483
C00627	Pyridoxine 5'-phosphate	248.033	0.0796883	-0.438972	-0.163506	-0.0740518	0.256144	0.0238497	-0.474456	0.193254	-0.0918935	-0.2269	0.0957088	-0.20908	-0.0373585	0.0256122	-0.0504644	0.081003	-0.191296	-0.0489704	0.0374457	0.105523	0.0258652	-0.136095	-0.0175322	0.0993142	-0.0264813
C01136 ; HMDB06878	S-Acetyldihydrolipoamide ; S-Acetyldihydrolipoamide-E	248.079	-0.336286	-0.255559	0.592545	0.405317	-0.248879	-0.197216	-0.120457	-0.170919	0.199916	-0.122912	-0.87518	-0.0587196	-0.398946	-0.0122957	-0.762203	-0.413173	-0.459172	0.106378	0.120681	0.138714	-0.118084	0.429427	0.430432	-0.152495	0.00560238
	melatonin radical	248.114	-0.0819873	-0.354933	-0.165559	-0.00410888	-0.261477	0.0258392	-0.343978	-0.236724	0.273323	0.122651	-0.0400122	-0.55114	-0.544359	-0.104603	-0.379988	-0.0607649	-0.309724	-0.616021	-0.393806	-0.0777553	0.0207617	-0.173346	-0.418397	-0.0388388	-0.206092
HMDB01474	3,4-Dihydroxyphenylglycol O-sulfate	249.005	0.0402515	-0.289838	-0.262358	-0.314529	-0.235845	0.0504488	-0.293332	-0.439163	-0.297649	-0.344842	0.0534503	-0.422579	-0.455268	-0.362739	-0.435717	0.0918135	-0.408963	-0.332981	-0.223365	0.143489	0.174454	-0.529936	-0.653977	-0.471416	-0.456206
HMDB01049; C00669	Gamma-Glutamylcysteine; gamma-L-Glutamyl-L-cysteine	249.054	-0.100406	-0.570938	0.31194	-0.595372	-0.327212	-0.373765	-0.384615	0.264202	-0.72272	-0.901309	-0.188072	-0.158679	0.125968	-0.534991	-0.876467	-0.689625	-0.57651	-0.552649	-0.782774	-1.09963	-0.270906	0.0337915	0.0775574	-0.188493	-0.439666
HMDB02012	Ubiquinone	249.112	-0.127497	0.086399	-0.0304835	-0.0210281	-0.114235	-0.13677	0.0544738	-0.314471	0.10023	0.0862477	-0.0446019	-0.00304001	-0.261471	-0.192308	-0.160312	-0.0414273	-0.0246337	-0.271491	0.0929495	0.148133	-0.0124772	-0.0963001	-0.339146	0.111624	0.148486
HMDB03254	Muramic acid	250.093	0.179087	-0.108024	-0.0726167	-0.157938	0.159609	0.0520359	-0.252112	-0.410928	-0.0362182	0.0718287	0.132801	-0.0709987	-0.26301	0.0148879	0.060629	0.217968	-0.247525	-0.0643692	-0.118558	0.435358	0.20967	-0.1982	-0.121743	0.114428	0.0883456
C00559 ; HMDB01983 ; HMDB00101	2-deoxyadenosine ; 5'-Deoxyadenosine ; Deoxyadenosine	250.093	0.184501	-0.157105	-0.0594134	-0.19365	0.173053	0.0707452	-0.230172	-0.390219	-0.0157523	0.0905676	0.122707	-0.0459382	-0.237766	0.0402159	0.0863222	0.20337	-0.224766	-0.0422149	-0.0966493	0.370056	0.20847	-0.177945	-0.102333	0.132826	0.106765
HMDB04086 ; C05648	5-Hydroxy-N-formylkynurenine ; 5-hydroxy-N-formylkynurenine	251.069	0.137723	-0.12181	-0.270408	-0.210655	-0.156737	0.0649345	-0.349092	-0.492038	-0.244933	-0.258381	0.150984	-0.140493	-0.39117	-0.19243	-0.220228	0.138367	-0.199148	-0.364358	-0.0748075	-0.148109	0.17585	-0.218511	-0.277247	0.0355695	-0.198329
C05512	Deoxyinosine	251.079	0.0659688	-0.179356	-0.223215	-0.0317031	-0.235257	0.0362722	-0.353869	-0.539243	-0.108511	0.0520424	0.105719	-0.337538	-0.421926	-0.204666	-0.449557	0.109236	-0.280792	-0.267047	-0.129424	0.0421606	0.128281	-0.315971	-0.470675	-0.12639	-0.313464
C07535	Benzpyrene	251.083	0.0381811	-0.201961	-0.0570293	0.00595392	-0.185076	0.0523667	-0.0762726	-0.466126	-0.285511	0.0164683	0.0977601	-0.227235	-0.376766	-0.0741273	-0.231221	0.10466	-0.272096	-0.210019	-0.250988	-0.0254117	0.158012	-0.394796	-0.408402	-0.210852	-0.182772
HMDB00480 ; HMDB00477	7,10-Hexadecadienoic acid ; 7Z,10Z-Hexadecadienoic acid	251.201	-0.16694	0.0564373	-0.155234	-0.0899718	-0.127257	-0.194409	0.262024	-0.563673	-0.234608	0.0354843	0.437093	-0.285538	-0.775099	-0.516441	-0.497588	0.126643	-0.00100573	-0.182626	-0.28429	0.168217	-0.00988453	0.107499	-0.316346	-0.152003	0.255998
HMDB00845 ; HMDB02109 ; HMDB00727 ; HMDB00877	HMDB00845 ; Hydroxysepiapterin ; L-Threoneopterin ; Umanopterin	252.075	0.182072	-0.293626	0.0187707	-0.0796164	0.145465	0.0371221	-0.201985	0.0967599	-0.0118292	-0.103171	0.101823	-0.120989	0.0606682	0.142095	-0.0549179	0.173542	0.109392	0.0827935	0.0793888	0.225129	0.054104	-0.0333423	-0.30152	0.0843697	-0.0677597
HMDB11716	HMDB11716	252.087	0.348327	-0.355229	0.0814628	-0.25564	0.194947	0.00880756	-0.29611	0.349638	-0.224464	-0.0785177	0.308935	-0.0767535	-0.335288	-0.0318436	-0.155096	0.416151	0.24424	0.0494639	-0.0828847	0.490938	0.0736759	-0.356379	-0.346909	-0.14123	-0.169509
HMDB01940	Triamterene	252.1	-0.028051	-0.086498	-0.101771	0.0793203	0.101768	-0.0473632	0.0408119	-0.0309559	-0.0646923	0.157612	0.0999096	-0.27267	-0.433403	-0.0111777	-0.292929	-0.0120164	-0.135286	-0.209861	0.0339563	0.0661907	-0.0106748	-0.357829	-0.574631	0.240827	0.00936831
HMDB04195	5-L-Glutamyl-taurine	253.049	0.218158	-0.217303	0.337893	0.0855724	0.795176	-0.0415332	-0.243922	0.685851	0.0745505	-0.097903	0.240075	0.0676484	0.532795	0.395617	0.0746003	0.348456	0.366352	0.415913	0.267896	0.378503	-0.093522	-3.10553e-05	0.0629256	0.131026	0.0258519
HMDB03312	Daidzein	253.049	0.205611	-0.246283	0.314942	0.0704082	0.708935	-0.0217585	-0.252814	0.626783	0.0834507	-0.0725512	0.214555	0.0515672	0.524416	0.391039	0.0844276	0.333732	0.273891	0.366235	0.259005	0.35303	-0.0865943	-0.000843511	0.0676364	0.15054	0.0450767
C03150	N-Ribosylnicotinamide	253.085	0.0389936	0.218047	-0.274471	-0.219521	-0.360545	0.0164788	0.120538	-0.644361	-0.120786	-0.232873	0.0993744	-0.0728376	-0.551362	-0.223281	-0.517662	0.166093	0.0236171	-0.274855	-0.122214	0.0163771	0.174793	-0.203917	-0.766108	-0.183539	-0.431442
C05401	Galactosylglycerol	253.091	-0.0163964	0.199025	-0.277088	0.0991924	-0.246208	-0.0548907	-0.171451	-0.587127	-0.173405	-0.118315	0.0511967	-0.0960158	-0.552373	-0.120242	-0.520656	0.274193	-0.1671	-0.0327153	0.0592693	0.638108	0.158402	-0.193959	-0.672117	-0.136239	-0.380121
C08362 ; HMDB02186 ; HMDB12328 ; HMDB03229 ; HMDB10735	Hexadecenoate (n-C16:1) ; Hypogeic acid ; Palmitelaidic acid ; Palmitoleic acid ; Trans-Hexa-dec-2-enoic acid	253.217	-0.0685079	-0.41379	-0.379931	-0.341844	-0.252215	-0.222288	-0.439927	-0.659475	-0.372322	-0.0203856	0.659016	-1.01147	-1.14656	-1.18698	-1.29219	0.212138	-0.45128	-0.411435	-0.425431	-0.0517998	0.145084	-0.39885	-0.497355	-0.363158	0.0540846
C05841	Nicotinate D-ribonucleoside	254.065	0.127629	-0.259903	0.1346	0.0364245	0.296557	0.0289216	-0.235813	0.239838	0.178942	-0.204988	0.163284	-0.223917	-0.0204367	0.145743	-0.199605	0.18407	0.00577718	-0.0379969	-0.121076	0.0920669	0.0363229	-0.0978195	-0.328945	0.0123933	-0.00152579
HMDB02275 ; C04874; HMDB00855	7,8-Dihydroneopterin ; Dihydroneopterin; HMDB00855	254.09	0.207742	-0.104219	0.0425856	0.205808	0.361952	0.0656876	-0.0899834	0.15134	0.221623	0.20085	0.188597	-0.311703	0.0133584	0.30635	0.223324	0.186656	-0.0472289	-0.0246584	-0.060692	0.289074	0.11955	-0.237415	-0.397775	0.207066	0.108348
HMDB12235	Hydroxybupropion	254.092	0.221512	-0.223861	0.0502944	0.0335503	0.23965	0.0381777	-0.141821	0.22785	0.261685	0.117715	0.173437	-0.189287	0.144366	0.441566	0.14647	0.145786	-0.221412	-0.0971744	0.0930828	0.256221	0.133332	-0.378831	-0.379951	0.132216	0.0941984
HMDB12273	Palmitic amide	254.249	-0.214842	0.419157	0.0793521	0.0158818	0.29066	-0.18607	0.361351	-0.0869879	0.0390946	0.654286	0.218306	0.300966	-0.31305	-0.193914	-0.108374	-0.0271247	0.344947	-0.245884	-0.022508	0.345507	-0.029897	0.297947	-0.268714	-0.0711059	0.411913
HMDB05760	Dihydrodaidzein	255.065	0.0497092	-0.370506	-0.0683863	-0.0836782	0.0313339	0.00843778	-0.0836803	-0.0539653	0.0925711	0.0594	0.0691833	-0.381273	-0.468345	-0.051216	-0.257564	0.0700732	-0.3453	-0.282564	-0.160485	-0.0570654	0.0769022	-0.425921	-0.440638	-0.0928294	-0.294462
HMDB06809	HMDB06809	255.074	0.0446812	-0.323511	-0.127396	-0.148295	0.216072	0.00282919	-0.311911	0.365942	0.0328787	-0.0333913	0.0914221	-0.50332	-0.157085	-0.0205373	-0.17911	0.0493738	-0.329793	-0.515505	-0.128874	-0.128382	-0.0052168	-0.272506	-0.451411	-0.0506772	-0.131571
HMDB11648	1-(beta-D-Ribofuranosyl)-1,4-dihydronicotinamide	255.101	0.202428	-0.398739	-0.147272	-0.114058	0.013336	0.0205695	-0.551476	0.197618	-0.299286	-0.462663	0.168156	-0.308328	-0.340306	-0.12195	-0.704215	0.247736	-0.288209	-0.380082	-0.40823	-0.222302	0.0373944	-0.492358	-0.485379	-0.358381	-0.422446
HMDB11655	2-(3-Carboxy-3-aminopropyl)-L-histidine	255.107	0.54219	-0.313922	-0.215584	-0.250452	0.122494	0.0249216	-0.723287	0.5402	-0.920294	-1.07868	0.363188	-0.0718871	-0.123617	-0.218778	-0.973084	0.558393	-0.10702	-0.532737	-0.59882	-0.585589	-0.0496977	-0.350936	-0.460889	-0.304514	-0.572705
;	3-oxo-6(R)-hydroxy-tetradec-8-cis-enoate ; 3-oxo-6(S)-hydroxy-tetradec-8Z-enoate	255.16	-0.915025	1.40602	0.59161	0.851656	0.411968	-0.693065	1.37047	-0.112054	0.872139	0.818284	-0.532364	1.18095	0.388348	0.64977	0.714344	0.0193286	0.944085	-0.00875838	0.585012	0.76515	-0.951795	1.31457	0.511658	0.869185	0.809047
C00249 ; HMDB00220 ; HMDB02396	Hexadecanoate (n-C16:0) ; Palmitic acid ; Trimethyltridecanoic acid	255.232	-0.0132419	0.141335	0.102284	-0.218426	-0.22541	-0.0133989	0.224597	-0.441476	0.00398317	0.0643401	-0.0362767	0.110032	-0.579907	0.151938	-0.335159	0.0335352	-0.0126285	-0.253913	0.205387	0.171089	0.0764528	0.291453	-0.232658	-0.281298	0.0367465
C02798	PHderiv_3-Phosphonopyruvate	256.024	-0.0648479	-0.212046	-0.0988705	-0.115298	0.0291903	0.00214826	0.0231946	-0.134914	-0.064162	0.0292593	0.01843	0.0284805	-0.147698	-0.00594079	-0.149911	0.0335409	-0.0142917	-0.113163	0.181786	0.311027	0.0188005	-0.109844	-0.195097	0.0680103	0.198434
HMDB00982	5-Methylcytidine	256.095	-0.0940386	-0.151286	-0.0100112	0.150054	-0.020911	0.0234563	-0.138049	-0.38765	0.00611109	0.0570276	0.00987744	0.00925648	0.166866	0.501212	0.480471	-0.000812413	0.0824237	0.450382	0.562511	0.288162	0.0869247	0.168836	0.233563	0.136036	-0.131181
HMDB00086 ; C00670	Glycerophosphocholine ; sn-Glycero-3-phosphocholine	256.097	-0.119648	-0.193013	-0.0734106	0.0891881	-0.0463652	0.0157875	-0.186165	-0.421815	-0.0491179	0.00903815	0.00415792	-0.0199637	0.122248	0.441664	0.424614	-0.00903925	0.0138603	0.382002	0.494223	0.21952	0.103728	0.102012	0.147125	0.0823126	-0.123029
HMDB02281 ; C15522 ; HMDB00942	4a-Hydroxytetrahydrobiopterin ; 4a-hydroxytetrahydrobiopterin ; Tetrahydroneopterin	256.107	0.0746463	-0.0146048	0.137786	0.22637	0.54697	-0.0758613	-0.295667	-0.176423	0.15066	-0.038678	0.227986	-0.0472053	-0.0414369	0.248644	0.0771135	0.245916	0.0311307	0.126498	0.259111	0.791767	0.0372436	-0.0162059	-0.122959	0.0410856	0.010066
HMDB12282 ; HMDB03379 ; C00536	PPPi ; Triphosphate ; triphosphate(5-)	256.902	-0.0267183	0.276561	0.15527	0.202769	-0.125695	-0.00416374	0.286692	-0.319724	0.229621	0.125094	-0.0175626	0.169478	0.062391	0.141332	0.139904	0.0285906	0.102915	0.241899	0.301046	0.185616	0.0937404	0.154887	0.0833038	0.0892592	0.131158
HMDB01376 ; HMDB01127 ; C01236	2-Keto-3-deoxy-6-phosphogluconic acid ; 6-Phosphonoglucono-D-lactone ; 6-phospho-D-glucono-1,5-lactone	257.008	0.0542626	-0.0171498	-0.0411478	-0.00395	-0.0673834	0.0226339	0.0560219	-0.260769	0.0510705	-0.0344007	0.0787334	-0.0191654	-0.107653	-0.0782165	-0.138629	0.055444	-0.0463846	0.011069	0.140685	0.0978116	0.0798977	-0.0825293	-0.137064	0.0478571	0.075522
C05528	PHderiv_3-Sulfopyruvate; 3-Sulfopyruvic acid	257.025	0.138637	-0.060424	0.083049	0.156062	0.240562	0.0865531	-0.0622749	-0.506176	0.6143	0.206256	0.124751	-0.0678398	0.422049	0.674046	0.429964	0.185667	-0.00398875	0.320104	0.523944	1.15764	0.349837	0.0274017	1.11395	1.25133	1.22672
HMDB04813 ; HMDB02331 ; HMDB00884	3-Methyluridine ; Imidazoleacetic acid riboside ; Ribothymidine	257.079	0.236015	-0.202055	0.0151512	-0.0886787	0.353938	-0.0365454	-0.411469	0.28289	-0.259536	-0.336962	0.23338	-0.303344	0.24144	-0.0753875	-0.368733	0.279671	-0.0228308	-0.0697217	-0.151091	-0.121108	-0.0229387	-0.22249	-0.520923	-0.22875	-0.312239
HMDB04629	O-Desmethylangolensin	257.08	0.213024	-0.271272	-0.02111	-0.184356	0.272354	-0.0312734	-0.410209	0.304308	-0.234509	-0.434008	0.201932	-0.320724	0.245201	-0.0664391	-0.397082	0.248345	-0.0452736	-0.108432	-0.200957	-0.147498	-0.0499392	-0.189714	-0.545797	-0.225502	-0.32808
HMDB00872; ;	Tetradecanedioic acid; 3(S),6(R)-dihydroxy-tetradec-8Z-enoate ; 3(S),6(S)-dihydroxy-tetradec-8Z-enoate	257.175	-0.285398	0.392711	-0.225262	-0.250648	0.253554	-0.101492	0.171028	-0.0449969	-0.472167	-0.106719	0.0189843	0.1499	-0.478465	-0.431021	-0.529702	0.120969	0.222564	-0.913772	-0.491445	-0.148227	-0.19397	0.216617	-0.886482	-0.260448	-0.322948
HMDB00592 ; HMDB01481	Glucosamine 6-sulfate ; HMDB01481	258.028	0.0132811	-0.231839	-0.0919157	-0.0438799	0.202857	0.0443977	-0.227735	-0.160349	0.132936	0.122742	0.0270196	-0.17923	-0.139027	0.252458	-0.149072	0.1364	-0.0614041	-0.247835	0.0567388	0.176032	0.120643	-0.0930843	-0.0234719	0.533601	0.22406
C00352 ; HMDB01254 ; HMDB01109	D-Glucosamine 6-phosphate ; Glucosamine 6-phosphate ; Glucosamine-1P	258.037	-0.128675	-0.0207011	-0.0531207	-0.0162077	0.429865	0.0232148	-0.0987551	0.129452	0.377639	0.233444	0.160844	-0.146944	-0.0572082	0.205756	0.050559	0.161785	0.21344	0.0952815	0.221481	0.881032	0.195966	-0.0426445	0.193742	0.121129	0.145378
	S-[2-carboxy-1-(1 H-imidazol-4-yl)ethyl]-L-cysteine	258.053	0.0093008	0.124926	0.0116778	0.0551407	-0.125415	-0.000853824	0.0803002	-0.279063	0.16285	0.0969609	0.0203172	0.0629335	-0.0606064	0.0443	0.0645003	0.0285084	-0.0242587	0.0845733	0.179379	0.157799	0.0719932	0.105517	-0.0638097	0.0450891	0.0681866
HMDB01849	Propranolol	258.147	-0.506749	0.625711	0.258408	-0.0138704	1.40346	-0.525114	0.626882	0.88391	0.215081	0.71846	-0.316658	0.727028	-0.136293	0.041114	0.48436	-0.0371377	0.938467	-0.801475	-0.365592	0.300761	-0.800199	0.9835	-0.128932	0.168965	0.382526
HMDB00705 ; HMDB00756 ;	Hexanoylcarnitine ; L-Hexanoylcarnitine ; hexanoyl carnitine	258.17	-0.180582	0.586367	-0.152924	0.274214	0.355562	-0.115245	0.537197	-0.375148	0.598878	0.855781	-0.0763167	0.463002	-0.697424	0.342333	0.0521552	0.165076	0.47153	-0.857015	0.081822	0.518559	-0.0471359	0.403794	-0.553363	0.496121	0.435693
C04188 ; C04582; HMDB00963 ; HMDB01299	5-Methylthio-5-deoxy-D-ribose 1-phosphate ; 5-Methylthio-5-deoxy-D-ribulose 1-phosphate; 5-Methylthioribose 1-phosphate ; 5-Methylthioribulose 1-phosphate	259.006	0.0624088	-0.343108	-0.188397	0.197944	-0.310874	0.127384	0.572205	-1.60706	0.951627	0.357344	0.0268092	-0.473617	-0.639292	-0.399921	0.0285296	0.624583	-0.261322	0.254986	0.153828	1.12323	0.253089	-0.68622	-0.379805	0.13697	0.0440122
C00446 ; HMDB06814 ; C01177 ; C04006 ; C03546 ; HMDB06800 ; HMDB03971 ; HMDB03498 ; C01094 ; C00085 ; C00103 ; C00092 ; C00636 ; C00275 ; HMDB01313 ; ; HMDB06873 ; C01097 ; HMDB00994 ; HMDB01076 ; HMDB00124 ; HMDB00645 ; C00446 ; HMDB01586 ; HMDB01401 ; HMDB02985 ; HMDB01078 ; HMDB00213 ; HMDB06797	(2R,3R,4S,5R,6R)-3,4,5-trihydroxy-6-(hydroxymethyl)oxan-2-yl phosphate ; 1D-myo-Inositol 3-phosphate ; 1D-myo-inositol 1-phosphate(2-) ; 1D-myo-inositol 3-phosphate(2-) ; 1D-myo-inositol 4-phosphate(2-) ; Beta-D-Fructose 2-phosphate ; Beta-D-Fructose 6-phosphate ; Beta-D-Glucose 6-phosphate ; D-Fructose 1-phosphate ; D-Fructose 6-phosphate ; D-Glucose 1-phosphate ; D-Glucose 6-phosphate ; D-Manno…	259.024	0.320118	-0.452521	0.0930327	0.116076	0.289789	0.110542	0.0381294	-0.419707	0.44118	0.277948	0.251557	-0.101124	0.348267	0.476368	0.471626	0.249608	-0.328354	0.261832	0.219898	0.911979	0.357001	-0.179498	0.565585	0.784776	1.11493
HMDB11161	L-alpha-glutamyl-L-hydroxyproline	259.094	0.0654578	-0.255497	-0.220276	-0.245751	-0.123941	0.0156447	-0.269346	-0.285817	-0.201947	-0.139391	0.100357	-0.288689	-0.38071	-0.163589	-0.430358	0.0758428	-0.227712	-0.317704	-0.0956349	-0.181293	0.0381961	-0.273912	-0.511099	-0.058503	-0.274241
HMDB11170 ; HMDB11171	L-gamma-glutamyl-L-isoleucine ; L-gamma-glutamyl-L-leucine	259.127	-0.943148	0.932513	0.238011	-0.117461	2.04309	-0.869411	0.745346	1.52711	-0.205928	0.865978	-0.76511	1.00459	-0.0365201	0.0661304	0.584902	-0.0510914	1.48096	-1.36705	-1.01802	0.0441624	-1.76137	1.34878	-0.521176	-0.21511	0.0969478
HMDB06049	O-Phosphotyrosine	260.031	0.0801653	-0.225611	-0.140109	0.0508788	0.142386	0.055131	0.0578208	-0.350906	0.260257	0.165351	0.0615723	-0.102813	0.246489	0.366436	0.421568	0.0326294	-0.182254	0.0808106	0.225148	0.531703	0.18913	0.100985	0.378257	0.908923	1.03597
HMDB01504	Aminoparathion	260.049	-0.00304372	0.168698	0.160417	0.196387	-0.0935422	0.00937992	0.238828	-0.254805	0.26925	0.135255	0.000426715	0.164845	0.098276	0.190726	0.202289	-0.00812159	0.0810771	0.195177	0.25647	0.150023	0.077577	0.105807	0.112602	0.122924	0.158889
	succinyl carnitine	260.112	0.181625	-0.198962	-0.120881	-0.237714	0.00362861	-0.0079828	-0.485429	-0.277331	-0.0991211	-0.0479936	0.199358	-0.442287	-0.429655	-0.0730041	-0.433138	0.127737	-0.2236	-0.658945	-0.0499831	-0.29896	0.106025	-0.318169	-0.448832	0.216514	-0.470024
HMDB04987 ; HMDB04985 ; HMDB02248	Alpha-Aspartyl-lysine ; Aspartylysine ; Gamma glutamyl ornithine	260.126	-0.557129	0.5812	0.336475	0.0120715	1.78963	-0.68112	0.782522	1.42147	-0.302685	0.66366	-0.50643	0.698417	-0.0513419	-0.0231897	0.128156	-0.0668398	1.26403	-1.12921	-0.823618	0.0592375	-1.11782	0.969416	-0.529599	-0.228075	-0.00554586
	3-hydroxy-isovaleryl carnitine	260.149	-0.26929	0.333303	-0.0625281	0.150092	1.09622	-0.291065	0.340266	0.687539	0.290305	0.664997	-0.198522	0.42994	-0.246393	0.106308	0.263395	-0.000384328	0.737859	-0.540683	-0.35017	0.287395	-0.473562	0.781981	-0.306813	0.259405	0.203406
HMDB11719	Homovanillic acid sulfate	261.004	0.0997823	-0.43967	-0.269699	-0.557401	0.290228	0.016433	-0.307905	0.746255	-0.727358	-0.715802	0.0792969	-0.372851	0.448019	-0.269157	-0.516514	0.247449	0.00483344	-0.316173	-0.593583	-0.558841	-0.09627	-0.188821	-0.498707	-0.234194	-0.28316
HMDB11164 ;	L-beta-aspartyl-L-glutamic acid ; N-acetyl-seryl-aspartate	261.075	-0.293773	0.439352	0.156244	0.0806416	-0.0895379	-0.12356	0.443022	-0.289166	0.287237	0.194189	-0.141658	0.288333	0.0432338	0.084804	0.0359322	-0.0932522	0.346463	0.268434	0.373794	0.338343	-0.158029	0.423776	0.161931	0.40594	0.240719
HMDB11177 ; HMDB11179	L-phenylalanyl-L-proline ; L-prolyl-L-phenylalanine	261.125	0.35244	-0.240115	-0.26534	-0.50918	-0.157598	0.0215365	-0.143052	-0.502674	-0.199328	0.126938	0.294535	-0.470584	-0.940353	-0.418805	-0.83797	0.278399	-0.393702	-0.856549	0.127626	-0.226675	0.32168	-0.366879	-1.12918	0.0820861	-0.753292
HMDB01464	1-Methylnicotinamide iodide	262.966	0.176002	-0.277221	-0.132368	-0.264434	0.0380882	0.0543421	-0.190382	0.135483	-0.338315	-0.315095	0.123353	-0.0982329	-0.103134	-0.261445	-0.458646	0.219126	-0.0281854	-0.134488	-0.147323	-0.1859	0.0717833	-0.178588	-0.201989	-0.114674	-0.185172
HMDB03332 ; HMDB00559	3-Methoxy-4-Hydroxyphenylglycol sulfate ; 3-Methoxy-4-hydroxyphenylethyleneglycol sulfate	263.02	0.305567	-0.692424	0.0152645	-0.736013	0.552536	0.0506905	-0.458275	0.606808	-0.593342	-0.672515	0.222062	-0.287051	0.522103	0.0931567	-0.098608	0.358574	-0.0284242	-0.10918	-0.323449	-0.470353	0.141118	-0.0866653	-0.11907	0.331981	0.491301
HMDB02381;	HMDB02381; N-acetyl-L-cystathionine	263.071	0.0974237	-0.295041	-0.0605348	-0.258337	0.0402684	0.0257042	-0.428037	0.0637338	-0.159368	-0.243304	0.0844309	-0.103058	-0.208828	-0.0885265	-0.27684	0.139463	-0.0686593	-0.173896	-0.199746	-0.169958	0.0135896	-0.235056	-0.209783	0.125686	-0.0465
C00378	Thiamin	263.094	-4.15373e-05	-0.248787	-0.204442	-0.229323	-0.164707	-0.0760117	-0.305308	-0.143319	-0.228408	-0.387417	-0.00227164	-0.386223	-0.326232	-0.25545	-0.536131	-0.032555	-0.238135	-0.513896	-0.247154	-0.234516	-0.164335	-0.35057	-0.55462	-0.204227	-0.413212
C04148 ; HMDB04259 ; HMDB06344 ; C05642	(2S)-4-carbamoyl-2-(2-phenylacetamido)butanoate ; Acetyl-N-formyl-5-methoxykynurenamine ; Alpha-N-Phenylacetyl-L-glutamine ; Formyl-N-acetyl-5-methoxykynurenamine	263.104	0.0414904	-0.190601	0.0130819	-0.420457	-0.247365	-0.0117828	-0.434705	-0.0903229	-0.20638	-0.229305	0.0818659	-0.295794	-0.110915	-0.186103	-0.497435	0.115004	-0.138041	-0.418962	-0.263257	-0.369678	0.0327699	-0.395879	-0.538071	-0.225267	-0.553224
	gama-carboxyethyl-hydroxychroman	263.128	-0.153269	0.171713	-0.0227663	-0.103514	-0.178987	-0.0862799	0.0784944	-0.270644	0.0720645	0.186585	0.00328401	0.0409215	-0.268951	-0.234124	-0.38162	0.0387727	0.0618774	-0.31868	-0.107633	0.0564088	-0.074545	0.191443	-0.195206	-0.0697426	-0.129087
;	8(R)-hydroxy-hexadeca-2E,4E,6E,10Z-tetraenoate ; 8(S)-hydroxy-hexadeca-2E,4E,6E,10Z-tetraenoate	263.165	-0.142519	0.314244	-0.0992566	-0.0455783	-0.131938	-0.0623153	0.267543	-0.196075	0.0545903	0.176533	-0.0629514	0.143429	-0.167723	-0.0596907	0.0310987	-0.058146	0.135126	-0.187265	-0.0896109	0.217858	-0.0596719	0.15722	-0.160396	-0.0495925	0.0483887
HMDB00235	Thiamine	264.106	0.104666	-0.150806	0.134329	-0.200342	0.069091	0.038986	-0.406718	-0.126854	0.0383637	0.0626919	0.11877	-0.3773	-0.329598	0.0595274	-0.135911	0.187774	0.127987	-0.280429	-0.128481	0.102109	0.0288351	-0.182325	-0.545106	-0.0178784	-0.280529
HMDB01294 ; C01159 ; C00236 ; HMDB01270	2,3-Diphosphoglyceric acid ; 2,3-bisphosphonato-D-glycerate(5-) ; 3-Phospho-D-glyceroyl phosphate ; Glyceric acid 1,3-biphosphate	264.949	0.183443	-0.221791	-0.225611	-0.408366	-0.0965331	0.0348983	-0.38746	0.282644	-0.567794	-0.587322	0.0959797	-0.141983	-0.0711153	-0.272321	-0.573684	0.163676	-0.0323588	-0.227021	-0.29246	-0.746303	-0.0529102	-0.112383	-0.423337	-0.43783	-0.55429
; ; ;	8(R)-hydroxy-hexadeca-2E,6E,10Z-trienoate ; 8(R)-hydroxy-hexadeca-4E,6E,10Z-trienoate ; 8(S)-hydroxy-hexadeca-2E,6E,10Z-trienoate ; 8(S)-hydroxy-hexadeca-4E,6E-10Z-trienoate	265.18	-0.384651	0.00111726	-0.266462	-0.364617	-0.544983	-0.529988	-0.0212937	-0.903519	-0.0566849	0.67266	0.357431	-0.431591	-1.17969	-0.658402	-0.983855	-0.192411	-0.16181	-0.563358	-0.144016	0.10974	0.0192562	-0.00212935	-0.0736334	-0.0764995	1.10306
HMDB01410	2-Amino-4-oxo-6-(1',2'-dioxoprolyl)-7,8-dihydroxypteridine	266.054	0.228998	0.164535	0.266284	0.589956	0.406175	0.043601	-0.0389838	-0.370325	0.541567	0.0340351	0.26371	0.129034	0.18412	0.440901	0.318921	0.305236	-0.14584	0.262929	0.477568	0.642164	0.333975	-0.137447	0.629915	0.547576	0.296833
HMDB00830	HMDB00830	266.087	0.00882441	-0.808172	-0.509112	-0.599751	-0.197701	-0.0688833	-0.813419	-0.220971	-0.393277	0.0716473	0.10497	-0.633183	-0.501802	-0.118767	-0.403864	0.354443	0.44135	0.269295	0.165129	0.375142	0.0690368	0.0893898	-0.438971	0.0676028	-0.229877
C00212 ; C00330	Adenosine ; Deoxyguanosine	266.088	-0.00238773	-0.781724	-0.527819	-0.565634	-0.208203	-0.065487	-0.796719	-0.205448	-0.468294	0.0697707	0.105788	-0.649152	-0.590092	-0.149463	-0.391137	0.36223	0.451859	0.277382	0.189111	0.386947	0.0758996	0.0990797	-0.431178	0.0730011	-0.224424
HMDB01932	Metoprolol	266.175	-0.257387	0.258475	-0.310214	0.0566081	-0.359447	-0.343816	0.100235	-0.652726	0.0811525	0.712032	0.219379	0.0800234	-1.03591	-0.390742	-0.473336	-0.0271253	0.174653	-0.489595	0.218178	0.249048	0.0119485	0.109872	-0.111487	0.168724	0.659914
HMDB00575 ; HMDB00676	DL-Homocystine ; L-Homocystine	267.045	0.259749	-0.157515	0.213036	0.210323	0.270497	0.0787962	-0.0548667	0.262173	-0.063155	-0.293343	0.174198	-0.0523708	0.279077	0.137118	-0.0188592	0.316248	0.253724	0.320684	0.246185	0.109952	-0.0159854	-0.227423	-0.114973	-0.111492	-0.325553
HMDB11679	DHAP(6:0)	267.061	0.210169	-0.387008	-0.148565	-0.402543	0.285591	0.00855545	-0.435543	0.759724	-0.415415	-0.461072	0.184687	-0.158317	0.287341	-0.0312547	-0.276559	0.326441	0.0372784	0.0150242	-0.238159	-0.404708	-0.028504	-0.265736	-0.401316	-0.266689	-0.299571
HMDB02034	Homolanthionine	267.064	0.194432	-0.447046	-0.312889	-0.405865	0.118002	0.0249157	-0.499267	0.645353	-0.494836	-0.407809	0.210745	-0.00707398	0.203736	0.343715	0.0461942	0.277056	-0.0930592	-0.167876	-0.0855878	-0.262789	0.0426071	-0.0703028	-0.40931	0.0582505	0.00372041
HMDB05808	Formononetin	267.067	0.207065	-0.626735	-0.535601	-0.546679	-0.0385474	0.0488994	-0.574564	0.122371	-0.45073	-0.29772	0.285063	0.498369	0.130141	1.09074	0.689931	0.328096	-0.206548	-0.0867933	0.447186	0.108882	0.16523	0.552079	-0.278365	0.744654	0.129325
HMDB00425;	3-Deoxy-D-glycero-D-galacto-2-nonulosonic acid; 2-keto-3-deoxy-D-glycero-D-galactononic acid	267.073	0.307024	-0.828149	-0.731338	-0.658753	-0.186206	0.0713661	-0.530514	-0.38079	-0.278909	-0.17174	0.292549	1.07408	1.28473	1.58773	1.29466	0.520806	0.197221	0.408434	0.788815	1.23954	0.239019	1.09897	0.173792	1.2093	0.930504
HMDB00481 ; HMDB03040 ; C00294	Allopurinol riboside ; Arabinosylhypoxanthine ; Inosine	267.073	0.302559	-0.763541	-0.734361	-0.662451	-0.189168	0.0716932	-0.531791	-0.381987	-0.280083	-0.172784	0.292418	1.0735	1.28427	1.58733	1.29443	0.520229	0.196441	0.407841	0.788291	1.23867	0.23884	1.09855	0.173512	1.20916	0.930359
C14851 ; C14849	Benzo[a]pyrene-4,5-oxide ; Benzo[a]pyrene-9,10-oxide	267.08	0.161888	-0.451128	-0.474312	-0.605037	-0.229316	0.0438783	-0.331767	-0.427763	-0.356092	-0.183607	0.239483	0.696395	0.751095	1.11735	0.820914	0.228582	-0.083074	0.0665983	0.368664	0.54702	0.158688	0.70974	-0.0123019	0.855884	0.612016
	acetylcarnosine	267.111	0.0180673	-0.282336	-0.185182	-0.346816	-0.0665534	-0.0171694	-0.263846	-0.0355003	-0.384503	-0.239566	0.0306483	-0.358081	-0.124645	-0.126511	-0.189587	0.0746644	-0.0552982	-0.129009	-0.253271	0.0425189	0.12229	-0.242595	-0.448342	-0.293378	-0.251948
	anhydroretinol	267.213	-0.618626	1.25038	-0.126343	0.281118	0.00777023	-0.416926	1.18488	-0.798302	0.0646549	0.650991	-0.140113	1.03842	-0.689482	-0.281161	0.177795	0.00828941	0.81715	-0.860259	-0.192846	0.522167	-0.445211	0.878781	-0.446823	-0.0304322	0.382263
HMDB02384	Stearaldehyde	267.268	-0.133684	0.0235845	-0.025427	-0.212966	0.075098	-0.0777874	0.0678265	-0.390737	-0.13743	0.187075	0.183569	-0.286327	-0.488199	-0.146671	-0.266968	0.291509	0.0571355	-0.0349801	0.38716	1.53179	0.600986	0.232735	0.234092	0.298469	0.263269
HMDB06456 ; C04133	HMDB06456 ; N-acetyl-L-gamma-glutamyl phosphate(3-)	268.022	0.189913	0.259306	1.00597	0.96784	0.785713	0.0377747	0.518147	0.320642	0.978041	0.393051	0.241009	0.349514	0.99764	1.1425	0.882935	0.333015	0.472685	1.20102	1.19934	1.27571	0.178621	0.180086	0.755545	0.887785	0.705412
C05699	Selenocystathionine	268.046	0.210432	-0.130087	0.222458	0.241666	0.232604	0.0055421	-0.140644	0.181712	0.296725	-0.00317645	0.222907	-0.0930933	0.376473	0.474474	0.213701	0.320251	0.0373266	0.338641	0.399923	0.538608	0.0966585	-0.0777595	0.112199	0.221853	0.230106
HMDB02124 ; HMDB03217	Apigenin ; Genistein	269.045	0.113317	-0.0675219	0.100728	0.0179438	0.188697	0.0144922	-0.182501	-0.215081	0.0241365	-0.231056	0.0895836	-0.278694	-0.325443	-0.134828	-0.178033	0.117182	-0.0829942	-0.179491	0.366802	0.00599788	0.0574722	-0.262395	-0.171172	-0.0256322	-0.239588
C07486	Nordazepam	269.047	0.165213	-0.30973	0.21761	-0.0126955	0.0653991	0.0303706	-0.228052	-0.203919	-0.0492696	-0.242231	0.103866	-0.29755	-0.325345	-0.115701	-0.229221	0.188107	-0.0861643	-0.206006	0.358889	-0.0789968	-0.00571845	-0.252562	-0.165326	-0.0337338	-0.24332
	3,5-dihydroxy-3,4-dihydro-1,4-benzothiazine	269.061	0.149098	-0.366365	0.0565151	-0.0959357	0.122056	0.0279865	-0.367166	0.0286737	-0.284338	-0.501716	0.170539	-0.327028	-0.168993	-0.173803	-0.469658	0.255194	-0.164281	-0.125245	-0.137809	-0.2527	0.0906994	-0.311141	-0.388215	-0.284823	-0.247097
C07148	tolbutamide	269.099	0.0905864	-0.444492	-0.469919	-0.301574	-0.324614	-0.0366491	-0.654038	-0.541726	-0.293829	-0.495934	0.109259	-0.411207	-0.409958	-0.250807	-0.701754	0.0718545	-0.45566	-0.345785	-0.0551401	-0.263523	0.0432906	-0.569214	-0.537712	-0.229121	-0.413011
HMDB00145 ; C00468	Estrone ; estrone	269.152	-0.139285	-0.215533	-0.264739	0.244817	0.186368	-0.0352563	-0.130794	-0.273051	0.458299	0.603983	0.0459559	-0.202585	-0.360523	0.177649	0.0221164	-0.0168006	-0.251459	-0.372658	0.29329	0.440188	0.0552703	-0.249753	-0.0587783	-0.0205578	0.275984
HMDB10733	3-Oxohexadecanoic acid	269.211	-0.061848	0.0456208	-0.125897	-0.11109	-0.285332	-0.00329783	0.101532	-0.620214	-0.0108779	0.241793	0.100952	-0.152673	-0.4518	-0.268105	-0.345695	0.0803959	-0.155054	-0.205863	-0.0850013	0.0922142	0.160273	-0.139776	-0.325845	-0.240911	-0.0479314
HMDB02259 ;	Heptadecanoic acid ; margarate	269.248	-0.0505752	0.160363	0.0062726	-0.210022	-0.174379	-0.0611178	0.191881	-0.480044	0.0181784	0.205712	0.115315	0.0364027	-0.732593	0.0719191	-0.414273	0.0543765	-0.0671263	-0.350185	0.257654	0.163695	0.0620325	0.26195	-0.304351	-0.224236	0.144249
HMDB11654	2-(3-Carboxy-3-(methylammonio)propyl)-L-histidine	270.134	-0.0714069	-0.280416	-0.214173	-0.17122	-0.221443	0.005117	-0.238427	-0.696932	0.143725	0.116709	0.0734225	-0.415586	-0.436445	-0.229077	-0.263345	-0.0131178	-0.364517	-0.435238	-0.112933	0.0756722	0.198641	-0.296102	-0.593211	-0.156137	-0.191105
HMDB01920	Dextromethorphan	270.188	-0.844185	1.47611	0.414851	0.504674	0.730476	-0.697347	1.47957	-0.313426	0.547862	1.13447	-0.576218	1.32438	0.0317059	0.307721	0.94205	-0.209429	1.18387	-0.374857	0.318694	1.00463	-0.804898	1.49853	-0.332744	0.505576	0.931061
HMDB05897 ; HMDB02670	Dihydrogenistein ; HMDB02670	271.061	0.125568	-0.257704	0.0336513	-0.374457	0.701452	0.00768617	-0.443059	0.486022	-0.13007	-0.346475	0.0798545	-0.348468	0.129787	-0.165979	-0.476915	0.110186	-0.173528	-0.271687	-0.257304	-0.117038	-0.00644041	-0.348933	-0.572762	-0.369374	-0.326925
HMDB04810	5C-aglycone	271.097	0.0039229	-0.064219	-0.136916	-0.112861	-0.0462392	-0.0299616	-0.296582	-0.231237	-0.0590534	-0.151909	0.0722892	-0.375911	-0.435024	-0.118917	-0.396218	0.0232708	-0.276053	-0.335723	-0.308497	0.270334	0.0427935	-0.204588	-0.439807	-0.259901	-0.274652
HMDB00429 ; HMDB00151 ; C00951	17a-Estradiol ; Estradiol ; estradiol	271.172	-0.718053	1.43838	0.428093	0.463723	0.705242	-0.700371	1.45727	-0.312374	0.659902	1.1514	-0.545988	1.25765	0.0961724	0.384782	1.01036	-0.22885	1.10475	-0.134538	0.442284	1.01506	-0.642463	1.42293	0.0110376	0.433623	0.962393
HMDB06046	5a-Androst-3-en-17-one	271.209	-0.871606	1.0784	0.238356	0.512696	0.00959679	-0.490848	0.855441	-0.486818	0.409206	0.49792	-0.385622	0.783047	-0.339235	0.00591425	0.0660156	0.0331909	0.473248	-0.642401	-0.0302011	0.147329	-0.490531	0.833279	-0.423136	0.426076	0.0559861
HMDB10734 ; C18218	(R)-3-Hydroxy-hexadecanoic acid ; omega hydroxy hexadecanoate (n-C16:0)	271.227	-0.153921	0.115415	-0.0914816	0.00298725	-0.230766	-0.0370526	0.101582	-0.780015	0.135343	0.203316	0.0623578	-0.129255	-0.496592	-0.157351	-0.362456	0.0637307	-0.228082	-0.27385	-0.0198959	0.133565	0.124411	-0.0734612	-0.378038	-0.162862	-0.00131036
HMDB00667	L-Thyronine	272.09	0.256867	-0.0330193	0.506025	0.601281	0.70109	0.0829669	0.300732	-0.271345	0.867225	0.596897	0.26017	-0.326678	0.45296	0.775375	0.825417	0.174952	-0.479676	0.31276	0.376443	1.23673	0.464581	-0.156133	-0.08938	0.153085	0.292082
HMDB12285	Ribose-1-arsenate	272.958	0.269432	0.174922	0.25591	0.298266	0.487597	0.0708169	-0.0263251	-0.25117	0.0735813	-0.180656	0.365172	-0.101963	-0.124902	0.158515	-0.165934	0.397488	0.0646224	0.342572	0.379707	0.553939	0.284755	-0.0484964	-0.00354088	0.05669	0.042481
C05385 ; HMDB03976	D-Glucuronate 1-phosphate ; D-Glucuronic acid 1-phosphate	273.002	0.0732896	-0.0550931	0.270019	0.264984	0.277928	0.0651646	0.0269857	-0.0628179	0.162171	0.00454168	0.164794	0.0435677	-0.0145243	0.201977	-0.0489227	0.271515	0.0377955	0.357921	0.727519	0.7438	0.210444	-0.245936	-0.00456535	0.116212	0.158028
HMDB03306	Phloretin	273.076	-0.018092	-0.0919786	0.16571	0.0219338	0.25479	-0.00948247	-0.134242	-0.163216	-0.0322554	0.0587596	0.0941847	-0.151764	-0.270064	0.0611672	-0.051533	0.00126209	-0.156376	-0.173019	0.073842	-0.115901	0.0528808	-0.279626	-0.284635	0.198907	-0.064511
HMDB00394	3-Hydroxytetradecanedioic acid	273.17	-0.187218	-0.168248	-0.247163	-0.183876	-0.193987	-0.0857035	-0.099636	-0.336961	-0.0681815	-0.0768958	-0.0045453	-0.217657	-0.385812	-0.310801	-0.3673	0.0412151	-0.242027	-0.567307	-0.208279	-0.0507603	-0.0087305	-0.241654	-0.485141	-0.331456	-0.320319
HMDB02725	HMDB02725	273.188	-0.0908144	0.0928618	0.309998	-0.105749	-0.0455166	-0.0680288	-0.00111704	-0.0699525	0.0343505	0.15669	-0.0337392	0.0680078	0.547468	0.234837	0.231038	0.216365	0.0545111	0.895288	0.570689	0.547484	0.122488	-0.036837	0.146555	-0.233418	0.0466556
HMDB05935	Androstenol	273.221	-0.208828	0.239118	0.0615978	0.0689393	-0.124521	-0.0957339	0.280515	-0.108861	-0.0339025	0.102226	-0.0666266	0.0103068	-0.0845487	-0.107026	-0.0882323	0.0455463	-0.178141	0.0680027	0.193152	0.259644	0.0191515	0.115469	-0.2227	-0.180622	-0.0234097
HMDB01786	Ethenodeoxyadenosine	274.093	0.272219	-0.213549	0.443288	0.347723	0.649069	0.0328582	0.0055282	-0.109341	0.326379	0.320831	0.205321	-0.278083	0.149628	0.337224	0.359079	0.232329	-0.299509	0.0753464	0.0881558	0.376677	0.310436	-0.287636	-0.230303	-0.106213	-0.0670255
HMDB11738 ; HMDB05766	Gamma-Glutamylglutamine ; HMDB05766	274.105	-0.061972	0.756185	1.55404	1.19364	1.65043	-0.272066	0.226265	0.449217	0.328722	0.648594	-0.116253	0.156085	-0.0376096	0.426496	0.425305	-0.123926	0.364448	-0.0178094	0.412891	0.792193	-0.416376	0.236563	0.216269	0.274248	0.130215
	glutaryl carnitine	274.127	0.239924	-0.391209	0.327411	-0.177796	1.10296	-0.0634645	-0.924606	0.933483	-0.762383	-0.531816	0.173531	-0.490686	0.545655	-0.198711	-0.42123	0.283083	-0.193935	-0.671032	-0.679227	-0.323745	-0.149533	-0.465585	-0.833981	-0.585359	-0.88267
HMDB03869 ; HMDB04207	Epsilon-(gamma-Glutamyl)-lysine ; L-a-glutamyl-L-Lysine	274.14	0.114636	-0.195632	-0.0270981	0.288484	0.705889	-0.00175713	-0.265255	0.120714	-0.0346193	0.0180494	0.170101	-0.328551	-0.229944	0.0332929	-0.293605	0.221934	-0.0812628	-0.134559	0.385447	0.536038	0.0498824	-0.303021	-0.210749	0.0470197	0.0191025
HMDB01316; C00345	6-Phosphogluconic acid; 6-Phospho-D-gluconate	275.016	0.123156	1.02312	1.40043	1.89294	1.87242	0.224482	1.38167	-1.63849	1.40514	0.599764	0.44815	0.771432	1.14546	1.34121	1.59978	0.466684	-0.0419923	0.768298	1.62021	2.29251	0.596426	-0.275058	0.0874059	1.16737	1.60631
HMDB04818	Biotin sulfone	275.071	-0.150708	-0.253569	-0.024128	0.0357856	0.083009	-0.00804416	-0.0614153	-0.100837	0.134736	0.157925	-0.0463925	-0.408894	-0.00228627	0.0997069	0.0238459	-0.103832	-0.192891	-0.349524	-0.00922639	0.230975	-0.0347292	-0.15701	-0.286151	0.0322221	0.0254313
HMDB11737	Gamma Glutamylglutamic acid	275.089	-0.00832957	0.0347369	0.44474	0.597414	0.837791	-0.0470449	-0.0498325	-0.254485	0.230787	0.116813	0.0481019	-0.22112	-0.196226	0.150256	0.169741	0.155563	-0.0323359	0.343782	0.45438	0.608772	0.107014	0.1404	0.136596	0.283193	0.179661
HMDB11106	5-Amino-6-ribitylamino uracil	275.099	-0.732621	0.452878	0.470005	0.553163	1.21325	-0.629558	0.584743	0.694083	0.661927	1.10495	-0.40466	0.529773	-0.237568	0.485678	0.823144	-0.259377	0.565555	-0.522161	-0.189801	0.893319	-0.797357	0.738207	0.736727	0.661757	0.707978
HMDB00279; C00449	Saccharopine; L-saccharopinate(1-)	275.126	-0.00933393	0.126868	0.166245	0.358735	0.580886	-0.107285	0.103776	-0.151593	0.114367	0.222152	-0.0358473	-0.271933	-0.204188	-0.0929103	-0.321108	-0.0444079	0.0108702	-0.539969	-0.0978911	0.258444	-0.105513	0.0950084	-0.29479	0.287051	0.0602116
HMDB04590 ; HMDB02697 ; HMDB05886 ; HMDB06547; C16300	19-Nor-5-androstenediol ; 19-Norandrosterone ; 19-Noretiocholanolone ; Stearidonic acid; stearidonic acid C18:4, n-3	275.201	-0.195731	0.30665	0.0214509	-0.0590329	0.0603719	-0.101167	0.579795	-0.462933	0.110222	0.349745	-0.0658161	0.32177	-0.261893	-0.112881	0.109822	-0.0794576	0.225429	-0.135568	0.0387001	0.50073	-0.027351	0.38251	-0.187008	-0.187132	0.0771896
HMDB05830	5a-Androstan-3b-ol	275.237	-0.091588	0.331318	0.00475836	0.213084	-0.0120417	-0.0462365	0.407958	-0.662158	0.450682	0.408158	0.0147761	0.190068	-0.128329	0.0384627	0.159236	-0.0905839	-0.0842481	-0.233899	0.384319	0.388472	0.066023	0.0806795	-0.243012	0.0480929	0.230234
HMDB02028	DOPA sulfate	276.02	0.120724	0.220209	0.686626	0.796966	0.772926	0.0602649	0.466972	0.0524407	0.699588	0.469375	0.231042	0.203127	0.620131	0.74134	0.640054	0.286175	0.20624	0.669881	0.821673	1.12521	0.143423	0.0758556	-0.0103619	0.752886	0.928038
C04424 ; HMDB06868	S-(2-Methylpropanoyl)-dihydrolipoamide ; S-(2-Methylpropionyl)-dihydrolipoamide-E	276.107	-0.24842	0.114796	0.32676	0.281238	0.643954	0.049789	0.362401	-0.359007	0.230158	0.383721	0.0243303	0.140035	0.664997	1.17402	1.52735	0.0190386	1.07714	1.1205	1.09773	0.699727	0.15628	0.915546	0.693506	0.68714	0.0978491
HMDB05016	Venlafaxine	276.197	-0.853985	1.34366	0.350587	0.256866	0.528919	-0.793125	1.49013	-0.611924	0.696091	0.863283	-0.669161	1.32921	-0.0474376	0.275315	0.593729	-0.188242	1.14307	-0.333513	0.335806	0.946718	-0.763322	1.31002	-0.124945	0.313494	0.692261
HMDB02091	Isovalerylglucuronide	277.092	0.238522	-0.289815	-0.00415432	-0.0421688	0.275553	-0.00437856	-0.574618	0.206638	-0.227513	-0.325876	0.136847	-0.188641	-0.290066	-0.303111	-0.351954	0.25259	-0.153642	-0.441671	-0.355108	-0.176014	-0.0691162	-0.257583	-0.389813	-0.00689218	-0.399376
HMDB11112 ; HMDB11176	HMDB11112 ; L-phenylalanyl-L-hydroxyproline	277.12	0.0957507	0.293248	-0.498686	-0.405643	0.250542	-0.132157	0.529697	-0.409373	-0.196528	0.447884	0.13204	0.0271256	-0.688846	-0.21201	0.0150745	0.234468	0.148909	-0.898047	-0.106512	0.348683	0.0722816	0.0097406	-0.737355	0.160625	-0.162976
HMDB03426 ; C00831	Pantetheine ; pantetheine	277.122	-0.0160539	0.502488	-0.379565	-0.229682	0.39052	-0.213555	0.616021	-0.47315	0.0939524	0.748155	0.0611309	0.330026	-0.670161	-0.152822	0.0883335	0.147669	0.138802	-0.766862	-0.038211	0.165511	0.00541021	0.435918	-0.672145	0.274925	0.374405
; HMDB01518	3'-carboxy-alpha-chromanol ; Alpha-CEHC	277.142	-0.606521	0.894773	0.229923	0.772515	0.551145	-0.441672	1.16876	-0.304883	0.868107	1.05254	-0.303764	0.826059	-0.0269338	0.441368	1.02307	-0.195011	0.737584	-0.28815	0.263043	1.51806	-0.34215	0.766843	0.910501	0.901935	1.03961
HMDB01388 ; HMDB03073; C06427 ; C06426	Alpha-Linolenic acid ; Gamma-Linolenic acid; alpha-linolenate ; gamma-linolenate	277.216	-0.477213	1.01238	-0.190188	-0.269269	0.408888	-0.397913	1.03288	-0.42232	-0.201497	0.814209	-0.0262527	0.895796	-0.626809	-0.700994	0.275978	-0.228257	0.850774	-0.657187	-0.339675	0.688693	-0.269666	0.85594	-0.250573	-0.419794	0.559297
HMDB00706 ; HMDB11167	L-Aspartyl-L-phenylalanine ; L-beta-aspartyl-L-phenylalanine	279.1	0.0302713	-0.319328	-0.305181	-0.257895	-0.163773	0.0136142	-0.225393	-0.279845	-0.176821	-0.135457	0.0945487	-0.365737	-0.3561	-0.165721	-0.465438	0.0794073	-0.0661637	-0.558549	-0.126194	-0.18931	0.0519184	-0.292419	-0.594873	-0.0311011	-0.446354
HMDB01848	Imipramine	279.184	-0.543569	-0.127687	-0.386573	-0.313732	-0.497441	0.0113667	0.176612	-0.631413	0.0146882	-0.1199	0.598389	-0.476044	-1.29873	-0.955709	-1.16645	0.0496385	-0.23912	-0.58444	-0.069251	-0.174694	0.0977635	-0.186786	-0.443688	-0.185323	0.0116771
	12S-HHT	279.195	-0.366811	0.414796	-0.220123	-0.213708	0.0176001	-0.146	0.632744	-0.309968	0.199776	0.44846	0.345832	0.14878	-0.490082	-0.536398	-0.377812	-0.0551706	0.25826	-0.402028	-0.165933	0.202218	-0.139145	0.54019	-0.304811	-0.103245	0.209979
HMDB05048 ; HMDB05047 ; HMDB03797 ; HMDB06270 ; HMDB00673 ; ; C01595 ;	10E,12Z-Octadecadienoic acid ; 9E,11E-Octadecadienoic acid ; Bovinic acid ; Linoelaidic acid ; Linoleic acid ; linoelaidic acid (all trans C18:2) ; linoleate ; octadecadienoate (n-C18:2)	279.233	-0.490007	0.930769	-0.380152	-0.560225	0.482702	-0.482489	1.03413	-0.511494	-0.500387	0.983474	0.261247	0.862354	-1.14707	-1.05471	-0.0417701	-0.166921	0.85336	-0.864762	-0.761821	0.661741	-0.20009	0.854142	-0.58975	-0.831863	0.657831
HMDB04659	8-Isoprostane	279.305	-0.149874	0.204094	-0.339459	-0.198584	-0.10759	-0.0417811	0.285121	-0.575323	-0.0995292	0.378571	0.235144	0.274805	-0.557781	-0.538552	-0.137961	-0.0204986	0.0902752	-0.240696	-0.0680775	0.478395	-0.128885	0.291187	-0.345025	0.0502731	0.185528
HMDB04816	FAPy-adenine	280.074	0.255961	-0.409138	-0.178343	-0.289792	0.0277742	0.0582566	-0.303889	-0.177889	-0.114963	-0.221711	0.218864	-0.209876	-0.0756437	0.0281979	-0.270565	0.238395	-0.282392	-0.234582	-0.0810375	0.0870583	0.0971568	-0.193815	-0.393978	0.133813	-0.323101
HMDB06061	4-Hydroxyphenylacetylglutamine	280.081	0.2719	-0.375133	-0.45189	-0.311916	0.0302494	0.0272768	-0.296083	-0.011878	-0.174722	-0.501189	0.306066	-0.250369	-0.498718	-0.0887122	-0.612386	0.304308	-0.249537	-0.410649	-0.208125	-0.121975	0.110711	-0.372703	-0.582766	-0.10553	-0.497077
HMDB03331 ; HMDB04326 ; HMDB06023 ; HMDB04044	1-Methyladenosine ; 2'-O-Methyladenosine ; 3'-O-Methyladenosine ; HMDB04044	280.103	-0.0926984	-1.03197	-0.401636	-0.732613	-0.127106	-0.101114	-0.582038	0.153315	-0.255914	0.0808426	0.0799396	-0.663559	-0.359925	-0.167626	-0.698832	0.0532593	-0.0140987	-0.507285	-0.975283	-0.530116	-0.122323	-0.0949654	-0.770269	-0.362697	-0.352187
HMDB02080	Petroselinic acid	280.237	-0.447618	0.871968	-0.363734	-0.407214	0.519158	-0.468728	1.00558	-0.481741	-0.386923	1.02266	0.240435	0.913748	-1.17481	-0.951974	-0.0681394	-0.124208	0.712316	-0.873089	-0.690935	0.558089	-0.204185	0.92671	-0.62085	-0.742234	0.669862
HMDB02721	1-Methylinosine	281.087	0.126748	-0.166206	-0.0817256	-0.222357	0.0485197	0.0389412	-0.178302	0.0519884	-0.0876887	-0.0810304	0.120674	-0.233315	0.00654839	0.0569507	-0.253324	0.134149	-0.111132	-0.142226	0.0521575	-0.0901715	0.0774775	-0.271526	-0.248775	-0.0240463	-0.295058
;	3-oxo-8(R)-hydroxy-hexadeca-6E,10Z-dienoate ; 3-oxo-8(S)-hydroxy-hexadeca-6E,10Z-dienoate	281.173	-0.903311	1.45201	-0.0228308	0.398433	1.20754	-0.823368	1.09459	0.821077	0.458855	1.14064	-0.900332	1.92904	-1.01793	0.164725	0.626914	0.0644522	1.45411	-1.22661	-0.91676	0.00615702	-1.85663	1.43019	0.726156	0.466324	0.756892
HMDB00573 ; HMDB00207 ; HMDB03231 ; C00712 ; C00712 ; C08367	Elaidic acid ; Oleic acid ; Vaccenic acid ; elaidate ; octadecenoate (n-C18:1) ; trans-vaccenate	281.249	-0.112721	-0.128789	-0.269891	-0.420094	-0.0194534	-0.135779	-0.158733	-0.435803	-0.424305	0.342321	0.395266	-0.331055	-0.820723	-0.896845	-0.688845	0.0241163	-0.167458	-0.519107	-0.461719	0.212345	0.0750766	-0.101524	-0.474565	-0.448406	0.0713224
HMDB03950	7-Methylinosine	282.097	0.0121821	-0.158774	-0.123306	0.0857656	0.0544692	0.00154031	-0.139869	-0.268732	0.0327166	-0.116075	0.0991454	-0.0180582	-0.15295	0.226107	-0.142868	0.127171	-0.0706623	-0.187688	0.085576	0.118396	0.0923387	-0.0893648	-0.326096	0.0856515	-0.209209
HMDB02372 ; HMDB03563	HMDB02372 ; Morphinone	282.111	0.000772326	-0.165037	0.00224988	0.122289	0.349223	-0.00229064	-0.173132	0.0595622	0.209383	0.119106	0.105986	-0.050745	0.0792093	0.286006	0.185162	0.0547625	-0.0538672	0.00130084	0.143983	0.409163	0.0060359	-0.14695	-0.330541	0.143435	-0.0422022
HMDB02338 ; HMDB05781	Biochanin A ; Glycitein	283.059	0.00981768	-0.0986412	-0.0873013	-0.0388647	0.111907	0.0244435	-0.142596	-0.0956852	-0.00700656	0.0316915	0.135317	-0.232574	-0.158536	-0.0611734	-0.0456092	0.0287241	-0.181991	-0.134983	-0.0237759	0.249171	0.0960264	-0.0648258	-0.202129	0.371667	0.182842
C06948	Diazepam	283.062	0.0445903	-0.273246	-0.188719	-0.257531	-0.0682253	0.0219357	-0.222985	-0.11133	-0.0805253	0.068451	0.0917873	-0.285656	-0.324007	-0.138919	-0.129161	0.0286785	-0.251266	-0.247824	-0.151204	0.175	0.083529	-0.135888	-0.279078	0.234513	-0.0204956
HMDB00299 ; C01762	Xanthosine ; xanthosine	283.067	0.102246	-0.361133	-0.219202	-0.112937	-0.148422	-0.00402683	-0.175944	-0.216497	0.0772962	0.102835	0.121455	-0.265425	-0.302353	-0.0265959	-0.0914016	0.0806816	-0.221218	-0.202058	0.0558457	0.251637	0.0890298	-0.283191	-0.32524	0.133945	-0.084254
HMDB11686	p-Cresol glucuronide	283.08	-0.138372	0.0418541	0.0779541	0.218143	0.168343	-0.0989451	-0.0209463	-0.146978	0.202122	0.160013	-0.0770758	0.000521618	-0.0212154	0.195084	0.0960811	-0.098153	-0.0244172	0.0270881	0.0970216	0.249807	-0.0398334	-0.0873127	-0.111721	0.274961	0.203603
HMDB00372 ; ; ; ;	16-Oxoestrone ; estrone-2,3-quinone ; estrone-2,3-semiquinone ; estrone-3,4-quinone ; estrone-3,4-semiquinone	283.132	-0.244074	0.116293	-0.0947418	-0.112176	0.153529	-0.118687	0.263803	-0.374223	-0.06826	0.326018	-0.117633	0.17811	-0.528983	-0.122033	-0.0878346	-0.0234134	0.178791	-0.431524	-0.235877	0.137789	-0.00895126	0.168413	-0.218082	-0.1639	-0.0456415
HMDB03422	Boldione	283.171	-0.553056	1.13061	0.354034	0.0632336	1.18258	-0.440258	0.965728	0.681789	0.140378	0.697025	-0.447639	1.1542	0.0259317	0.223309	0.589668	-0.0243794	1.26056	-0.446463	-0.0777405	0.327626	-0.817514	1.42477	-0.138642	0.0979262	0.518804
HMDB05764	Melanostatin	283.178	-0.620084	1.21974	0.173636	0.184966	1.02978	-0.547251	1.00048	0.592958	0.29202	0.899863	-0.556334	1.44783	-0.513441	0.106053	0.513697	0.0293511	1.31884	-0.902596	-0.494848	0.188211	-0.990005	1.3523	0.254811	0.238162	0.489761
;	3(S),8(R)-dihydroxy-6E,10Z-hexadecadienoate ; 3(S),8(S)-dihydroxy-6E,10Z-hexadecadienoate	283.191	-0.211469	0.333718	-0.171304	-0.151985	-0.0139721	-0.0806938	0.23051	-0.420639	-0.0232399	0.165329	-0.0417728	0.14821	-0.54091	-0.246554	-0.196688	0.0152887	0.234747	-0.477185	-0.238388	-0.00093083	0.00215448	0.161112	-0.364067	-0.19382	-0.0594654
HMDB02152 ; C02110 ; HMDB06220 ; C00376 ; HMDB06218 ; HMDB01358 ; C00376 ; C00376 ;	11-cis-Retinaldehyde ; 11-cis-retinal ; 13-cis-Retinal ; 13-cis-retinal ; 9-cis-Retinal ; Retinal ; all-trans-retinal ; retinal ; vitamin A2	283.208	-0.121182	0.391868	-0.117994	-0.0926489	-0.0864545	-0.0473133	0.395139	-0.443568	-0.0100086	0.168107	-0.0459791	0.36685	-0.663951	0.0402415	-0.26011	0.0692327	0.295592	-0.558905	0.00771915	0.110841	-0.0260937	0.405102	-0.417411	-0.164196	0.0287135
HMDB00827 ; C01530	Stearic acid ; octadecanoate (n-C18:0)	283.264	-0.000870973	0.175377	0.0457366	-0.131281	-0.170868	-0.00191727	0.239478	-0.441999	0.0795395	0.150733	-0.0907365	0.188697	-0.589346	0.284821	-0.216544	0.0240383	0.000336565	-0.334038	0.263056	0.203417	0.0712628	0.326741	-0.279053	-0.219588	0.0847681
HMDB05923	HMDB05923	284.091	-0.0915638	-0.0944418	-0.270928	0.0500028	-0.253743	0.0228174	-0.15639	-0.52582	-0.109803	-0.146276	-0.00779892	-0.128437	-0.38407	-0.127969	-0.230688	0.083036	-0.0514092	-0.23909	-0.199974	-0.1035	0.110674	-0.112712	-0.580717	-0.1289	-0.208051
HMDB02171	Glycylprolylhydroxyproline	284.122	-0.02519	-0.141956	0.0791975	-0.137719	0.176981	-0.0336855	-0.0501492	-0.0491244	0.135411	0.243291	0.000430705	-0.0222734	-0.164306	0.121897	-0.00787077	0.0216539	-0.0675602	0.0223602	0.0945924	0.127055	0.0211179	0.0179677	-0.315405	-0.180972	0.0282104
	octenoyl carnitine	284.184	-0.185238	0.476402	-0.0283703	0.122085	0.237692	-0.108087	0.392375	-0.0746785	0.155453	0.351037	-0.209077	0.61272	-0.569985	0.0295955	-0.0165067	-0.0106042	0.422416	-0.511269	0.0948459	0.214397	-0.160463	0.601743	-0.290931	-0.00546599	0.207399
HMDB05801 ; HMDB05800	Kaempferol ; Luteolin	285.039	0.11855	-0.300946	-0.300913	-0.180147	0.0334074	0.0556889	-0.0860607	-0.00478688	-0.196139	-0.0319579	0.0173862	-0.0794383	-0.221404	-0.0348251	-0.319148	0.0821521	-0.22608	-0.271655	0.00249767	-0.052257	0.00916855	-0.142214	-0.336944	0.0801825	-0.0072452
HMDB02022 ; C03838	Glycineamideribotide ; N1-(5-Phospho-D-ribosyl)glycinamide	285.048	0.0903148	-0.219872	-0.234851	-0.257446	-0.068577	0.0164042	-0.199608	-0.0837793	-0.179733	-0.104897	-0.0122855	-0.220806	-0.263987	0.106208	-0.20615	-0.000247936	-0.268856	-0.289185	0.0551441	0.0916626	0.0418961	-0.134692	-0.249307	0.176369	0.029661
; HMDB06408	4 hydroxy tolbutamide ; 4-Hydroxy tolbutamide	285.094	0.0532168	-0.329231	-0.243243	-0.129444	0.0376647	0.0213661	-0.475416	-0.277852	-0.178626	-0.256504	-0.0196621	-0.251613	-0.317742	-0.068956	-0.353968	0.0793878	-0.122851	-0.0294138	-0.0158821	0.143252	0.0967993	-0.360471	-0.462436	-0.276553	-0.276354
HMDB03546	Salicin	285.097	0.0267021	-0.308809	-0.319439	-0.187584	0.0350741	0.0158317	-0.420821	-0.0849867	-0.303926	-0.294407	-0.0182421	-0.338216	-0.307016	-0.140489	-0.381045	0.0564732	-0.161696	-0.20933	-0.139275	0.0274845	0.058732	-0.296549	-0.508915	-0.211193	-0.345348
HMDB00406 ; HMDB00335 ; C05300 ; HMDB00313 ; ; ; ; ; C05298 ;	16-Ketoestradiol ; 16a-Hydroxyestrone ; 16alpha-Hydroxyestrone ; 16b-Hydroxyestrone ; 17beta-estradiol-2,3-quinone ; 17beta-estradiol-2,3-semiquinone ; 17beta-estradiol-3,4-quinone ; 17beta-estradiol-3,4-semiquinone ; 2-Hydroxyestrone ; 4-hydroxyestrone	285.15	-0.188435	0.370031	-0.0674868	-0.0965478	0.434185	-0.12116	0.340599	0.0809967	0.055808	0.244153	-0.0929445	0.310648	-0.336709	-0.0141681	0.0193522	0.0280335	0.498918	-0.429117	-0.0544543	0.291586	-0.104596	0.423183	-0.442255	-0.0662742	0.118507
HMDB00053 ; C00280	Androstenedione ; androst-4-ene-3,17-dione	285.185	-0.269319	0.453906	0.0855115	-0.0413451	-0.114272	-0.192575	0.528103	-0.341484	0.0644757	0.23308	-0.175825	0.458543	-0.369385	-0.0965555	-0.130951	-0.112851	0.430376	-0.418966	-0.0519764	0.282559	-0.180481	0.59818	-0.274144	-0.0394949	0.185688
HMDB00672 ; C19615	Hexadecanedioic acid ; hexadecanediocacid	285.206	-0.257358	0.749998	-0.385678	0.350755	-0.0708396	-0.0870373	0.565901	-0.976244	0.140162	0.610072	0.0101619	0.569905	-0.980093	0.138502	-0.0275	0.216195	0.205819	-0.944226	0.0177694	0.408499	0.0341184	0.315521	-0.976796	0.256836	0.220127
HMDB06216 ; C00899 ; HMDB06221 ; C19962 ; HMDB06217 ; C16682 ; HMDB00305 ; C00473	11-cis-Retinol ; 11-cis-retinol ; 13-cis Retinol ; 13-cis-retinol ; 9-cis-Retinol ; 9-cis-retinol ; Vitamin A ; retinol	285.22	-0.415979	1.08276	-0.269343	0.150408	0.066389	-0.306674	1.0678	-1.0433	0.190171	0.68296	-0.262674	0.723487	-0.951219	-0.255119	0.216515	-0.0419933	0.583595	-0.886116	-0.206815	0.524829	-0.193854	0.777612	-0.582127	0.0894908	0.363315
HMDB02089	HMDB02089	286.106	0.0285891	-0.250289	0.223267	0.246814	0.534011	-0.0314575	-0.069762	0.269577	0.198403	0.132712	0.0947924	-0.228886	0.241616	0.295441	0.05067	0.125244	-0.0496575	0.29343	0.235644	0.396875	0.0698337	-0.258134	-0.290504	0.00709699	-0.191565
C06350	(R,S)-Norlaudanosoline	286.107	0.00786207	-0.214726	0.186521	0.173336	0.438791	-0.0314785	-0.13307	0.230864	0.137715	0.107911	0.0835195	-0.275416	0.184103	0.254765	-0.0155063	0.0993188	-0.102679	0.159205	0.194602	0.293471	0.0713659	-0.192008	-0.335853	0.0288646	-0.149712
HMDB00788	Orotidine	287.053	0.367232	-0.283105	-0.0470561	0.0225456	0.587839	-0.0375327	-0.141804	-0.0503789	0.318328	0.12915	0.277178	-0.152445	-0.093133	0.0937066	-0.14333	0.43237	-0.143649	0.0701553	0.0863041	0.728069	0.12614	-0.196969	-0.145052	0.0950396	-0.261123
HMDB05810	Eriodictyol	287.054	0.321851	-0.393514	-0.167266	-0.047393	0.465012	-0.0407326	-0.303884	0.0219241	0.223709	0.0218917	0.215818	-0.305959	-0.264684	-0.111696	-0.236413	0.368436	-0.271019	-0.0515195	0.0131245	0.601249	0.103761	-0.255159	-0.325525	0.0348559	-0.391246
HMDB00431 ; HMDB00347 ; HMDB00356 ; HMDB00338 ; C05301 ; C14209 ; C14209 ; HMDB05896 ; HMDB00153 ; C05141	16,17-Epiestriol ; 16b-Hydroxyestradiol ; 17-Epiestriol ; 2-Hydroxyestradiol ; 2-Hydroxyestradiol-17beta ; 4,17 dihydroxy estradiol ; 4-hydroxy-17beta-estradiol ; 4-hydroxyestradiol ; Estriol ; estriol	287.164	-0.213306	0.371556	-0.0048743	-0.103689	-0.0302832	-0.222089	0.497452	-0.216434	-0.123909	0.264482	-0.125065	0.434434	-0.245661	-0.184427	-0.173333	-0.032821	0.427506	-0.505777	-0.0535266	0.233849	-0.217622	0.451258	-0.22367	-0.121858	0.0712467
HMDB03959 ; C01227 ; HMDB06035 ; C00674 ; HMDB00899 ; HMDB05962 ; HMDB00077 ; HMDB00628 ; HMDB03769 ; HMDB00234 ; C00535	19-Oxotestosterone ; 3beta-hydroxyandrost-5-en-17-one ; 4-Dihydroboldenone ; 5alpha-androstane-3,17-dione ; Androstanedione ; Dehydroandrosterone ; Dehydroepiandrosterone ; Epitestosterone ; Etiocholanedione ; Testosterone ; testosterone	287.202	-0.416045	0.782547	-0.0397318	-0.129452	-0.0168476	-0.27042	0.745683	-0.279996	0.00295274	0.302525	-0.290071	0.657701	-0.291338	-0.090519	0.148304	-0.0119166	0.502089	-0.352205	0.0806436	0.442475	-0.331452	0.838913	-0.239365	0.0417844	0.366216
HMDB11618	All-trans-13,14-dihydroretinol	287.237	-0.191231	-0.245551	-0.129453	-0.0974506	-0.189052	-0.0152933	-0.223236	-0.807747	0.0102057	0.293451	0.0246778	-0.289431	-0.445881	-0.350761	-0.339986	-0.0296892	-0.273559	-0.443757	-0.168733	0.445478	0.14557	-0.224906	-0.432758	-0.211954	0.136104
HMDB05943	5b-Pregnanediol	287.275	-0.0467769	-0.0213442	-0.182507	-0.143186	-0.106648	-0.00707101	0.0751166	-0.338751	-0.209604	-0.0442878	-0.0657691	-0.0521184	-0.458617	0.144051	-0.492786	0.110837	-0.0580029	-0.306645	0.27103	0.179997	0.0348886	0.186873	-0.148604	-0.192484	-0.00448038
HMDB05765	Ophthalmic acid	288.122	0.0962998	-0.433597	-0.0551987	-0.137483	0.285472	0.0318834	-0.384423	-0.161982	-0.175706	-0.21008	0.108951	-0.23326	-0.197282	0.0832459	-0.0807049	0.129568	-0.0392164	-0.209448	-0.164308	0.234292	0.125926	-0.229939	-0.358401	-0.200415	-0.0898556
HMDB00552 ;	3-Methylglutarylcarnitine ; adipoyl carnitine	288.144	0.0295362	-0.419992	-0.146119	-0.19752	0.191995	-0.0425274	-0.370091	0.320102	-0.264219	-0.199141	0.102145	-0.466814	-0.142069	-0.135498	-0.328596	0.0542884	-0.192053	-0.434003	-0.270486	-0.0402461	0.0426548	-0.234269	-0.726177	-0.270063	-0.363049
C05382; HMDB01068	Sedoheptulose 7-phosphate; D-Sedoheptulose 7-phosphate	289.033	0.292935	-0.601457	-0.329951	-0.313918	-0.152087	0.0357205	-0.282068	-0.0607661	-0.019697	0.0688504	0.0821042	0.0859697	-0.170683	-0.268418	-0.19733	0.0312975	-0.522466	-0.224601	-0.0805222	0.245386	0.0362186	-0.487996	-0.242681	-0.086895	-0.30126
HMDB02780 ; HMDB01871	Catechin ; Epicatechin	289.07	0.117216	-0.073779	0.111761	0.08676	0.348619	0.0654556	0.0383006	-0.0160309	0.344742	0.167605	0.0945755	-0.0572728	0.29139	0.578821	0.665843	0.152943	-0.125659	0.0279494	0.167449	0.593712	0.126938	-0.123081	-0.101855	0.158893	-0.0169447
HMDB12267	HMDB12267	289.101	0.632554	-0.546329	0.170084	-1.27859	0.0876186	0.0476719	-1.57695	0.73119	-2.16792	-2.57134	0.519515	-0.505733	0.682299	-0.690561	-1.7627	0.91783	-0.0373593	-0.634674	-1.54896	-1.4645	-0.0476923	-0.273156	-1.25983	-1.63442	-2.14381
HMDB00052; C03406	Argininosuccinic acid; N(omega)-(L-Arginino)succinate	289.115	0.518118	0.0806645	0.524365	-0.145165	0.642617	0.0474285	-0.442128	0.700886	-0.506621	-0.972064	0.442539	-0.205088	0.294684	-0.347936	-1.09144	0.849666	0.193272	-0.381776	-0.714431	-0.218556	0.0297957	-0.189198	-0.690761	-0.488433	-0.594992
C03917 ; C04373 ; HMDB05849 ; HMDB06770 ; HMDB03818 ; C04295 ; HMDB00031 ; HMDB02961 ; HMDB00365 ; HMDB00546 ; HMDB00490 ; C00523	17beta-hydroxy-5alpha-androstan-3-one ; 3alpha-hydroxy-5beta-androstan-17-one ; 4-Androstenediol ; 5b-Dihydrotestosterone ; Androst-5-ene-3b,17b-diol ; Androst-5-ene-3beta,17beta-diol ; Androsterone ; Dihydrotestosterone ; Epiandrosterone ; Epietiocholanolone ; Etiocholanolone ; androsterone	289.217	-0.335205	0.584051	-0.206033	-0.118467	0.106385	-0.229895	0.832923	-0.500656	0.00823418	0.484166	-0.183369	0.392478	-0.303658	-0.144188	0.354719	0.0363509	0.605579	-0.122712	-0.0305029	0.769791	-0.274841	0.385703	-0.282205	-0.126691	0.404057
HMDB01355	Parathion	290.024	0.451512	-0.120084	0.239836	0.171507	0.584216	0.0502172	-0.280532	0.343214	-0.294475	-0.317498	0.357589	0.262314	0.237766	0.181538	-0.401925	0.505359	0.344193	0.15378	0.0917642	0.374939	0.117865	-0.0502474	0.179544	0.276908	-0.21943
HMDB02354	Hawkinsin	290.068	-0.0554043	-0.394038	-0.208198	-0.133029	0.19365	-0.0121019	-0.14352	0.108471	0.23874	0.349575	0.0124624	-0.0312658	0.117287	0.312969	0.497057	-0.0325344	0.0216141	-0.268803	-0.127127	0.449061	0.0620994	-0.0768135	-0.390016	0.14523	-0.00930423
C05118 ; C05119 ; HMDB06867	S-(2-Methylbutanoyl)-dihydrolipoamide ; S-(3-Methylbutanoyl)-dihydrolipoamide ; S-(3-Methylbutanoyl)-dihydrolipoamide-E	290.125	0.369422	-0.28267	-0.129999	-0.29786	0.213344	0.0282121	-0.717224	0.526623	-0.944893	-0.968229	0.322221	-0.479009	0.195661	-0.325017	-0.838895	0.50663	-0.194529	-0.569858	-0.525981	-0.269159	0.0224486	-0.302084	-0.653629	-0.488898	-0.712472
HMDB12197	Canavaninosuccinate	291.096	0.377858	-0.219541	-0.0785728	-0.490903	0.265435	0.0660175	-0.63965	0.584269	-0.867012	-1.07835	0.3397	-0.262878	0.319754	-0.15303	-0.533949	0.487656	0.0181797	-0.208159	-0.302556	-0.243504	0.0256456	-0.272866	-0.835935	-0.238438	-0.660444
HMDB11687	Phenylbutyrylglutamine	291.137	-0.0729078	-0.459867	-0.206678	-0.243196	-0.250528	-0.0121782	-0.615022	-0.473039	-0.230255	-0.209706	0.061453	-0.493734	-0.537861	-0.174827	-0.578512	-0.00815746	-0.335866	-0.444799	-0.313586	-0.166701	0.0619132	-0.353896	-0.642804	-0.0924142	-0.307143
HMDB00383 ; HMDB00412 ; HMDB00369 ; HMDB00458 ; HMDB00493 ; ; HMDB00495 ; HMDB00554 ; HMDB00551	3a,17a-Dihydroxy-5b-androstane ; 3b,17a-Dihydroxy-5a-androstane ; 3b,17b-Dihydroxyetiocholane ; 5a-Androstane-3a,17a-diol ; 5a-Androstane-3b,17b-diol ; 5alpha-androstane-3alpha,17beta-diol ; Androstanediol ; Dihydroandrosterone ; Etiocholanediol	291.232	-0.357962	0.621702	-0.13386	-0.115487	-0.0298731	-0.261224	0.79007	-0.563317	-0.0755979	0.586336	-0.161434	0.561478	-0.587377	-0.468884	0.18806	-0.224115	0.57421	-0.337838	-0.160814	0.546075	-0.215883	0.486578	-0.331382	-0.368034	0.32972
HMDB05035	Ondansetron	292.142	-0.214044	-1.57055	-0.651078	-0.7013	0.327769	-0.281515	-1.4228	0.351171	-0.816702	0.295487	0.152018	-1.12172	-0.991973	0.0869961	-0.709142	0.265482	0.0555618	-1.32369	-1.17517	-0.98423	-0.231393	0.288136	-1.63228	-0.607878	-0.988534
HMDB01894 ; HMDB00594	Aspartame ; Glutamylphenylalanine	293.115	-0.0379581	-0.346402	-0.134607	-0.204204	-0.0138514	-0.0295203	-0.343871	-0.0418171	-0.148126	0.0988743	0.0341984	-0.423806	-0.443247	-0.174222	-0.38007	-0.00537016	-0.135216	-0.363318	-0.154268	0.0327532	-0.0896313	-0.0668274	-0.458967	-0.074272	-0.360333
HMDB05783	Gingerol	293.177	-0.335652	-0.214674	-0.240181	-0.62207	-0.115721	-0.416722	-0.196833	-0.402209	0.0967938	1.07008	0.261796	-0.672879	-1.05689	-0.315387	-0.867307	-0.0185463	-0.0977983	-0.576314	-0.0293697	0.0416165	0.00297411	-0.162356	0.127359	-0.00517652	0.856577
HMDB10203 ; HMDB04668 ; HMDB10206 ; HMDB11108 ; HMDB10220 ; HMDB10224 ; HMDB04669 ; HMDB10200	13-HOTE ; 13-OxoODE ; 15(16)-EpODE ; 17-Hydroxylinolenic acid ; 9(10)-EpODE ; 9-HOTE ; 9-OxoODE ; A-12(13)-EpODE	293.211	-0.169555	0.22864	-0.232081	-0.277514	-0.153859	-0.262271	0.220178	-0.525871	0.110524	0.880046	0.238405	-0.146053	-0.690456	-0.397163	-0.359289	0.0151781	0.129642	-0.404707	-0.0655117	0.354476	0.0371538	0.0923193	-0.225932	-0.0425098	0.438344
HMDB01235; C03373	5-Aminoimidazole ribonucleotide; 5-amino-1-(5-phospho-D-ribosyl)imidazole	294.051	0.164612	-0.412171	0.336895	0.0297098	0.600151	0.0130684	-0.0689138	0.602009	0.0248569	0.0093967	0.145791	-0.0535485	0.458777	0.225413	0.125029	0.221284	0.325111	0.285129	0.225323	0.335584	0.000903041	0.155159	-0.128981	0.175376	0.0233586
HMDB05037	Sumatriptan	294.13	0.412922	-0.242405	-0.0379228	-0.245385	0.155998	-0.0033012	-0.512507	0.542836	-0.268656	-0.201231	0.331515	-0.145376	-0.00570042	0.240624	-0.216774	0.389301	-0.0580938	-0.193209	-0.0897169	0.297569	-0.00983348	-0.0633738	-0.154626	0.36745	0.102371
;	12,13-epoxylinoleic acid radical ; 13-oxy radical-octadecadienoate	294.217	-0.15547	0.425307	-0.00450223	-0.283419	-0.0164896	-0.308983	0.446059	-0.437775	0.06556	0.794747	0.0843536	0.0799516	-0.716224	-0.268897	-0.160611	-0.0956369	0.217022	-0.375939	-0.181811	0.519736	-0.0185663	0.212593	-0.262509	0.0738435	0.221771
	1,4-benzothiazine-o-quinonimine	295.04	0.367584	-0.476525	0.0172547	-0.407222	0.562773	0.0113069	-0.611377	0.685837	-0.649638	-0.657774	0.338611	-0.351363	0.468798	-0.0611927	-0.505232	0.469761	0.111227	-0.00989633	-0.264347	-0.154477	-0.0665316	-0.291248	-0.453442	-0.354983	-0.398314
HMDB11685	DHAP(8:0)	295.097	0.120536	-0.29943	-0.231134	-0.238659	-0.0529789	0.0141302	-0.400174	-0.0891501	-0.180599	-0.186615	0.10311	-0.22621	-0.392508	-0.119075	-0.261393	0.149498	-0.158295	-0.374015	-0.112821	-0.134745	0.0497152	-0.288258	-0.562066	-0.177816	-0.154872
HMDB01926	17a-Ethynylestradiol	295.172	-0.688997	1.4871	0.266352	0.396759	0.647773	-0.671156	1.35622	-0.301228	0.513564	1.32471	-0.227464	1.26535	-0.3819	0.211376	0.740995	-0.0588791	1.0625	-0.30048	0.290863	0.971055	-0.614694	1.29329	0.531079	0.565118	1.22259
C14826 ; HMDB04702 ; HMDB06939 ; HMDB04667 ; C14825 ; HMDB04701 ; HMDB10223 ; HMDB04670	12(13)-EpOME ; 12,13-EpOME ; 13(S)-HODE ; 13S-hydroxyoctadecadienoic acid ; 9(10)-EpOME ; 9,10-Epoxyoctadecenoic acid ; 9-HODE ; Alpha-dimorphecolic	295.228	-0.169407	0.180937	-0.176484	-0.12824	-0.207824	-0.144161	0.214683	-0.46362	-0.00446695	0.654625	0.243886	-0.0638334	-0.688291	-0.431239	-0.408142	0.0319086	0.0924777	-0.395278	-0.0505104	0.173124	0.0578923	0.235969	-0.259174	-0.106958	0.030745
HMDB02019 ; HMDB03208	Phytol ; Thromboxane	295.3	-0.306133	0.0924645	-0.407154	0.068832	0.0782966	-0.0424247	-0.0363597	-0.347646	0.275356	0.160698	0.109406	-0.0971064	-0.24886	-0.129325	-0.186225	0.169351	0.225512	-0.151176	0.359385	0.796726	0.320714	0.207459	0.276	0.559955	0.791215
HMDB01928	Hydrochlorothiazide	295.956	0.172142	-0.00228058	0.304053	0.270844	0.767394	0.033217	0.426408	0.904202	0.651493	0.555798	0.242608	0.389694	0.797765	0.773538	0.416761	0.266549	0.194834	0.147842	0.311638	0.0908476	0.0464646	0.802125	0.614543	0.961633	0.993038
HMDB00709	L-Cysteinylglycine disulfide	296.037	0.311904	-0.153192	0.306081	0.0593581	0.54697	0.00203407	-0.239823	0.589543	-0.23308	-0.0622412	0.258922	-0.127873	0.403691	0.245007	0.0152993	0.290123	0.16595	0.241591	0.132159	-0.0245208	-0.102186	-0.17983	-0.283768	0.0810657	0.0197559
HMDB01173 ; C00170	5'-Methylthioadenosine ; 5-Methylthioadenosine	296.084	0.203034	0.580449	1.55958	0.983526	1.80554	-0.106386	-0.331509	1.06324	-0.198432	0.0759837	0.232396	-0.170947	0.807997	0.43558	0.0777444	0.332897	0.242039	0.191354	0.398183	0.540989	-0.144649	-0.223363	-0.426614	-0.187421	-0.264754
HMDB01563 ; HMDB05862 ; HMDB06038	1-Methylguanosine ; 2-Methylguanosine ; 3'-O-Methylguanosine	296.102	0.123677	0.109344	0.644301	0.306635	0.800655	0.0887321	0.264298	0.240418	-0.0625321	-0.0127491	0.261806	0.453826	1.19789	1.22248	0.970849	0.366692	0.706741	1.28095	1.24002	0.617199	0.229467	0.661991	0.870471	0.326978	-0.0625396
HMDB10323	Phenethylamine glucuronide	296.111	-0.00123761	0.332346	0.462408	0.244514	0.45634	0.132265	0.487768	-0.190974	0.274578	0.124248	0.177424	0.581343	1.25545	1.43476	1.42449	0.281441	0.756772	1.43716	1.58012	0.974725	0.386846	1.14282	0.943059	0.672665	0.0344512
HMDB10324	Benzoyl glucuronide (Benzoic acid)	297.061	0.145514	-0.195397	-0.0531402	-0.19212	0.303496	-0.0194112	-0.371969	0.362419	-0.273655	-0.147324	0.117414	-0.227592	-0.0638005	-0.19952	-0.33456	0.152303	-0.035914	-0.27919	-0.388223	-0.136834	-0.0983916	-0.140937	-0.380981	-0.0545641	-0.114961
HMDB10350	2-Phenylethanol glucuronide	297.097	0.340186	-0.496403	-0.0487653	-0.15376	0.427208	-0.0435043	-0.586532	0.595575	-0.480052	-0.691486	0.127168	-0.170077	0.0568969	0.00976249	-0.410944	0.284012	-0.0116652	-0.309373	-0.474387	-0.125057	-0.17399	-0.131004	-0.40821	-0.163355	-0.350614
HMDB01107	7-Methylguanosine	297.11	-0.0432103	-0.30476	-0.147836	0.0595718	-0.040193	2.22406e-05	-0.229657	-0.141132	-0.00868257	-0.217145	-0.00461605	-0.441582	-0.316673	-0.0865453	-0.239779	0.0298216	-0.181767	-0.300781	-0.0948087	-0.0396217	0.0110863	-0.300298	-0.281053	-0.0541617	-0.463187
HMDB04808 ; HMDB06101	7C-aglycone ; Enterolactone	297.113	-0.102481	-0.119112	-0.189981	0.00925247	-0.0178915	-0.0272457	-0.123351	-0.17682	0.084443	-0.031386	-0.0267788	-0.258815	-0.320622	-0.0137295	-0.214338	0.016588	-0.0284384	-0.38377	-0.0243344	-0.0614275	0.00888743	-0.16915	-0.254634	-0.0208783	-0.325604
	all-trans-3,4-didehydroretinoate	297.184	-0.95428	0.980285	0.261752	1.04495	0.784544	-0.759631	1.21875	-0.45661	1.01844	1.41863	-0.948915	1.28473	-0.73236	0.390859	0.93982	-0.479911	0.876503	-0.452536	0.266869	1.22864	-0.895477	1.1364	1.03871	0.724244	1.25195
HMDB10736	3-Oxooctadecanoic acid	297.244	-0.0720015	0.115255	-0.0623945	-0.0612542	-0.181146	-0.021967	0.166415	-0.573472	0.0478403	0.225063	-0.00331548	-0.0388109	-0.477592	-0.113885	-0.242805	0.036515	-0.0550124	-0.304913	0.00850016	0.14755	0.0993325	0.084336	-0.320191	-0.16028	0.026958
HMDB00772 ; HMDB00795 ; HMDB04085; ; ;	HMDB00772 ; Pristanic acid ; Tuberculostearic acid; (2R,6S,10S)-pristanate ; pristanate ; pristanic acid	297.28	-0.127245	0.275433	-0.0243721	-0.165234	-0.00575725	-0.0977929	0.390174	-0.519962	0.0433027	0.359387	-0.0578346	0.225016	-0.615812	0.044933	-0.169015	-0.00153514	0.117743	-0.330024	0.204082	0.310926	0.0171086	0.340042	-0.297535	-0.238345	0.216774
HMDB11619	Arachidyl alcohol	297.314	-0.111642	0.0709643	-0.187693	0.050047	0.10127	-0.13843	0.26298	-0.521248	0.109709	0.301378	-0.154602	0.245991	-0.512763	0.0698987	-0.166047	-0.0485499	0.00444295	-0.297386	0.106619	0.187413	-0.0224262	0.161006	-0.215341	-0.0615052	0.182322
C03492	D-4'-Phosphopantothenate	298.071	-0.0821943	-0.0883294	-0.261885	0.149336	-0.218576	0.00214411	-0.34363	-0.551189	-0.0299748	-0.277098	0.0245225	-0.375756	-0.393022	-0.0690326	-0.40641	0.049486	-0.250809	-0.233147	-0.258049	-0.188311	0.125145	-0.374909	-0.55061	-0.107178	-0.345065
HMDB04078	Cinnavalininate	299.03	-0.0378488	0.0804775	-0.00737936	0.0973793	-0.031783	-0.0126283	0.210925	-0.35528	0.0812838	0.132361	0.0143219	-0.0215316	-0.164091	-0.149001	0.0297478	-0.0320035	0.019277	-0.144424	0.0833915	0.136818	0.0262505	0.199465	0.100602	0.27769	0.297493
HMDB06768 ; HMDB11195 ; C05299 ; ; ; HMDB06772	19-Oxoandrost-4-ene-3,17-dione ; 2-Hydroxy-3-methoxyestrone ; 2-Methoxyestrone ; 2-hydroxy-3-methoxyestrone ; 4-methoxyestrone ; Adrenosterone	299.162	-0.52166	0.754146	0.272292	0.597976	0.615885	-0.419344	0.945167	-0.118478	0.540088	0.910825	-0.567361	0.811958	-0.280059	0.332071	0.60117	-0.239163	0.59525	-0.287252	0.273402	0.818697	-0.426712	0.911285	0.370755	0.400793	0.755211
HMDB06219 ; D00348 ; ; ; ; HMDB12329 ; C00777 ; HMDB02369 ; C15493 ; HMDB01852 ; C00777	13-cis-Retinoic acid ; 13-cis-retinoate ; 4-OH-13-cis-retinal ; 4-OH-9-cis-retinal ; 4-OH-retinal ; 4-Oxoretinol ; 9,13-cis-retinoate ; 9-cis-Retinoic acid ; 9-cis-retinoate ; Retinoic acid ; all-trans-retinoate	299.201	-1.14753	1.65333	-0.0279065	-0.173945	0.501484	-1.37313	1.79982	-0.763639	-0.163562	1.06206	-1.18793	1.94523	-1.07126	-0.342865	0.763333	-0.565234	1.59383	-0.987467	-0.345245	0.968264	-1.45527	1.77785	-0.187197	-0.216387	1.08657
HMDB11531 ; HMDB11562	MG(0:0/14:1(9Z)/0:0) ; MG(14:1(9Z)/0:0/0:0)	299.221	-0.629857	1.18877	-0.170413	-0.17709	0.181513	-0.608611	1.26225	-0.704544	-0.0151293	0.700185	-0.463883	1.2847	-0.79282	-0.32084	0.303028	-0.257024	1.02632	-0.7198	-0.249455	0.543771	-0.589134	1.21445	-0.283288	-0.161964	0.57548
HMDB10737	(R)-3-Hydroxy-Octadecanoic acid	299.258	-0.0959853	0.0634242	-0.0622732	-0.061178	-0.0899452	-0.0226277	0.133703	-0.689722	0.0530951	0.148364	-0.0127516	-0.120232	-0.400717	-0.0814615	-0.163725	0.0255713	-0.136201	-0.267189	0.0811206	0.259937	0.125589	-0.115982	-0.331362	-0.0919323	0.125609
HMDB00781 ; HMDB00814 ; HMDB00841	HMDB00781 ; HMDB00814 ; HMDB00841	300.037	0.135853	-0.0507196	0.205609	0.188701	0.51035	0.0432969	0.0667181	-0.0365615	0.610438	0.668238	0.147071	-0.147303	0.0713092	0.395101	0.249633	0.11163	0.198284	0.274877	0.406563	0.518603	0.135536	-0.0614489	0.138864	0.132098	0.111587
; C04256 ; C00357 ; C04257; HMDB01062 ; HMDB01121 ; HMDB01367 ; HMDB02817 ; HMDB06480	N-Acetyl-D-galactosamine 1-phosphate ; N-Acetyl-D-glucosamine 1-phosphate ; N-acetyl-D-glucosamine 6-phosphate(2-) ; N-acetyl-D-mannosamine 6-phosphate(2-); HMDB01062 ; HMDB01121 ; HMDB01367 ; HMDB02817 ; HMDB06480	300.048	0.132294	0.00696655	0.827309	1.4481	1.95933	0.070773	0.0869555	0.28117	2.18556	2.68505	0.204073	-0.0360868	0.285776	0.46513	0.411662	0.303447	0.604368	1.24319	2.21476	2.08465	0.348572	0.0528388	0.355031	0.656746	0.906773
	N-acetyl-S-[2-carboxy-1-(1 H-imidazol-4-yl)ethyl]-L-cysteine	300.064	0.0374166	-0.275655	0.278999	0.510817	0.975662	-0.0359225	-0.182423	0.26383	0.883294	1.36837	0.102141	-0.350828	-0.00890232	0.137768	0.0968391	0.0410496	0.107334	0.306933	0.913963	0.808523	-0.00249201	-0.059783	0.0320196	0.2426	0.276552
C00836; HMDB00269	sphinganine(1+); Sphinganine	300.289	-0.161609	0.135308	-0.0607229	-0.217142	0.0665745	0.00774495	0.602392	-0.221728	0.226773	-0.00794137	-0.0856618	0.306048	-0.490762	-0.268136	-0.293035	-0.0323752	0.731458	1.29176	3.0552	2.04848	0.0256875	0.149587	-0.181806	0.050292	0.133373
HMDB02899	Ellagic acid	301	0.425987	0.721181	0.561417	0.407029	1.14734	0.0492087	0.44499	0.149626	0.407378	0.286773	0.362502	0.761968	0.59591	0.542289	0.119706	0.445678	0.459473	0.716643	0.224642	0.731431	0.360048	0.20385	0.291202	0.289993	0.366243
HMDB05794	Quercetin	301.034	0.0244819	-0.171499	-0.0230489	0.186685	0.147769	0.029351	-0.000502184	-0.133587	-0.0342147	0.0914403	0.0583647	-0.170876	0.10845	0.118065	0.0559116	-0.047896	-0.113409	-0.0423047	0.0683478	0.0356592	0.093498	0.00893136	0.0771731	0.390331	0.493873
HMDB05782	Hesperetin	301.07	-0.00550977	-0.108946	0.227233	0.344096	1.59068	-0.0100983	0.276946	-0.30261	0.871735	0.671841	0.203083	-0.0145121	0.101226	0.788644	0.454775	0.0622088	0.0162149	-0.206911	-0.0933837	0.53377	0.285453	0.27628	0.509829	0.918967	0.88241
HMDB00530 ; HMDB05056 ; HMDB12270	6-Ketoestriol ; Enterodiol ; HMDB12270	301.145	-0.189845	0.461227	-0.0282828	-0.0662155	0.238065	-0.14216	0.564282	-0.185012	0.0864071	0.292583	-0.0818547	0.322096	-0.298645	-0.156707	0.096085	-0.0425732	0.28908	-0.278852	-0.0877363	0.371195	-0.13546	0.392471	-0.12869	0.0145294	0.241714
	neuromedin B (1-3)	301.153	-0.239948	0.404251	-0.014428	-0.112562	0.416665	-0.169176	0.569998	-0.0499806	-0.0387779	0.383057	-0.132319	0.40488	-0.374425	-0.178292	0.211546	-0.0502823	0.411387	-0.480964	-0.253969	0.442999	-0.242369	0.472193	-0.0762017	-0.0133821	0.196823
HMDB06773 ; C05284 ; HMDB06774 ; HMDB03955 ; HMDB00380 ; HMDB00405 ; C05302 ; ; C05302 ; HMDB06771	11b-Hydroxyandrost-4-ene-3,17-dione ; 11beta-Hydroxyandrost-4-ene-3,17-dione ; 16a-Hydroxyandrost-4-ene-3,17-dione ; 19-Hydroxyandrost-4-ene-3,17-dione ; 2-Hydroxyestradiol-3-methyl ether ; 2-Methoxyestradiol ; 2-Methoxyestradiol-17beta ; 2-hydroxy-3-methoxy-17beta-estradiol ; 4-methoxy-17beta-estradiol ; 7a-Hydroxyandrost-4-ene-3,17-dione	301.181	-0.719765	1.19333	0.502638	0.554119	0.497234	-0.561847	1.30173	-0.100666	0.613121	0.943374	-0.493417	1.14969	0.290763	0.408552	0.76183	-0.135179	0.960226	0.177223	0.564542	0.833686	-0.603842	1.24857	0.15408	0.534509	0.8362
; ; ; HMDB01999 ; HMDB03598 ; C06428 ; C06428	13,14-epoxy-retinol ; 14-hydroxy-4,14-retro-retinol ; 4-hydroxyvitamin A1 ; Eicosapentaenoic acid ; Retinyl ester ; timnodonate ; timnodonic acid C20:5, n-3	301.217	-1.62679	1.87827	-0.437546	-0.925408	0.869695	-1.98475	2.07699	-1.02489	-0.656752	1.51325	-1.67117	2.24143	-1.72876	-1.21427	1.06768	-0.768828	1.79928	-1.53946	-1.25755	1.35541	-2.10744	1.96557	-0.646059	-1.09045	1.39965
HMDB11530 ; HMDB11561	MG(0:0/14:0/0:0) ; MG(14:0/0:0/0:0)	301.236	-1.43169	1.86036	-0.393228	-0.820243	0.829725	-1.64117	1.96017	-1.00501	-0.532704	1.50007	-1.41159	2.14978	-1.67168	-1.15195	1.0394	-0.647467	1.77041	-1.46866	-1.1907	1.29559	-1.75289	1.9259	-0.652534	-0.981956	1.31019
HMDB03573 ; C01416	Scopolamine ; cocaine(1+)	302.137	0.00186179	-0.202822	-0.27034	-0.255426	0.249577	0.00211879	-0.323847	-0.195444	-0.198927	0.136918	0.0547893	-0.260687	-0.647917	-0.0496962	-0.186766	0.0439523	-0.205979	-0.440215	-0.0995192	0.0544028	0.000912984	-0.0392001	-0.293308	-0.149793	-0.145487
HMDB01529	cis-Fenpropimorph	302.248	-0.979439	1.78001	-0.544869	-0.569226	0.772977	-1.08267	1.99135	-0.902784	-0.34429	1.17495	-0.911727	1.83927	-1.31368	-1.03795	0.98386	-0.587698	1.67014	-1.23292	-1.03645	0.996906	-1.24465	1.82716	-0.674629	-0.681407	0.944734
HMDB01570	Thymidine 3',5'-cyclic monophosphate	303.036	0.114366	0.229459	0.851469	1.25249	2.09994	0.0448033	0.580689	0.721274	2.68923	2.93661	0.334502	0.313116	0.827465	1.04327	0.879328	0.465824	0.355369	0.694198	0.84606	1.87723	0.457673	0.324641	0.332382	0.780968	1.21063
HMDB01067	HMDB01067	303.084	0.508469	-0.634348	0.251698	-0.102941	0.497728	0.0615164	-0.911841	-0.222295	-0.259934	-0.521974	0.13098	-0.625398	0.248212	0.570905	0.366986	0.684398	0.200457	0.921088	0.94056	1.46517	0.433557	-0.515569	-0.455021	-0.526284	-0.712559
HMDB06353	Dolichol phosphate	303.175	-0.306072	0.614054	-0.0169709	-0.0365468	0.219723	-0.194247	0.558507	-0.196245	0.104711	0.445783	-0.110222	0.362271	-0.305686	-0.151391	-0.0719502	-0.017489	0.456928	-0.361208	-0.215964	0.19165	-0.127931	0.5004	-0.309607	0.00505645	0.109038
HMDB06031 ; HMDB00322 ; HMDB00352 ; C05139 ; HMDB06769 ; HMDB00388 ; HMDB00324 ; HMDB00309 ; C14497 ; HMDB06259 ; HMDB04611 ; HMDB03956 ; HMDB04624 ; C05294	11-Ketoetiocholanolone ; 16-Oxoandrostenediol ; 16a-Hydroxydehydroisoandrosterone ; 16alpha-hydroxydehydroepiandrosterone ; 19-Hydroxytestosterone ; 3a,16-Dihydroxyandrostenone ; 3a,16a-Dihydroxyandrostenone ; 3a,16b-Dihydroxyandrostenone ; 6 beta hydroxy testosterone ; 6&#946 ; 7a-Hydroxydehydroepiandrosterone ; 7a-Hydroxytestosterone ; 7b-Hydroxydehydroepiandrosterone ; w hydroxy testosterone	303.196	-0.417242	0.915314	0.178592	0.0278443	0.0948832	-0.424088	0.862426	-0.474643	0.228132	0.528029	-0.32414	0.881066	-0.345957	-0.140482	0.229004	-0.170201	0.712106	-0.259408	0.266369	0.527423	-0.364669	0.827412	-0.0700107	0.032308	0.299142
HMDB02177 ; HMDB01043 ; HMDB06036 ; C00219 ;	8,11,14,17-Eicosatetraenoic acid ; Arachidonic acid ; Mesterolone ; arachidonate ; eicosatetranoic acid	303.232	-0.485421	0.774872	-0.0686316	-0.522801	0.630106	-0.267874	0.952797	0.257754	-0.41943	0.521708	-0.404518	0.995953	-0.132073	-0.473337	0.424958	-0.256569	0.816105	-0.570904	-0.437503	0.527928	-0.27977	1.06444	-0.218976	0.0593101	0.717068
HMDB11691	Cytidine 2',3'-cyclic phosphate	304.036	0.238953	-0.270074	0.312278	0.252044	0.730514	0.0442228	-0.0185679	0.343554	0.886637	1.0734	0.238108	0.125062	0.329008	0.402586	0.147702	0.289006	0.194324	0.21428	0.181357	0.228064	0.179925	-0.255444	-0.0605795	0.0947812	0.169314
HMDB05010	Sertraline	304.063	0.515593	-0.692754	-0.468273	-0.331551	0.100138	0.145777	-0.595787	-0.453738	-0.256983	-0.703786	0.383343	-0.78703	-0.419618	-0.0376096	-0.319497	0.658405	-0.343475	-0.219926	-0.562872	-0.171473	0.367521	-0.441883	-0.787549	-0.163571	-0.707807
HMDB12226	Entacapone	304.093	0.25208	-0.550474	-0.153852	-0.239334	0.0672414	0.0598703	-0.538306	-0.480207	-0.2487	-0.321431	0.0667061	-0.683888	-0.386201	-0.00296114	0.0362418	0.345326	-0.284	0.0730392	0.155091	0.560745	0.209416	-0.379375	-0.591573	-0.30829	-0.495613
HMDB02227	Capsaicin	304.191	-0.206104	0.609061	-0.458248	0.00225226	0.138245	-0.123103	0.675253	-0.358325	0.239302	0.600734	-0.114435	0.268492	-0.468483	-0.0412908	0.134925	-0.00616002	0.30703	-0.507253	0.0247022	0.417425	-0.0568606	0.326945	-0.371278	-0.0567116	0.184881
	2,6 dimethylheptanoyl carnitine	304.25	-0.369151	0.683277	-0.209159	-0.351788	0.504815	-0.210305	1.03965	-0.00377116	-0.046197	0.504296	-0.283706	0.722075	-0.0906654	-0.355215	0.457792	-0.269068	0.749701	-0.319764	-0.465566	0.560242	-0.227039	0.83796	-0.0829363	0.0728257	0.572968
C02355 ; HMDB11640	2',3'-cyclic UMP(1-) ; Uridine 2',3'-cyclic phosphate	305.019	0.784287	-0.0453483	0.100681	-0.470084	0.813489	0.0464282	-0.31419	0.353187	-0.539039	-0.760486	0.527272	0.590585	0.959876	0.583211	0.124622	1.03482	0.739972	0.488858	0.316234	0.888421	0.289672	0.467222	0.361911	0.637024	0.72809
HMDB03263	Pelargonidin	305.02	0.852057	0.0882322	0.167474	-0.485848	0.898404	0.0478464	-0.322982	0.322698	-0.574501	-0.831422	0.571322	0.727532	1.06198	0.662336	0.116155	1.16982	0.897929	0.621324	0.42864	1.12887	0.322541	0.552279	0.379082	0.662486	0.755037
HMDB04269	Corrinoid	305.176	-0.224991	0.339497	0.159248	-0.0260446	-0.148607	-0.193521	0.351899	-0.397336	-0.0401105	0.196868	-0.136334	0.18162	-0.250496	-0.195649	-0.0140321	-0.0448548	0.2204	-0.145055	0.0691627	0.410864	-0.0513632	0.128113	-0.223689	0.138838	0.107144
HMDB02984 ; HMDB00540 ; HMDB00523 ; HMDB00550	11-Hydroxyandrosterone ; 5-Androstene-3b,16a,17a-triol ; 5-Androstene-3b,16b,17a-triol ; 5-Androstenetriol	305.214	-0.205775	-0.0277381	-0.266572	-0.079401	-0.374281	-0.0592736	0.143408	-0.665126	0.178882	0.278683	-0.000174133	-0.0884858	-0.522801	-0.158873	-0.216399	-0.0948095	-0.0721347	-0.263578	-0.0580612	0.179894	0.0902906	-0.140422	-0.287435	0.162325	0.0992871
; HMDB10378 ; HMDB02925 ; C03242 ; C03242	(8Z,11Z,14Z)-eicosatrienoic acid ; 5,8,11-Eicosatrienoic acid ; 8,11,14-Eicosatrienoic acid ; Dihomo-gamma-linolenate ; dihomo-gamma-linolenic acid (n-6)	305.248	-0.330395	-0.00965377	-0.225295	-0.523415	0.480584	-0.133594	0.144434	0.0578917	-0.29599	0.235891	0.0586752	0.141438	-0.188662	-0.351096	-0.000676937	-0.17191	0.142733	-0.412285	-0.398473	0.493676	-0.0835386	0.439819	-0.28272	0.292651	0.782503
C02515 ; HMDB00021	3-iodo-L-tyrosine ; Iodotyrosine	305.962	0.150911	0.212211	0.707652	0.732017	0.822509	0.0101399	0.213675	0.138427	0.632745	0.135582	0.207302	0.325627	0.856386	0.927388	0.601986	0.332683	0.140768	0.674253	0.795916	1.20947	0.303054	0.0571002	0.580543	0.731785	0.442925
C00239	dCMP	306.048	0.261048	-0.118972	0.39588	0.3996	0.635251	0.0969793	0.187759	-0.204793	0.538168	0.353011	0.258195	-0.21781	0.226056	0.620605	0.596742	0.178836	-0.193158	0.368059	0.29603	0.843487	0.37526	-0.0535647	-0.0869419	0.165186	0.196005
HMDB00125; C00051	Glutathione; Reduced glutathione	306.076	0.359575	0.226037	0.833772	0.785599	1.05488	0.102075	0.453668	-0.326649	1.03637	0.684424	0.349188	-0.0123959	0.651422	1.10164	1.0936	0.268117	-0.400523	0.626064	0.776891	1.61791	0.555165	-0.0337339	0.112874	0.293194	0.391311
HMDB05005	Tolnaftate	306.094	0.343212	0.166751	0.634272	0.693017	0.806775	0.0998182	0.295717	-0.41552	0.839222	0.524248	0.319658	-0.136369	0.394948	0.873482	0.856561	0.197784	-0.535699	0.382507	0.575868	1.24464	0.503909	-0.000996116	0.0364324	0.241685	0.25115
C01143 ; HMDB01981 ; HMDB01090	(R)-5-Diphosphomevalonate ; (R)-Mevalonic acid-5-pyrophosphate ; 5-Diphosphomevalonic acid	306.997	1.00273	1.09921	1.36539	0.591362	1.67772	0.00347381	0.482326	2.42267	0.165503	-0.364421	0.666039	1.89439	2.59355	1.96258	0.633632	1.39395	2.38418	2.0917	1.51471	1.66031	-0.0638317	1.68879	1.63299	1.46961	0.895334
C00365	dUMP	307.035	0.308751	-0.066862	0.0558991	-0.0250557	0.153854	0.0355469	-0.0784375	0.231857	-0.196014	-0.262508	0.184415	0.0655748	0.0578595	0.0171079	-0.0633414	0.260803	0.0175357	0.0587565	0.0258255	-0.00842314	0.0186257	-0.0120971	-0.0461639	-0.01176	0.013603
	1-deoxy-1-(N6-lysino)-D-fructose	307.151	-0.00305439	-0.654437	-0.100121	-0.674549	0.882316	-0.157531	-0.607946	0.744689	-0.721196	-0.0798	0.000874555	-0.615226	0.0766358	-0.158789	-0.325508	0.0172859	0.0780788	-0.897272	-0.916312	-0.404208	-0.306975	0.0309277	-0.9555	-0.441919	-0.575997
HMDB02720	Gestrinone	307.17	-0.0577317	-0.251231	-0.0858829	-0.26423	0.633936	-0.0831428	-0.40997	0.397451	-0.0993819	0.0789875	-0.0175406	-0.371132	-0.157241	-0.181817	-0.168435	-0.0822664	-0.146018	-0.737353	-0.434593	-0.0648654	-0.132538	0.00440042	-0.710596	-0.122998	-0.138441
;	3-oxo-10(R)-hydroxy-octadeca-6E,8E,12Z-trienoate ; 3-oxo-10(S)-hydroxy-octadeca-6E,8E,12Z-trienoate	307.191	-0.301723	0.996743	-0.00778429	-0.32725	0.070335	-0.18247	0.116339	-0.0992605	0.110769	0.117115	-0.131593	0.130722	-0.198084	-0.313624	-0.194839	-0.153666	-0.0707367	-0.537845	-0.244797	0.291558	-0.218509	0.25657	-0.259933	-0.0489706	0.0381039
HMDB05060	Eicosadienoic acid	307.262	-1.30086	1.39657	-0.0601211	-0.261418	0.474525	-1.16504	1.66367	-1.46639	0.201526	1.30027	-0.704689	1.31741	-0.811836	-0.557489	0.782628	-0.759818	1.042	-0.835749	-0.11038	1.17927	-1.22356	1.41754	-0.643045	-0.11873	1.06763
HMDB10319	Inodxyl glucuronide	308.074	0.343001	0.205097	0.713913	0.679434	0.932236	0.0923436	0.435142	-0.218012	0.95105	0.572665	0.324869	-0.0376797	0.512157	0.99869	0.962008	0.217712	-0.352078	0.543946	0.692216	1.45335	0.512584	-0.11152	0.0431133	0.265276	0.309125
HMDB00230 ; HMDB00773 ; C19910	HMDB00230 ; HMDB00773 ; N-acetylneuraminate	308.097	0.416307	0.042757	0.53668	0.180813	1.45002	-0.0727175	-0.208821	1.23187	0.154574	-0.194006	0.511613	0.100292	1.34463	0.898562	0.32311	0.796109	0.28537	0.382549	0.462083	1.59997	0.455478	-0.657018	-0.539332	-0.107453	0.168701
HMDB11688	Ribose 1,5-bisphosphate	308.979	0.384266	-0.44762	0.524873	-0.150306	0.795045	0.0427889	-0.606382	0.939541	-0.669601	-0.73843	0.302476	-0.201399	0.617112	0.0860769	-0.380903	0.511655	0.426641	0.263574	-0.213451	-0.200509	-0.17638	-0.229524	-0.512687	-0.500097	-0.867943
HMDB11741	Gamma-Glutamyltyrosine	309.109	0.316347	-0.801223	0.295367	-0.729771	1.5042	-0.0632721	-1.18819	1.34574	-0.989153	-0.81952	0.339038	-0.530645	0.980809	0.0379709	-0.497828	0.558769	0.165391	-0.580984	-1.09267	-0.454392	-0.0713793	-0.417724	-0.880091	-0.634318	-0.90759
HMDB00839	Pentaporphyrin I	309.112	0.254247	-0.757783	0.178607	-0.668411	1.36114	-0.0598251	-1.109	1.13501	-0.928196	-0.795465	0.294588	-0.65348	0.768394	-0.0380809	-0.495405	0.513071	0.0849607	-0.650566	-1.04462	-0.501427	-0.0792707	-0.378288	-0.967027	-0.619484	-0.830578
	3(S),10(R)-OH-octadeca-6-trans-4,12-cis-trienoate	309.206	-0.11901	-0.0360952	-0.277619	-0.471939	-0.333644	-0.265667	-0.0693093	-0.51932	-0.229944	0.485087	0.152054	-0.153922	-1.03199	-0.430994	-0.69327	-0.0204649	-0.0867033	-0.681265	-0.309856	0.083811	0.0517515	-0.0863741	-0.164305	-0.154768	0.568136
HMDB02231; C16526	Eicosenoic acid; 11-cis-eicosenoate	309.28	-0.168416	-0.21548	-0.250928	-0.237682	-0.0389192	-0.206937	-0.318757	-0.715922	-0.4707	0.375801	0.296253	-0.587292	-0.900564	-0.871379	-0.653376	-0.127648	-0.352348	-0.658421	-0.210784	0.404366	0.167231	-0.416841	-0.660853	-0.66904	0.178268
HMDB10716	Gamma-Glutamyl-Se-methylselenocysteine	310.06	0.112977	-0.126862	0.0411437	0.102003	0.18268	0.0452886	0.0282994	-0.0552126	0.338146	0.277033	0.152696	0.0606062	0.245658	0.716141	0.66864	0.166497	-0.0719165	-0.0122537	0.119391	0.517556	0.149921	-0.0969521	-0.136572	0.113003	0.173701
HMDB01961 ; HMDB04824	1,7-Dimethylguanosine ; HMDB04824	310.113	0.0957516	-0.223184	0.0156468	0.127572	0.84669	-0.0391754	-0.528617	0.562966	-0.123296	-0.213035	0.122058	-0.417247	0.270616	0.0738072	-0.102329	0.191067	-0.0684116	-0.00863999	-0.0909873	-0.07105	-0.0130112	-0.299218	-0.551224	0.206683	-0.124706
	decadienoyl carnitine	310.2	-0.899242	0.251984	0.0102222	-0.109153	0.692338	-0.624026	0.615495	0.031762	1.11771	2.27254	-0.28767	0.728704	-0.0350532	0.693095	1.40812	-0.279013	0.355871	-0.603877	-0.000426242	1.0072	-0.480052	0.321166	0.162742	0.508257	1.38961
	12,13-epoxy-9-alkoxy-10E-octadecenoate	310.211	-0.265321	0.13333	-0.146506	-0.135274	0.130388	-0.267478	0.0893223	-0.271116	0.530771	1.20176	-0.0427453	0.136629	-0.496707	0.0784886	0.247944	-0.150442	0.00109939	-0.707638	-0.118167	0.434027	-0.0924455	0.189147	-0.169939	0.00434026	0.533318
HMDB06552 ; C06800	Aflatoxin B1 ; aflatoxin B1	311.056	0.080117	-0.167341	0.0797678	0.0155257	0.290562	-0.0164825	-0.119169	0.194941	0.153751	0.138346	0.0892121	-0.292261	0.0654187	0.417189	0.150196	0.126191	-0.077602	-0.0193563	0.141728	0.21748	0.0358748	-0.0566402	-0.177866	0.0237836	0.0440907
HMDB11677	Galactose-beta-1,4-xylose	311.096	0.00675248	0.326808	0.625588	0.669246	0.906721	-0.0537605	0.656349	0.308638	0.854925	0.736165	0.273646	-0.117911	-0.351122	-0.124084	-0.537121	0.0291704	0.181421	-0.127166	0.083236	0.533659	-0.0871736	0.0959155	-0.174185	0.50769	0.524406
HMDB04304	HMDB04304	311.112	-0.021151	-0.402762	0.134609	0.0242319	0.511379	-0.0583665	-0.270372	0.481765	0.0397087	-0.0916869	0.0577988	-0.258267	0.074914	0.0815662	-0.394221	-0.015482	-0.233608	-0.0979977	-0.0713076	0.141389	-0.103262	-0.216808	-0.381932	0.0965248	-0.13976
HMDB05012	Olanzapine	311.131	-0.139344	-0.18865	-0.136265	0.132954	0.137847	-0.0627232	-0.239704	-0.191475	0.228383	0.0689283	-0.149176	-0.301252	-0.511453	0.150499	-0.285228	-0.0962808	-0.300738	-0.407181	-0.05084	0.120104	-0.0315802	-0.0487283	-0.221051	0.0578222	-0.0103942
HMDB00995 ; HMDB04626	16-Dehydroprogesterone ; Tetrahydrogestrinone	311.202	-0.646654	-0.699203	0.498789	1.25271	0.237763	-0.51594	-0.127567	-0.749405	1.08728	1.025	-1.53089	-0.571371	-1.25783	0.564217	-0.253532	-0.843142	-0.736387	-0.321009	0.480736	1.09279	-0.499302	0.502917	0.602654	0.420772	0.929032
C07338 ; HMDB10201 ; C04717 ; HMDB03871 ; HMDB10208 ; HMDB04706 ; HMDB06940 ; C14836 ; HMDB10221	11-HpODE ; 12,13-DiHODE ; 13(S)-HPODE(1-) ; 13-L-Hydroperoxylinoleic acid ; 15,16-DiHODE ; 8(R)-Hydroperoxylinoleic acid ; 9(S)-HPODE ; 9,10-12,13-diepoxy-octadecanoate ; 9,10-DiHODE	311.221	-0.364139	-0.367976	-0.0129607	0.645756	-0.252629	-0.191981	-0.0880651	-0.764011	0.462783	0.400883	-0.481172	-0.621447	-0.947257	-0.0685766	-0.483477	-0.285212	-0.44269	-0.519957	0.0219626	0.570512	-0.0460395	0.0269156	-0.171606	0.000757876	0.188627
HMDB00417 ; HMDB00553 ; HMDB02212 ; HMDB00801; ; C06425 ; C01607	3D,7D,11D-Phytanic acid ; 3L,7D,11D-Phytanic acid ; Arachidic acid ; Phytanic acid; (3S,7R,11R)-phytanate ; arachidate ; phytanate	311.295	-0.312959	0.749929	-0.167831	0.24138	0.249761	-0.173267	0.866683	-0.734275	0.379389	0.668287	-0.264462	0.634932	-0.746152	0.35988	0.212799	-0.121014	0.465703	-0.49408	0.621679	0.65177	-0.082374	0.800403	-0.51496	0.0870318	0.610396
C04640 ; HMDB02305 ; HMDB00999	2-(Formamido)-N1-(5-phospho-D-ribosyl)acetamidine ; 5'-phosphoribosyl-a-N-formylglycineamidine ; Phosphoribosylformylglycineamidine	312.06	0.00427867	-0.020864	0.964954	0.982361	1.0804	-0.042971	-0.135841	0.416126	0.239619	0.07464	0.122023	-0.0807965	0.146541	0.417259	0.167812	0.226308	-0.244786	0.0254093	0.0599884	0.641706	0.0963926	-0.195996	-0.126756	0.0631183	-0.096529
HMDB10328	Tyramine glucuronide	312.108	-0.11834	-0.442569	-0.0533539	0.39507	0.318155	-0.0561824	-0.174089	0.0515636	0.0234551	0.0604253	0.00107155	-0.253201	-0.165666	-0.00566921	-0.263776	0.00982751	-0.187959	-0.491232	-0.0845576	0.0909476	-0.0492294	-0.112563	-0.481513	0.12209	0.106164
	decenoyl carnitine	312.219	-0.344201	0.0565207	0.222989	0.595496	0.0256665	-0.222104	0.0611814	-0.387662	0.398107	0.474604	-0.400822	-0.0591395	-0.637162	0.0154156	-0.294436	-0.245939	-0.0550318	-0.250409	0.000766738	0.490654	-0.127841	0.277079	-0.129112	0.0160469	0.181034
C04376; HMDB01308	N2-Formyl-N1-(5-phospho-D-ribosyl)glycinamide; 5'-Phosphoribosyl-N-formylglycinamide	313.044	0.239464	-0.703411	0.0881916	-0.140673	0.309857	0.0645872	-0.550335	-0.254093	-0.506724	-0.651199	0.325091	-0.528059	-0.254858	-0.665072	-0.878875	0.262982	-0.547972	-0.314393	-0.39011	0.0318617	0.228861	-0.689815	-0.373303	-0.384909	-0.620102
	5-(S-L-cysteinyl)-dopaquinone	313.049	0.154698	-0.433061	-0.128722	-0.226647	0.37176	0.0678237	-0.473821	0.209428	-0.712809	-0.524726	0.228853	-0.377806	-0.011162	-0.609013	-0.791533	0.17936	-0.402239	-0.492809	-0.597697	-0.306441	0.0230604	-0.545812	-0.49432	-0.373614	-0.648728
HMDB10313 ; HMDB10314	1-Salicylate glucuronide ; Salicylacyl glucuronide	313.056	0.0803419	-0.248969	-0.35841	-0.256922	0.194603	0.0230051	-0.324204	0.212565	-0.619856	-0.277067	0.118009	-0.276709	-0.15891	-0.366472	-0.563548	0.0836694	-0.392761	-0.442528	-0.382283	-0.350525	-0.0318374	-0.339703	-0.658912	-0.0608816	-0.346127
C00341 ; HMDB01285	Geranyl diphosphate ; Geranyl-PP	313.061	0.197527	-0.0838208	-0.318738	-0.00392737	0.402151	-0.0197429	-0.0755909	0.354932	-0.623893	-0.263095	0.175082	-0.0978603	-0.141039	-0.290882	-0.428029	0.168663	-0.114812	-0.42826	-0.145279	-0.170973	-0.0163852	-0.391361	-0.504784	0.0010828	-0.539281
HMDB05033	Valdecoxib	313.065	0.208356	-0.0917209	-0.238495	-0.0315885	0.401971	-0.00809517	-0.0812205	0.388866	-0.657202	-0.251856	0.157062	-0.0369936	-0.190574	-0.406972	-0.301788	0.170316	-0.194157	-0.670068	-0.240698	-0.235383	-0.0797493	-0.355499	-0.461442	0.088711	-0.602325
HMDB01412	7,8-Dihydropteroic acid	313.105	0.00246114	-0.173591	0.2226	0.229761	0.393948	-0.0115658	-0.0478765	0.151515	0.185985	0.0543461	0.0675213	-0.243029	0.295162	-0.000223746	-0.227847	0.160114	-0.191688	0.136342	0.309603	0.0339836	-0.0630781	-0.185317	-0.407281	0.0108399	-0.487252
HMDB01930	Ranitidine	313.131	-0.171952	0.075982	0.0416809	0.22869	0.355835	-0.107659	0.0373132	0.094058	0.0577818	0.172609	-0.0522998	0.0513874	-0.0972408	0.15088	-0.0227319	0.00718173	0.119487	-0.154286	0.145728	0.151335	-0.143516	0.0788631	-0.238198	0.105973	-0.0320303
HMDB06285; ;	4-oxo-Retinoic acid; 4-oxo-13-cis-retinoate ; 4-oxo-9-cis-retinoate	313.179	-0.556421	0.317748	0.364488	0.706463	0.166865	-0.380427	0.545428	-0.376096	0.634412	0.68336	-0.719997	0.254498	-0.439171	0.349044	0.0998885	-0.320108	0.197908	-0.0269721	0.357812	0.861202	-0.306257	0.665565	0.214684	0.310273	0.500473
HMDB01830 ; C00410	Progesterone ; progesterone	313.216	-0.18604	0.0114685	-0.016647	-0.0220468	-0.0403238	-0.119778	0.108683	-0.0077695	0.0114971	0.121345	-0.131385	-0.0302524	-0.384927	0.169305	-0.227726	-0.100426	0.0319931	-0.434118	0.145874	0.0700359	-0.100451	0.209701	-0.217847	0.0731346	0.118852
HMDB04705 ; C14829 ; HMDB04704 ; C14828 ; HMDB00782	12,13-DHOME ; 12,13-hydroxyoctadec-9(Z)-enoate ; 9,10-DHOME ; 9,10-hydroxyoctadec-12(Z)-enoate ; Octadecanedioic acid	313.238	-0.0938513	-0.0635507	-0.237643	-0.20428	-0.169743	-0.0150631	-0.034089	-0.838014	-0.0126744	0.22743	0.0640824	-0.273172	-0.614065	-0.205962	-0.386152	0.0539626	-0.293855	-0.496729	0.0467333	0.175303	0.151344	-0.361794	-0.439713	-0.100424	-0.0132979
HMDB06921	(S)-3-Hydroxy-N-methylcoclaurine	314.138	0.0158838	-0.3395	-0.0333244	0.0765579	0.301694	-0.045095	-0.387996	0.137655	-0.0140316	0.032442	0.11415	-0.409935	-0.339564	-0.0125615	-0.282426	0.0788937	-0.144189	-0.253265	-0.0900802	0.105197	-0.0491702	-0.332969	-0.51824	0.0877448	0.169935
HMDB00651 ;	Decanoylcarnitine ; decanoyl carnitine	314.235	-0.309533	0.405475	0.03433	0.0909938	-0.103859	-0.252029	0.412455	-0.766003	0.264771	0.266742	-0.0739624	0.387954	-0.375005	-0.054689	-0.254937	-0.0833947	0.097019	-0.317835	0.0367834	0.0264313	-0.0948109	0.291505	-0.210765	0.142252	0.17012
HMDB02655	Isorhamnetin	315.049	0.249374	-0.317441	0.10813	-0.232247	0.561588	-0.0362595	-0.412376	0.591752	-0.579795	-0.388282	0.1771	-0.134235	0.322814	0.0241358	-0.333566	0.313085	0.0788186	-0.240963	-0.141146	-0.182468	-0.0654643	-0.35667	-0.41996	-0.0517055	-0.444025
	5-S-cysteinyldopa	315.064	-0.0165141	-0.438791	-0.186475	0.0814823	0.174786	-0.00400825	-0.311356	0.0450377	-0.167072	-0.328469	0.074437	-0.301705	-0.17304	-0.105663	-0.321497	0.0614741	-0.117701	-0.29265	-0.186371	0.090059	0.0175958	-0.356424	-0.547902	-0.145516	-0.302249
; HMDB05079 ; C14717 ; C16679 ; HMDB00344 ; C16677 ; HMDB06254 ; C16678 ; ; ; ; HMDB05832 ; ; HMDB12452 ; HMDB12451 ; ;	13-cis-oxo-retinoic acid ; 15-Deoxy-d-12,14-PGJ2 ; 15-deoxy-prostaglandin J2 ; 18-hydroxy-all-trans-retinoate ; 2-Methoxyestradiol-3-methylether ; 4 hydroxy retinoic acid ; 4-Hydroxyretinoic acid ; 4-oxo-retinoic acid ; 5,6-epoxy-13-cis-retinoate ; 5,8-epoxy-13-cis-retinoate ; 5-oxo-EPE ; 6b-Hydroxymethandienone ; 9-cis-4-oxo-13,14-dihydro-retinoate ; all-trans-18-Hydroxyretinoic acid ; all-trans…	315.196	-0.855288	1.10671	0.397433	0.278058	0.144567	-0.847231	1.28456	-0.343904	0.250321	0.674994	-0.638789	1.19429	-0.173323	0.147619	0.359783	-0.271206	0.980027	-0.371986	0.273343	0.815443	-0.860877	1.27358	0.188993	0.253521	0.618737
C04042 ; HMDB03069 ; HMDB03759 ; C03681 ; HMDB06048 ; HMDB04627 ; HMDB06002 ; HMDB06026 ; HMDB00253 ; C01953	(20S)-20-hydroxypregn-4-en-3-one ; 20a-Dihydroprogesterone ; 5a-Pregnane-3,20-dione ; 5alpha-Pregnane-3,20-dione ; Bolasterone ; Calusterone ; Ethyltestosterone ; HMDB06026 ; Pregnenolone ; pregnenolone	315.232	-0.309268	0.359549	-0.026623	-0.0174008	-0.117324	-0.25963	0.495017	-0.392654	0.0705163	0.36911	-0.163156	0.304468	-0.425177	-0.363293	-0.220437	-0.0569389	0.253319	-0.565477	-0.0995901	0.30523	-0.0772936	0.191797	-0.277495	-0.0999953	0.0870341
HMDB11532 ; HMDB11563	MG(0:0/15:0/0:0) ; MG(15:0/0:0/0:0)	315.253	-0.102463	-0.215584	-0.110029	-0.111589	-0.119671	-0.00597627	-0.124599	-0.613839	0.133535	0.342784	0.0617397	-0.484405	-0.491612	-0.213606	-0.235502	0.037622	-0.377388	-0.360503	-0.0965656	0.323353	0.137589	-0.343793	-0.421893	-0.0913699	0.0155334
	suberyl carnitine	316.174	-0.17149	0.254751	0.00574426	0.0113577	-0.0285273	-0.0824708	0.302214	-0.411075	0.143922	0.296018	-0.0524392	-0.147392	-0.326795	0.186632	-0.173867	-0.146874	0.00248655	-0.329989	0.129366	0.367402	-0.103417	0.148803	-0.134114	0.0215285	-0.0130051
HMDB04610	Phytosphingosine	316.285	-0.197243	0.265004	0.157887	0.312927	0.318709	-0.146343	0.104254	-0.231268	0.564114	0.608239	-0.0799706	-0.2623	-0.123768	0.578622	0.0476061	0.105837	-0.0085865	0.0624941	0.382204	1.43299	0.420782	-0.364897	-0.704316	-0.228222	-0.508383
HMDB02755	Myricetin	317.032	0.251613	-0.158693	0.0285338	-0.151341	0.18159	0.0214359	-0.170448	0.114154	-0.144734	-0.31461	0.27967	-0.22511	0.168821	-0.0799224	-0.234903	0.233958	-0.0986275	-0.17796	-0.0175441	-0.180389	0.102851	-0.191496	-0.150102	0.165079	-0.199106
HMDB02937	Tamarixetin	317.065	0.0284182	-0.358884	-0.173488	-0.291244	0.486596	0.00578353	-0.411136	-0.0461218	-0.0667596	-0.224358	0.0656262	-0.625625	-0.395985	-0.126809	-0.352919	0.103093	-0.255763	-0.320201	-0.28038	-0.0117447	0.0810922	-0.255761	-0.503949	-0.143621	-0.306936
HMDB06709	Ubiquinone Q2	317.176	-0.40808	0.819261	0.119986	0.118807	0.156411	-0.354098	0.866109	-0.480823	0.273574	0.470457	-0.257392	0.76087	-0.185141	0.0373746	0.217541	-0.150697	0.615202	-0.32481	0.0304267	0.714944	-0.326217	0.781573	-0.052307	0.114452	0.419974
HMDB10202 ; HMDB10205 ; ; ; HMDB10209 ; HMDB10210 ; HMDB10212 ; C18177 ; ; HMDB10217 ; ; HMDB01337 ; HMDB06027 ; C00909	12-HEPE ; 14,15-EpETE ; 15(R)-HEPE ; 15(S)-HEPE ; 15-HEPE ; 15-KETE ; 17,18-EpETE ; 18R-HEPE ; 5-HEPE ; 5-KETE ; 5-oxo-(6E,8Z,11Z,14Z)-eicosatetraenoic acid ; Leukotriene A4 ; Oxymesterone ; leukotriene A4(1-)	317.211	-0.772531	1.2488	0.41955	0.237608	0.0897551	-0.7878	1.33914	-0.343895	0.233357	0.622308	-0.611182	1.33602	-0.0649774	0.200553	0.459812	-0.243749	1.13804	-0.222529	0.358316	0.680321	-0.793661	1.38414	0.30169	0.35639	0.72792
HMDB06759 ; HMDB01455 ; HMDB01449 ; HMDB06012 ; HMDB01471 ; C13712	3a-Hydroxy-5b-pregnane-20-one ; Alloepipregnanolone ; Allopregnanolone ; Epimetendiol ; Epipregnanolone ; allopregnanolone	317.246	-0.38372	1.04472	0.301215	0.423646	0.16361	-0.190282	0.944118	-0.850823	0.639982	0.814544	-0.17736	1.00396	-0.627171	0.564524	0.125708	-0.100153	0.231762	-0.986607	0.475874	0.500266	-0.0829041	0.916106	-0.77893	0.28849	0.18685
HMDB01941	Brompheniramine	318.051	0.30336	-0.0892459	0.318461	-0.188447	0.358988	0.0282389	-0.186433	0.503756	0.01574	-0.137686	0.253645	-0.126344	0.0902504	0.224204	0.129344	0.294055	0.309985	0.0867258	0.115544	0.263372	0.0733519	-0.111608	-0.019415	0.260295	0.219951
HMDB10347 ; HMDB00901	Octanoylglucuronide ; Valproic acid glucuronide	319.137	-1.16616	1.87909	0.427872	0.472271	1.15336	-1.08469	1.93949	-0.00549923	0.691856	1.55014	-0.884144	1.76582	-0.153381	0.423078	1.43452	-0.198442	1.63023	-0.306148	0.306436	1.30936	-1.29271	1.84578	0.325396	0.548377	1.33276
HMDB01304	QH2	319.191	-0.40735	0.798552	0.102092	0.0149321	-0.0522219	-0.379781	0.779153	-0.448275	0.118596	0.351889	-0.327323	0.588514	-0.282561	-0.22955	-0.0331005	-0.124198	0.583494	-0.417885	0.0295528	0.393032	-0.329397	0.728269	-0.129936	0.0900658	0.190524
HMDB04682 ; C14770 ; HMDB10409 ; HMDB04673 ; ; HMDB06111 ; ; ; C14771 ; HMDB04264 ; HMDB02283 ; ; HMDB03876 ; HMDB04680 ; ; HMDB06245 ; HMDB11136 ; HMDB05998 ; ; C04805 ; C14768 ; HMDB02190 ; HMDB11134 ; C14769 ; HMDB02232 ; HMDB04679 ; HMDB10222 ; HMDB02344 ; C14748	11(R)-HETE ; 11,12-EET ; 11,12-EpETrE ; 11,12-Epoxyeicosatrienoic acid ; 12 hydroxy arachidonic acid ; 12-HETE ; 12-hydroxyeicosatetraenoate ; 13,14-dihydroxy-retinol ; 14,15-EET ; 14,15-epoxy-5,8,11-eicosatrienoic acid ; 14R,15S-EpETrE ; 15(R)-Hydroxy-(5Z,8Z,11Z,13E)-eicosatetraenoate ; 15(S)-HETE ; 16(R)-HETE ; 18 hydroxy arachidonic acid ; 18-Hydroxyarachidonic acid ; 19(S)-HETE ; 20-Hydroxyei…	319.229	-0.383951	0.679499	0.0532375	0.0699089	0.0544722	-0.337712	0.789944	-0.409195	0.101886	0.443287	-0.184921	0.635165	-0.408033	-0.116678	0.0538386	-0.144444	0.608135	-0.356233	-0.0236136	0.331026	-0.279427	0.710409	-0.170108	0.0939673	0.334258
HMDB02156 ; HMDB06013 ; HMDB04025	3a,20b-Pregnanediol ; 7a,17-dimethyl-5b-Androstane-3a,17b-diol ; Pregnanediol	319.263	-0.161125	-0.062151	-0.236344	-0.201032	-0.176807	-0.0968398	0.113116	-0.205593	-0.284536	0.0996983	-0.0483742	-0.00984735	-0.353531	-0.258383	-0.074905	-0.0131438	0.0578108	-0.454492	-0.184714	0.166671	0.0601048	0.163937	-0.282845	0.0116138	0.125014
HMDB05011	Clopidogrel	320.048	0.227968	0.0974554	0.330448	0.719907	0.995527	0.0224711	0.0995169	0.0513206	0.403341	0.257767	0.298881	0.43108	0.344272	0.532656	0.418023	0.397066	0.199358	0.304424	0.40829	1.15103	0.258889	-0.0256124	0.28613	0.421079	0.477924
HMDB12143	2-Amino-4-oxo-4-alpha-hydroxy-6-(erythro-1',2',3'-trihydroxypropyl)-5,6,7,8-tetrahydroxypterin	320.084	0.324326	0.193111	0.783535	0.898084	1.4012	0.0530059	-0.0745809	0.0165492	-0.0617265	-0.213987	0.370446	0.396919	0.784887	1.0222	0.706861	0.606398	0.375559	0.675203	0.632242	1.64814	0.302106	-0.0992265	0.0484866	0.348137	0.383393
C06157	S-Glutaryldihydrolipoamide	320.097	0.255861	-0.134387	0.273821	0.446666	0.771847	0.0539399	-0.0300978	-0.14993	0.221065	0.154183	0.318606	0.0603803	0.337983	0.570343	0.399939	0.427399	0.222842	0.368692	0.422271	0.987502	0.308464	-0.111811	-0.257164	0.159009	0.314821
HMDB02708	Cyanidin	321.019	0.043406	-0.00673813	-0.0939136	-0.0783894	-0.0923742	0.0225117	-0.0795669	0.00167429	-0.0796988	-0.134615	0.0337862	-0.0967621	-0.0949234	-0.0499576	-0.102315	0.0451878	-0.0836534	-0.105659	-0.0253457	-0.186478	0.0223549	0.0291242	-0.0110769	0.0198087	-0.0450731
C00364; HMDB01227	dTMP; 5-Thymidylic acid	321.047	0.0513293	-0.400939	-0.229547	-0.198884	0.300163	-0.0471623	-0.223967	0.493428	-0.172775	-0.0935694	0.0582797	-0.251857	0.20136	-0.0936755	-0.0794534	0.0448427	-0.13671	-0.435174	-0.124569	-0.00645407	-0.184925	-0.143575	-0.405091	0.0826707	-0.0619269
HMDB06834 ; C04079	D-Pantothenoyl-L-cysteine ; N-[(R)-pantothenoyl]-L-cysteinate	321.11	-0.134699	0.471734	-0.0465872	0.150639	0.460254	-0.119465	0.430041	-0.121171	0.139878	0.470017	-0.0578327	0.443223	-0.137883	0.211912	0.422746	-0.0636913	0.434213	-0.237535	0.141818	0.430931	-0.206996	0.434157	-0.0333217	0.344897	0.569168
HMDB05045 ;	15(S)-Hydroxyeicosatrienoic acid ; 15-hydroxy-(8Z,11Z,13E)-eicosatrienoate	321.242	-0.196932	0.532858	-0.121606	-0.228943	-0.0757083	-0.265195	0.585916	-0.490106	-0.155136	0.448497	-0.0478125	0.371175	-0.555913	-0.332528	-0.195657	-0.0602902	0.361474	-0.640566	0.00874978	0.151421	-0.136901	0.408088	-0.398851	-0.287369	0.253811
HMDB11692 ; HMDB00095; C00055	Cytidine 2'-phosphate ; Cytidine monophosphate; CMP	322.044	0.32118	0.0877378	0.179637	0.619901	0.40466	0.0523431	0.474916	-0.470228	0.709344	0.284822	0.165289	0.275515	0.193512	0.664112	0.50547	0.168055	-0.206137	0.0932529	0.361557	1.42847	0.30047	0.340025	0.0142887	0.570514	0.416476
HMDB12252	Linoleoyl ethanolamide	322.274	-0.602979	1.19175	-0.178152	0.245529	-0.0663883	-0.252927	0.91912	-0.861849	0.83612	0.750556	-0.205196	0.989406	-0.669291	-0.0294094	0.214663	-0.0845556	0.951538	-0.636857	0.121766	0.904584	-0.265209	0.990354	-0.538221	0.206106	0.486396
HMDB01058	Fructose 1,6-bisphosphate	322.991	0.334405	-0.328098	0.080914	-0.0523838	0.352812	0.0374309	-0.13228	0.442642	-0.2281	-0.359014	0.264717	-0.0914522	0.451619	0.293234	-0.108228	0.424136	0.345241	0.315452	0.061166	0.289402	0.117243	-0.0801195	-0.037875	0.0699037	0.108708
HMDB01271 ; HMDB11641 ; HMDB00288; C01368 ; C00105	Pseudouridine 5'-phosphate ; Uridine 2'-phosphate ; Uridine 5'-monophosphate; 3'-UMP(2-) ; UMP	323.027	0.362341	0.233844	0.164712	0.649237	0.636665	0.0408351	0.337633	-0.331756	0.96878	0.699905	0.0108854	0.367568	0.244327	0.860042	0.811893	0.039128	-0.357597	-0.0448803	0.163827	1.40205	0.237793	0.731341	0.285706	0.981901	0.725085
HMDB11675	DHAP(10:0)	323.127	-0.687172	1.62539	0.238625	0.40857	0.933245	-0.664661	1.56859	0.156964	0.525017	1.13928	-0.576869	1.4076	-0.150782	0.326318	1.07859	-0.114903	1.39527	-0.457676	0.127803	1.02932	-0.821852	1.45167	0.0781989	0.349086	0.939428
HMDB00600	Galactosylhydroxylysine	323.144	-0.356191	0.914922	0.0725263	0.380233	0.581599	-0.270452	0.833864	-0.157431	0.180186	0.544948	-0.246414	0.842393	-0.299156	0.144708	0.410597	-0.0329146	0.746428	-0.309058	0.0909726	0.47256	-0.218301	0.667724	-0.258654	0.148467	0.431492
HMDB02377	Urothion	324.025	0.290393	0.000245765	0.285903	0.308353	0.239468	0.0630619	0.135363	-0.33102	0.69196	0.287173	0.267798	0.120344	0.303852	0.589716	0.324235	0.206832	-0.0361291	0.485406	0.617511	0.85617	0.379719	-0.0411162	-0.224481	-0.186738	-0.236855
HMDB00833 ; C03410	HMDB00833 ; NeuNGc	324.092	0.398071	-1.04388	-0.317069	-0.867705	1.37659	-0.102437	-0.996917	1.25384	-0.791399	-0.717095	0.24562	-0.651907	0.858725	-0.12626	-0.794748	0.531324	-0.335984	-0.962541	-0.920642	-0.534895	-0.0298845	-0.324114	-0.982622	-0.721704	-0.733959
HMDB11627	Farnesylcysteine	324.201	-0.887693	1.438	0.03723	-0.0232315	0.828825	-0.479492	1.09753	0.426017	0.0823284	0.742382	-0.348564	1.57047	-0.550793	-0.0763241	0.532711	0.055484	1.32831	-0.825746	-0.224301	0.251886	-0.899309	1.35265	0.193563	0.110933	0.540208
HMDB05049	10-Nitrolinoleic acid	324.216	-0.633246	0.677673	0.00763671	-0.039208	0.38012	-0.470394	0.672096	-0.0590171	0.429542	0.841912	-0.321029	0.68725	-0.332915	-0.00471968	0.402535	-0.110914	0.719758	-0.668868	-0.313256	0.367024	-0.534239	0.591659	-0.359811	-0.0183992	0.527848
HMDB02088	HMDB02088	324.291	-0.321023	0.891989	-0.12575	0.3136	-0.0800039	-0.0067887	0.532998	-0.916908	0.470084	0.546535	0.0345995	0.842201	-0.584211	0.137292	0.134256	0.198026	0.540288	-0.635815	0.153121	0.662339	0.0411429	0.559161	-0.585254	0.071897	0.407568
C05839	cis-beta-D-Glucosyl-2-hydroxycinnamate	325.091	0.0259901	-0.293174	-0.0758715	-0.280823	0.539428	-0.0542088	-0.448935	0.388022	-0.286155	-0.235071	-0.0285331	-0.311286	0.093441	-0.0553203	-0.336578	0.046175	-0.000350288	-0.289872	-0.10817	0.0763214	-0.113395	-0.119023	-0.402269	-0.145049	-0.236285
HMDB06590 ; HMDB06701	2-O-a-L-Fucopyranosyl-galactose ; 3-O-a-L-Fucopyranosyl-D-glucose	325.111	-0.120037	-0.00919898	-0.162613	-0.151272	0.398472	-0.0946461	-0.0937631	0.193175	-0.0417579	0.144943	-0.116525	-0.121261	-0.0777421	0.0199805	-0.175649	-0.0168678	0.0283111	-0.458446	-0.155372	0.00417272	-0.185642	0.0352665	-0.369239	-0.0226376	-0.134822
HMDB03826	6,7-Dimethyl-8-(1-D-ribityl)lumazine	325.114	-0.201965	0.0967039	-0.0674744	-0.0672223	0.53743	-0.144366	0.154564	0.448885	-0.0354412	0.231839	-0.202447	0.0203508	-0.08692	0.0507407	-0.0428405	0.00587328	0.325041	-0.490913	-0.171262	0.0874325	-0.359482	0.284249	-0.317951	0.0279373	-0.0277393
HMDB03039	Isoacitretin	325.183	-0.526148	-0.629675	0.714345	0.72089	0.312045	-0.384634	0.0103218	-0.279312	0.915948	0.783195	-1.3897	-0.388572	-0.726176	0.840552	-0.357249	-0.749661	-0.729762	0.14135	0.677179	1.03594	-0.339928	0.489056	0.703626	0.341188	0.820679
HMDB02345 ; HMDB02337	Heneicosanoic acid ; Homophytanic acid	325.311	-0.414513	0.346129	-0.216187	-0.0957852	0.0933938	-0.331008	0.556965	-0.730752	-0.0694834	0.606538	-0.333843	0.207744	-1.0198	-0.344214	-0.138356	-0.218507	0.214109	-0.695852	-0.00266744	0.62216	-0.251638	0.407064	-0.387419	-0.296186	0.332052
HMDB10316	Acetaminophen glucuronide	326.087	0.0820784	-0.990693	-0.287101	-0.54212	0.922955	-0.12654	-0.764426	1.00734	-0.752573	-0.136306	0.00114561	-0.708092	0.378666	-0.0123359	-0.396035	0.224649	0.0238187	-0.748391	-0.678338	-0.235812	-0.235764	-0.262083	-0.779708	-0.321101	-0.445498
HMDB06558 ; C19586	2,3-Epoxyaflatoxin B1 ; aflatoxin B1 exo-8,9-epoxide	327.049	0.189781	-0.455843	-0.382169	-0.446055	-0.293112	0.0633683	-0.355599	-0.149646	-0.110519	-0.401002	0.133833	-0.382945	-0.364025	-0.0784225	-0.26226	0.0592768	-0.400763	-0.436616	-0.355956	-0.361972	0.173711	-0.332204	-0.437714	-0.117722	-0.36206
HMDB04256	7-Hydroxy-6-methyl-8-ribityl lumazine	327.093	-0.0157415	-0.164449	-0.237646	-0.251049	0.210766	-0.0747064	-0.249663	0.102818	-0.0478929	0.0271589	-0.00345569	-0.271999	-0.277644	-0.0334933	-0.118077	0.00898627	0.0847949	-0.464881	-0.145839	0.146285	-0.10905	-0.212251	-0.414274	-0.113474	-0.253722
	12,13-epoxy-9-hydroperoxy-10E-octadecenoate	327.216	-0.237714	-0.253467	-0.0916401	0.0109632	-0.260951	-0.103542	-0.0244029	-0.531279	0.138869	0.179825	-0.112385	-0.41117	-0.61795	-0.133232	-0.458389	-0.0705321	-0.314259	-0.410291	-0.0600589	0.45498	-0.00503227	-0.114058	-0.200908	-0.00276822	-0.0225826
HMDB02183 ; C06429 ; C06429	Docosahexaenoic acid ; cervonic acid, C22:6 n-3 ; docosahexaenoate	327.232	-0.0487546	-0.0619185	0.146423	-0.311583	0.256095	-0.0715047	-0.306444	0.2193	-0.580426	-0.514222	-0.0635921	-0.475918	-0.133883	-0.498506	-0.640819	0.0288878	-0.0675769	-0.552985	-0.352481	-0.277784	0.185392	0.0507259	-0.42927	-0.170449	-0.306823
HMDB11534 ; HMDB11565	MG(0:0/16:1(9Z)/0:0) ; MG(16:1(9Z)/0:0/0:0)	327.254	-0.622479	0.797245	-0.121268	0.042251	0.0616329	-0.475713	0.884988	-0.652635	0.220803	0.575519	-0.279844	0.486105	-0.626599	-0.226131	0.0799892	-0.264862	0.550388	-0.561484	-0.137109	0.610644	-0.390198	0.708992	-0.354356	-0.0406176	0.236766
HMDB10329	Dopamine glucuronide	328.105	0.265426	-0.125569	0.525129	0.543511	0.923967	0.0515867	0.00489201	0.151159	0.588724	0.469036	0.295615	-0.305752	0.424372	0.7887	0.741697	0.101071	-0.412613	0.090402	0.210466	0.574007	0.418849	-0.0569035	-0.425691	0.173798	0.200001
HMDB03601	(S)-Reticuline	328.155	-0.0466219	-0.317376	-0.237602	0.00596241	0.121212	-0.0308942	-0.033411	-0.360449	0.148992	0.255268	0.0349795	-0.240461	-0.405967	-0.0241286	-0.0280244	-0.00034581	-0.378424	-0.591021	-0.228298	0.108908	0.124418	-0.208757	-0.546018	0.226635	-0.0891652
HMDB06202	4,8 dimethylnonanoyl carnitine	328.25	-0.154961	0.100513	-0.135476	0.121292	0.0398515	-0.0743077	0.275753	-0.449723	0.104404	0.24231	-0.000208781	-0.191516	-0.435221	-0.220217	0.00910028	-0.109712	0.201627	-0.505909	0.0685817	0.253255	0.0153396	0.318665	-0.326339	0.0414368	0.0745071
HMDB06752	Dihydroceramide	328.283	-0.163226	0.380847	0.0676614	0.22668	0.325883	-0.124796	0.330073	-0.632323	0.377234	0.616801	-0.0621274	0.218256	-0.168559	0.0902579	0.183003	-0.202361	0.0153475	-0.234847	0.0318334	0.582649	0.034961	0.248298	-0.265235	0.0543879	0.279616
HMDB01933	Furosemide	329	0.210376	-0.281368	0.290387	0.1442	0.42817	0.0215393	-0.12306	0.45799	0.0100485	-0.0518563	0.176041	0.0469206	0.448247	0.133136	-0.0420761	0.250246	0.13647	0.264921	0.234172	0.081148	0.0119109	0.0482616	-0.378464	0.0910998	-0.0499058
HMDB11680	Inosine 2',3'-cyclic phosphate	329.03	-0.0833938	1.43898	-0.780612	0.551261	0.446987	-0.0111406	1.32658	-0.524607	-0.586419	1.05521	-0.0311073	1.3294	-0.545892	-0.69501	0.0670827	0.0686036	0.72848	-0.541864	0.524917	-0.062313	0.155559	-0.258612	-0.582196	1.09137	0.0305865
HMDB11672	Aflatoxin B1 dialcohol	329.101	0.0698452	-0.620323	-0.0529059	-0.380657	0.852531	-0.0888021	-0.798678	0.794415	-0.46978	-0.196631	0.0112449	-0.663882	0.148552	-0.172578	-0.4212	0.124775	0.0332364	-0.806047	-0.815458	-0.642019	-0.264722	-0.0204291	-0.914636	-0.482882	-0.604034
HMDB02121	Carnosol	329.174	-0.259984	0.4229	0.131656	0.220168	-0.00883814	-0.217993	0.359646	-0.449679	0.206183	0.315904	-0.192978	0.355591	-0.240174	0.149022	0.010637	-0.0960411	0.257449	-0.206807	0.116389	0.554092	-0.105398	0.334911	-0.284141	0.115368	0.166964
C03205 ; HMDB00920 ; HMDB00374 ; C01176 ; HMDB00016	11-deoxycorticosterone ; 11a-Hydroxyprogesterone ; 17-Hydroxyprogesterone ; 17alpha-hydroxyprogesterone ; Deoxycorticosterone	329.211	-0.580556	1.07018	-0.0342389	-0.124451	0.259788	-0.529074	1.34775	-0.444792	0.018964	0.809891	-0.465338	1.01868	-0.659095	-0.195348	0.365003	-0.384776	0.976964	-0.543482	-0.149654	0.810497	-0.467119	1.09245	-0.501904	-0.249097	0.633455
HMDB04708	9,12,13-TriHOME	329.233	-0.0997491	-0.372543	-0.276159	-0.382253	-0.217385	-0.0432122	-0.209507	-0.459945	-0.230819	0.296722	0.0821228	-0.491299	-0.585323	-0.424008	-0.392705	-0.0284042	-0.567667	-0.759934	-0.380059	0.544858	0.092476	-0.34121	-0.613426	-0.00640577	-0.192436
HMDB06528 ; HMDB01976 ; C16513 ;	Clupanodonic acid ; Docosapentaenoic acid ; clupanodonic acid ; docosa-4,7,10,13,16-pentaenoic acid	329.247	0.017794	0.143533	0.324965	-0.11072	0.401998	-0.0158118	-0.181205	0.297754	-0.50462	-0.322547	0.0261662	-0.498006	-0.059657	-0.426616	-0.406759	-0.118437	0.0257667	-0.393234	-0.49787	-0.152478	0.329469	0.196959	-0.262439	-0.314704	-0.324963
HMDB11533 ; HMDB11564	MG(0:0/16:0/0:0) ; MG(16:0/0:0/0:0)	329.268	-0.0505169	0.0718531	-0.0577992	-0.0671044	0.127788	-0.0547831	-0.0482712	-0.0853075	-0.278192	0.0197361	-0.00596469	-0.446615	-0.291566	-0.236387	-0.29993	-0.104997	-0.17746	-0.501356	-0.171941	0.348957	0.269598	0.0935282	-0.423162	-0.235804	-0.272262
	3-hydroxydecanoylcarnitine	330.228	-0.188728	0.216086	-0.237652	-0.313987	-0.026954	-0.18448	0.12313	-0.416417	0.135509	0.500751	-0.0198009	-0.0232933	-0.583324	-0.644532	-0.237347	-0.0475277	0.0767444	-0.722108	-0.30689	0.518547	-0.109462	0.204245	-0.498983	-0.197092	0.033955
C06196; HMDB06555	2'-deoxyinosine 5'-phosphate(2-); dIMP	331.042	0.2065	-0.254922	0.229115	0.0610322	0.394267	0.0418073	0.0594574	0.118138	0.130841	-0.0531177	0.165339	0.184615	0.140327	0.197585	0.335776	0.195534	-0.0167496	0.0186406	0.390669	0.635252	0.156426	-0.0756804	-0.250004	0.29574	0.16132
HMDB04031 ; ; ; HMDB02358	11b-Hydroxyprogesterone ; 5(S),6(S)-epoxy-15(R)-HEPE ; 5,6-epoxy,18R-HEPE ; Carnosic acid	331.191	-0.544501	0.854062	0.317076	0.180261	-0.110696	-0.494459	0.802743	-0.31593	0.356058	0.535474	-0.396033	0.836114	-0.0232519	0.000687269	0.158355	-0.0978747	0.618949	-0.223599	0.203469	0.680972	-0.391533	0.887773	0.0835459	0.29375	0.468012
HMDB00315 ; HMDB11653 ; HMDB00363 ; C05138 ; HMDB04026 ; HMDB03851	16-a-Hydroxypregnenolone ; 17-alpha,20-alpha-Dihydroxypregn-4-en-3-one ; 17a-Hydroxypregnenolone ; 17alpha-hydroxypregnenolone ; 21-Hydroxypregnenolone ; 3a,7a-Dihydroxy-5b-cholestanate	331.227	-0.149886	0.527529	0.00813639	-0.223331	-0.0617853	-0.231937	0.650844	-0.364412	0.148353	0.421458	-0.0782161	0.397584	-0.44438	-0.383008	0.228836	-0.0149842	0.35461	-0.411715	-0.183031	0.49041	-0.202066	0.303646	-0.388979	0.0264102	0.0877842
HMDB02226 ; C16527	Adrenic acid ; adrenic acid	331.263	-0.0944194	0.221235	0.215299	0.146478	0.288489	-0.0827392	-0.00629704	-0.260448	-0.26041	0.0511788	0.0795432	-0.531183	-0.461515	-0.377673	-0.18565	-0.0323361	-0.302469	-0.188585	-0.0630115	0.220669	0.325773	0.0492093	-0.166677	-0.262692	0.00214288
HMDB04122	Selenocystine	332.99	0.179486	-0.277551	0.149032	0.10465	0.286474	0.0253757	-0.155796	0.254257	-0.224016	-0.133748	0.182248	-0.107412	0.123117	0.198376	-0.186173	0.25242	0.120221	0.363318	0.14149	-0.0557219	0.0253877	-0.242973	-0.205957	-0.0731127	-0.0715617
HMDB00229 ; C00455	HMDB00229 ; NMN	333.046	0.349504	-0.16964	0.141482	-0.121756	0.476079	0.064127	0.0169167	0.349179	0.15884	0.0864925	0.329036	-0.209836	0.251538	0.156588	0.30969	0.445106	0.232388	0.186131	0.322801	1.37975	0.13798	-0.0718753	0.198808	0.451604	0.520577
HMDB11649	1-(sn-Glycero-3-phospho)-1D-myo-inositol	333.059	0.408298	0.62998	1.0226	0.802779	1.54193	0.0655528	0.96257	0.733556	1.70537	1.37093	0.45986	0.721299	0.827051	1.11501	0.996622	0.773092	0.913717	1.22474	1.47078	4.09127	0.485704	0.51682	0.808261	1.33308	1.62969
	lipoyllysine	333.129	0.552541	0.129329	0.116192	-0.50012	0.0629423	0.0542959	-0.526395	0.240863	-0.899787	-1.43454	0.432364	0.14748	0.501395	0.000798981	-0.582536	0.716832	0.149056	-0.269715	-0.192366	0.277968	0.019603	0.187894	-0.0366514	-0.0803324	-0.182236
HMDB04634	4-Chloromethandienone	333.164	-0.192688	0.32966	-0.0936561	-0.0649305	-0.000297875	-0.102199	0.255847	-0.387305	-0.0326054	0.0382634	-0.0878787	0.232546	-0.380295	-0.225232	-0.0292363	-0.0440722	0.252724	-0.416378	-0.202666	0.310054	-0.163493	0.131329	-0.419837	0.106207	-0.00456044
HMDB04234 ; C05949 ; ; ; HMDB01244 ; ; ; ; ; ; ; ; ; HMDB04238 ; HMDB05073 ; C05953 ; HMDB04236 ; C05957 ; ; ; ; ;	12-Keto-leukotriene B4 ; 12-oxo-leukotriene B4 ; 15(R)-hydroperoxy-EPE ; 15(S)-hydroperoxy-EPE ; 15-Keto-13,14-dihydroprostaglandin A2 ; 15-deoxy-PGD2 ; 5(S),6(S)-epoxy-15(R)-hydroxyeicosatetraenoate ; 5(S),6(S)-epoxy-15(S)-hydroxy-7E,9E,11Z,13E-eicosatetraenoic acid anion ; 5,12-dihydroxy-6E-LTB5 ; 5-hydroperoxy-EPA ; 5-oxo-12(S)-hydroxy-eicosa-6E,8Z,10E,14Z-tetraenoate ; 5-oxo-6-trans-leukotrie…	333.206	-0.640008	1.07906	0.734448	0.249509	-0.0101439	-0.645868	1.02913	-0.0933614	0.386943	0.474293	-0.567668	0.859339	0.364448	0.230768	0.219112	-0.253497	0.770859	0.173692	0.331606	0.529925	-0.660647	1.11614	0.407326	0.374459	0.540545
HMDB12224	Emopamil	333.23	-0.549361	0.62966	0.231138	-0.0854756	-0.154393	-0.472711	0.440746	-0.23297	0.0287531	0.134709	-0.375026	0.363977	-0.0948038	-0.321707	-0.409733	-0.0830676	0.376289	-0.505158	-0.268714	-0.116268	-0.600507	0.616484	-0.513955	-0.195527	-0.234882
C13713 ; HMDB00879	21-hydroxyallopregnanolone ; Tetrahydrodeoxycorticosterone	333.243	-0.119265	0.285984	-0.0916307	-0.253095	-0.188039	-0.171552	0.322206	-0.478715	-0.274546	0.104615	-0.0452368	0.0859466	-0.444652	-0.557082	-0.427154	-0.0266705	0.0518861	-0.441085	-0.352246	0.133734	-0.152349	0.237727	-0.448155	-0.308318	-0.124354
HMDB02823	Docosatrienoic acid	333.279	-0.218088	-0.378107	-0.341178	-0.242503	0.0855355	-0.103671	-0.397958	-0.622588	-0.445114	0.102935	0.262442	-0.660727	-0.55181	-0.405436	-0.543487	0.199572	-0.291927	0.124692	0.183129	1.1898	0.585497	-0.21904	0.0515908	0.205458	0.376739
C01185	Nicotinate D-ribonucleotide	334.031	0.309562	-0.18291	0.293346	0.0197758	0.866669	0.0446383	-0.145671	0.520039	0.0107011	-0.0171845	0.285326	-0.00633847	0.53577	0.50656	0.110205	0.401865	0.268196	0.247415	0.196217	0.257134	0.0220832	-0.0682486	-0.102283	0.331784	0.0817443
HMDB06824	Dihydroneopterin phosphate	334.057	0.328168	-0.111732	0.405731	0.108086	0.780776	0.0508208	-0.0729258	0.541729	0.338492	0.081387	0.338749	0.275043	0.719338	0.800916	0.391931	0.531238	0.374276	0.692033	0.582845	1.65421	0.269304	0.227507	0.476967	0.353135	0.235292
HMDB01550; C01031	S-Formylglutathione; S-formylglutathionate(1-)	334.072	0.335967	-0.675368	0.0459363	-0.175876	0.921019	0.0625089	-0.232153	0.533028	0.258587	0.161367	0.233547	-0.21235	0.634503	0.552812	0.341437	0.414077	0.0253595	0.25282	0.163901	0.779023	0.163358	0.140947	0.418443	0.736367	0.631218
HMDB00489	Aspartylglycosamine	334.124	0.237575	0.0107731	0.598182	0.755897	1.16569	0.0267596	0.00848473	0.349162	0.475958	0.355791	0.313108	-0.0707756	0.549232	0.524559	0.890026	0.841738	0.52411	0.643864	0.06769	3.00237	0.247997	-0.109816	0.256929	0.640823	0.794063
; ; ;	11-peroxy-5Z,8Z,12E,14Z-eicosatetraenoate ; 12-peroxy-5Z,8Z,10E,14Z-eicosatetraenoate ; 8-peroxy-5Z,9E,11Z,14Z-eicosatetraenoate ; 9-peroxy-5Z,7E,11Z,14Z-eicosatetraenoate	334.212	-0.621394	1.07955	0.591269	0.170061	-0.106003	-0.536004	0.944572	-0.121326	0.29634	0.539163	-0.51384	0.817309	0.38262	0.0440222	0.130304	-0.269607	0.674164	0.2229	0.0793798	0.572957	-0.615308	1.02169	0.36234	0.212479	0.358864
HMDB05797	Peonidin	335.034	0.30098	0.100378	0.210074	0.206083	0.494942	0.0572912	0.0111515	0.129541	-0.274105	-0.191156	0.281839	0.266838	0.136068	0.0231001	-0.0216112	0.341812	0.299137	0.145711	0.0942694	0.427747	0.135356	-0.196405	-0.0899664	0.322223	-0.0632667
HMDB04645	S-Nitrosoglutathione	335.067	0.267599	-0.356911	0.107498	-0.190876	0.43966	0.0213112	-0.192306	0.500777	-0.0402443	-0.214371	0.292071	-0.122983	0.0710733	0.0760545	-0.193122	0.277802	0.0532944	0.0385437	-0.0149723	0.448019	0.0535596	-0.274663	-0.337022	0.00870829	0.00814802
C04849 ; ; HMDB04696 ; HMDB04693 ; HMDB04692 ; HMDB04243 ; C05965 ; HMDB05089 ; ; C05965 ; C14812 ; ; HMDB04244 ; C05966 ; HMDB05050 ; HMDB10211 ; ; C05356 ; HMDB01193 ; ; HMDB11135 ; ; ; HMDB05088 ; HMDB05087 ; ; ; HMDB04699 ; HMDB10219 ; HMDB02236 ; ; HMDB04688 ; HMDB04690 ; HMDB01085 ; HMDB02656 ; HMDB02982 ; C02165 ; ; ; C00959	(5Z,9E,14Z)-(8xi,11R,12S)-11,12-epoxy-8-hydroxyicosa-5,9,14-trienoate ; 10,11-dihydro-12-oxo-LTB4 ; 11(R)-HPETE ; 11H-14,15-EETA ; 12(R)-HPETE ; 12(S)-HPETE ; 12(S)-HPETE(1-) ; 12(S)-Leukotriene B4 ; 12,20-DiHETE ; 12-Hydroperoxyeicosa-5,8,10,14-tetraenoate ; 12R-Hydroperoxyeicosatetraenoate ; 14,15-DiHETE ; 15(S)-HPETE ; 15(S)-HPETE(1-) ; 15H-11,12-EETA ; 17,18-DiHETE ; 20-hydroxy-5S-HETE ; 5(S)…	335.222	-1.06509	1.30544	0.622437	0.352575	0.0469893	-0.94427	1.41525	0.00516869	0.254772	0.500508	-0.644823	1.27676	0.241024	0.178993	0.252939	-0.170194	1.05101	-0.108168	0.325509	0.40766	-1.0705	1.33829	0.545322	0.395955	0.601919
HMDB01919	Famotidine	336.037	0.186715	-0.220126	0.0390491	0.0196039	0.362199	0.0309006	0.0084044	0.394241	0.0379108	0.101667	0.198186	-0.0112288	0.0809909	0.248503	-0.00254379	0.262595	0.172682	-0.00401342	0.117039	0.220779	0.0487708	-0.078331	-0.216494	0.211702	-0.017242
HMDB01132	HMDB01132	336.048	0.123965	-0.130309	0.0789525	0.159015	0.413419	0.0100354	-0.152915	0.205158	0.0526523	-0.0743094	0.180397	-0.0918339	0.0103389	0.285682	-0.109754	0.227233	0.087994	-0.159388	0.0566467	0.32974	0.0559919	0.115989	-0.280193	0.226359	0.0103516
HMDB11658	2,8-Dihydroxyquinoline-beta-D-glucuronide	336.071	-0.293095	0.633396	0.402933	0.592271	0.292144	-0.213153	0.591165	-0.147646	0.189835	0.242046	-0.194664	0.590609	0.127737	0.0158756	0.236204	-0.149146	0.547157	-0.0178987	0.151024	0.454568	-0.421434	0.59062	0.151233	0.385635	0.0854935
HMDB04662 ; C14180	S-(Hydroxymethyl)glutathione ; S-(hydroxymethyl)glutathione(1-)	336.089	0.287263	0.125097	0.360315	0.397358	0.508419	0.0250383	-0.285246	0.199951	-0.360817	-0.593081	0.239817	0.125173	0.333906	0.251573	0.0388044	0.295754	0.250546	0.0963701	0.216906	0.312021	-0.0589432	0.0458995	-0.245394	-0.112453	-0.387363
HMDB05768	Kyotorphin	336.167	-0.190358	0.158574	0.0380029	-0.0714551	0.352796	-0.197734	0.0138978	0.13565	-0.167806	0.305949	-0.105851	0.173811	-0.575401	-0.00813935	-0.264192	0.0331122	0.509223	-0.515652	-0.571743	-0.213454	-0.256938	0.589495	-0.560262	-0.186638	-0.183852
HMDB02835	Danazol	336.194	-0.341108	0.684077	0.00687232	0.321429	0.119904	-0.296499	0.36396	-0.468365	0.211662	0.525054	-0.20428	0.517696	-0.170712	-0.0465138	0.0833093	-0.112989	0.556706	-0.323562	-0.0672372	0.544693	-0.287753	0.677683	-0.26039	0.198961	0.264606
HMDB03074	Delphinidin	337.012	0.212267	0.255583	-0.265005	0.0874296	0.304053	0.020499	-0.365399	-0.00430325	-0.110799	-0.186694	0.20068	0.260829	-0.204753	0.000111203	-0.207716	0.095149	0.445428	-0.251658	-0.15839	0.12371	-0.0712257	-0.00536421	-0.300533	0.0873791	-0.131935
HMDB06032	Imidazoleacetic acid ribotide	337.041	0.0222108	0.100281	-0.0632218	0.17584	0.198426	-0.0142637	-0.065227	-0.0913358	-0.0823008	0.0324804	0.0808241	0.109226	-0.162169	-0.100892	-0.100885	0.0110938	0.0623438	-0.34361	0.0506182	0.132996	-0.0747813	-0.00249936	-0.481614	0.0408845	-0.0300813
HMDB01517; C04677	AICAR; 5-Amino-1-(5-Phospho-D-ribosyl)imidazole-4-carboxamide	337.054	0.162112	-0.056048	0.165244	0.0108693	0.615769	0.00470952	-0.329499	0.54876	-0.257086	-0.257315	0.188742	0.0497773	0.199423	0.122033	0.0132474	0.212273	0.197984	0.0445949	-0.158501	0.29403	0.0304574	-0.0403905	-0.425743	-0.0506526	-0.0214322
HMDB01272	HMDB01272	337.142	-0.220247	0.448684	-0.276381	0.145483	0.0834223	-0.0937053	0.310176	-0.460259	0.139999	0.18049	-0.0587389	0.260831	-0.576414	-0.0997326	0.0572029	-0.0518521	0.0379224	-0.689164	-0.30563	0.379306	-0.0559469	0.0902118	-0.277833	-0.00729559	0.0656752
	omega-carboxy-trinor-leukotriene B4	337.164	-0.339167	0.653424	-0.118802	0.196254	0.118448	-0.256845	0.411983	0.0581332	0.0789931	0.176211	-0.166111	0.719419	-0.521931	0.00793918	-0.12196	0.0201973	0.572193	-0.57669	-0.388585	-0.0395073	-0.459832	0.543405	0.261954	0.297583	0.0767474
; ; HMDB02314 ; HMDB02995 ; HMDB02265 ; ; HMDB02343 ; ; HMDB02311	10,11-dihydro-12-epi-leukotriene B4 ; 10,11-dihydro-leukotriene B4 ; 11,12-DiHETrE ; 12-Keto-tetrahydro-leukotriene B4 ; 14,15-DiHETrE ; 15-hydroperoxyeicosa-8Z,11Z,13E-trienoate ; 5,6-DHET ; 6,7-dihydro-leukotriene B4 ; 8,9-DiHETrE	337.236	0.111484	0.129375	-0.101829	-0.359519	-0.327066	-0.105841	-0.0345663	0.227058	-0.274772	-0.108667	-0.0507213	0.435622	-0.940266	0.0346123	-0.757729	0.0471041	0.125367	-0.625007	-0.371656	-0.595949	-0.251902	0.359014	0.154485	-0.299526	-0.192456
HMDB02884 ; HMDB02068; C08316 ; C08316	Cetoleic acid ; Erucic acid; 13-docosenoate ; docosenoic acid (C22:1)	337.312	-0.360769	0.942312	-0.143814	0.21401	-0.156249	-0.202881	0.361373	-0.862603	-0.0760811	0.1746	0.0109284	0.751603	-0.809507	-0.401903	-0.253265	-0.0816587	0.641426	-0.742189	-0.210505	0.26149	-0.0234951	0.163481	-0.614005	-0.492388	0.792495
HMDB12268; C04751	HMDB12268; 5-amino-1-(5-phospho-D-ribosyl)imidazole-4-carboxylate	338.037	0.197139	0.0983023	0.616225	0.781321	0.811023	0.0580653	0.114332	0.216968	0.628275	0.37598	0.234594	0.212866	0.479437	0.64565	0.658197	0.167095	0.128225	0.244296	0.63322	0.901694	0.161674	0.156158	0.277986	0.491284	0.46227
HMDB10363 ; HMDB10362	5-Hydroxy-6-methoxyindole glucuronide ; 6-Hydroxy-5-methoxyindole glucuronide	338.087	-0.00896384	-0.102023	-0.0234597	0.028944	0.304027	0.0597613	-0.253389	0.271113	-0.026252	-0.0396763	0.0565041	-0.101818	0.113922	0.306334	0.299691	0.0479052	0.177531	0.151987	0.127433	0.199603	-0.0618621	0.045544	-0.0166184	0.237231	0.0452456
HMDB05034	Topiramate	338.092	-0.00130896	-0.166998	-0.0651716	-0.0397724	0.235115	0.069778	0.0309724	0.104352	-0.182658	-0.0268526	0.0773269	0.227827	0.322395	0.65856	0.557662	0.0804318	0.364116	0.568487	0.497524	0.420487	-0.0245528	0.229561	0.212376	0.291055	0.0804439
HMDB00583	Docosanamide	338.341	-0.42771	1.97981	-0.341767	0.837012	0.264458	-0.114405	1.12699	-1.00246	0.399426	0.671063	-0.157451	1.69403	-1.13008	0.156102	0.23874	0.241754	1.60018	-1.33887	0.0160742	0.379585	-0.10633	0.924488	-1.32576	0.323239	0.241283
C01220 ; C04062 ; C04063 ; C00354 ; C03693 ; C03785 ; C00665; HMDB06234 ; HMDB00968 ; HMDB06235 ; HMDB03514 ; HMDB01047 ; HMDB06872	(1R,2R,3R,4R,5R,6S)-2,3,5,6-tetrahydroxy-4-(phosphonatooxy)cyclohexyl phosphate ; 1D-myo-Inositol 1,3-bisphosphate ; 1D-myo-Inositol 3,4-bisphosphate ; D-Fructose 1,6-bisphosphate ; D-Mannose 1,6-bisphosphate ; D-tagatofuranose 1,6-bisphosphate(4-) ; beta-D-fructofuranose 2,6-bisphosphate(4-); 1D-Myo-inositol 1,3-bisphosphate ; 1D-Myo-inositol 1,4-bisphosphate ; 1D-Myo-inositol 3,4-bisphosphate ;…	338.989	0.698172	0.286744	0.559717	0.803715	0.660921	0.184072	0.488841	-1.15739	0.639311	0.144527	0.404299	0.805652	0.844464	1.26166	1.4436	-0.143264	-0.442945	0.472356	0.911767	0.995857	0.49847	-0.499051	0.665494	0.87515	1.31073
HMDB01030	3'-Ketolactose	339.091	-0.0244714	0.040013	-0.033702	0.0323974	0.167858	-0.110922	0.318905	0.0373114	0.0760024	0.109443	-0.0172337	-0.00717396	-0.183503	0.0794638	0.2324	-0.0976511	0.0289345	-0.236493	0.0664378	0.615434	-0.158979	0.0349985	-0.0239182	0.147693	0.164801
HMDB01091	3-Hydroxyquinine	339.169	-0.516474	0.866035	0.153041	0.315315	0.922075	-0.363546	0.6131	0.505339	0.346363	0.591967	-0.474782	1.129	-0.387163	0.0939864	0.213369	0.00252987	1.03989	-0.637491	-0.177808	0.369383	-0.691414	0.953751	0.435754	0.283317	0.508692
HMDB03033	Canrenone	339.198	-0.592911	-0.394773	0.721476	1.05985	0.597833	-0.449523	0.13448	-0.24339	1.23672	1.12422	-1.29134	-0.348689	-0.722654	0.766952	-0.382516	-0.699959	-0.461854	0.134418	0.707994	1.29286	-0.374666	0.471167	0.676625	0.32548	0.990319
C08281 ; C08281	Behenic acid ; behenate	339.326	-0.367185	0.778864	-0.362835	0.251607	0.396645	-0.181581	0.904692	-0.896367	0.491884	0.671482	-0.156179	0.61756	-0.831055	0.164703	0.227026	-0.128817	0.475814	-0.566171	0.556627	0.724984	-0.0613856	0.735686	-0.670967	0.135453	0.740079
HMDB11668 ; HMDB06591	6-(alpha-D-Glucosaminyl)-1D-myo-inositol ; Lactosamine	340.122	-0.0393032	0.0801719	0.0295795	0.0651348	0.23408	-0.0214492	-0.0452481	0.0175657	0.193405	-0.0901106	0.0012857	-0.0447342	-0.200334	-0.0699386	-0.0503808	-0.0322902	0.0608849	-0.292537	-0.107486	0.17814	-0.0665358	-0.100255	-0.343843	0.0196325	-0.11502
	dodecenoyl carnitine	340.25	-0.45227	0.292835	0.293709	0.6242	0.187976	-0.309722	0.36141	-0.384796	0.705022	0.622583	-0.435011	0.0380213	-0.666303	0.124559	-0.255817	-0.0505378	-0.137637	-0.499082	0.111456	0.652764	-0.273966	0.505795	-0.0339743	0.391698	0.443673
HMDB06603 ; HMDB00186 ; HMDB00055 ; HMDB00163 ; HMDB06792 ; HMDB05826 ; C00252 ; HMDB11742 ; C00243 ; HMDB00740 ; C00208 ; HMDB00048 ; C00089 ; C01083 ; HMDB11740 ; C04147	3-b-Galactopyranosyl glucose ; Alpha-Lactose ; Cellobiose ; D-Maltose ; Epimelibiose ; Galactinol ; Isomaltose ; Kojibiose ; Lactose ; Lactulose ; Maltose ; Melibiose ; Sucrose ; Trehalose ; Turanose ; glucose-1,3-mannose oligosaccharide	341.109	-0.660794	0.815405	0.462724	0.136576	1.32605	-0.642684	0.763594	0.861562	0.31776	1.40359	-0.585887	0.742038	0.325837	0.229742	0.767596	-0.0830936	1.04051	-0.458171	0.0359978	0.497873	-0.824151	1.08297	0.0881969	0.380913	0.576453
HMDB02277 ; HMDB02904	2,3-Dinor-6-keto-prostaglandin F1 a ; 2,3-Dinor-TXB2	341.196	-0.663716	0.476695	0.469292	0.631353	0.281611	-0.502999	0.639861	-0.248426	0.77668	0.707165	-0.739217	0.34967	-0.274356	0.417696	-0.0636414	-0.357037	0.288129	-0.0955255	0.417218	0.770555	-0.494854	0.727799	0.321997	0.32712	0.510699
HMDB11153	MG(P-18:0e/0:0/0:0)	341.305	-0.263509	0.199524	-0.0647233	-0.253719	-0.116429	-0.118931	0.344846	-0.58562	0.176289	0.566442	-0.0893533	0.0397272	-0.635362	0.113478	0.102962	0.344499	0.151278	-0.248549	-0.148814	1.89548	0.518973	-0.507497	-1.02949	-1.01189	-0.772515
HMDB11683	Molybdopterin precursor Z	343.032	0.162768	-0.11458	0.095668	0.00107704	0.0367695	0.0732605	-0.399821	-0.108311	-0.0739859	-0.180249	0.149907	0.000627037	-0.0679675	0.00643589	-0.0191966	0.16525	0.0809544	-0.0106812	0.265335	0.296998	0.118184	-0.0717161	-0.156134	0.113667	0.0843304
C01081 ; HMDB02666	Thiamin monophosphate ; Thiamine monophosphate	343.061	0.130843	-0.190795	0.0687174	0.261742	0.365264	0.0146936	-0.427926	0.0812978	-0.0883506	-0.209666	0.160803	-0.028363	-0.081526	0.146833	-0.0791909	0.245525	-0.10554	0.0481196	0.108502	0.245253	0.0841627	-0.435166	-0.434924	-0.123661	-0.150392
HMDB01922	Clotrimazole	343.102	-0.285736	0.264001	0.148992	-0.203975	1.20724	-0.260107	0.0393082	0.764612	-0.175825	0.250695	-0.274912	0.265352	-0.0482534	-0.0948704	0.0744196	-0.0191448	0.793735	-0.711195	-0.420213	0.154358	-0.453507	0.562431	-0.562488	-0.124198	-0.121658
HMDB01513	Dolichyl diphosphate	343.108	-0.457432	0.792757	0.244448	0.00844874	1.2679	-0.357488	0.79557	0.468939	0.139698	0.690025	-0.330724	0.77406	-0.104637	0.148919	0.507715	-0.0171843	0.981052	-0.575905	-0.0131402	0.473807	-0.547636	0.877436	-0.291951	0.167031	0.264236
HMDB02928 ; HMDB06791	Maltitol ; Melibiitol	343.122	-0.177141	0.379693	-0.0515238	0.0489508	0.590021	-0.136153	0.105985	-0.0138993	0.0393963	0.377532	-0.113883	0.330483	-0.363681	-0.0711436	0.204653	-0.0600422	0.312176	-0.453604	-0.199129	0.243611	-0.149522	0.389735	-0.400688	0.191461	1.13867
	1-hydroperoxy-8-carboxyoctyl 3,4-epoxynon-(2E)-enyl ether	343.21	-0.363081	0.303719	-0.392175	-0.327222	-0.0410365	-0.185199	0.602766	-0.554381	-0.163719	0.434264	-0.195292	0.412065	-0.795848	-0.37621	-0.186802	-0.106132	0.539658	-0.719049	-0.426187	0.351473	-0.158589	0.363017	-0.236602	-0.39503	0.0550045
HMDB10213 ; ; HMDB01939	17-HDoHE ; 4-hydroxy-all-trans-retinyl acetate ; Medroxyprogesterone	343.228	-0.318347	0.221031	-0.221703	-0.526692	0.160184	-0.233807	0.165147	0.0741448	-0.435057	0.0835506	-0.233823	0.0550494	-0.64954	-0.394553	-0.49998	-0.104267	0.320571	-0.901289	-0.444671	-0.160192	-0.347434	0.487168	-0.66441	-0.35776	-0.299785
HMDB11143	MG(18:0e/0:0/0:0)	343.321	0.0842648	0.276316	0.362005	0.408097	0.449888	-0.0352029	0.55002	0.121091	0.502286	0.738719	0.138147	0.439613	0.317855	0.589332	0.806801	0.741902	-0.0514529	-0.333979	-0.546573	3.39525	0.642089	-0.804299	-1.39851	-1.53566	-1.44212
HMDB05009 ; HMDB01913 ; C07324	(S)-Esomeprazole ; Omeprazole ; omeprazole	344.109	-0.112126	-0.278436	-0.236432	-0.192286	0.264512	-0.0164441	-0.170182	-0.0694394	0.0952767	-0.0170544	-0.00579465	-0.486096	-0.183872	0.00535323	-0.085232	-0.0937831	0.00663976	-0.553	-0.402654	0.196211	-0.0889014	-0.2394	-0.386264	-0.0763219	-0.275374
	sebacoyl carnitine	344.209	-0.424301	0.877583	-0.278429	-0.173073	0.374972	-0.301524	0.735759	-0.654798	-0.0788948	0.593023	-0.269269	0.911033	-0.702909	-0.397633	0.20672	-0.13596	0.871959	-0.827642	-0.40864	0.421931	-0.243544	0.857488	-0.530994	-0.287065	0.245459
C07266	nifedipine	345.11	-0.0981294	-0.156863	-0.109594	-0.270725	0.0498197	-0.0484734	-0.206911	-0.18821	-0.246529	-0.179858	0.0107031	-0.199014	-0.31719	-0.0946169	-0.192813	-0.0458559	-0.0642311	-0.541369	-0.420835	-0.0206074	-0.0203433	-0.183132	-0.440327	-0.188406	-0.219749
HMDB03559	Gibberellin A3	345.132	-0.688361	1.5829	0.186994	0.466806	0.833646	-0.626831	1.53207	0.0812084	0.280565	1.05637	-0.572736	1.454	-0.145319	0.146088	0.996348	-0.0461975	1.48135	-0.366406	-0.0207436	1.07046	-0.778625	1.44982	0.156946	0.331636	0.884738
C05488 ; HMDB04030 ; HMDB06756 ; HMDB00015 ; HMDB01547 ; C02140	11-deoxycortisol ; 21-Deoxycortisol ; 21-Hydroxy-5b-pregnane-3,11,20-trione ; Cortexolone ; Corticosterone ; corticosterone	345.207	-0.251314	0.495428	-0.0487524	0.0607811	-0.0107502	-0.156796	0.455665	-0.433527	0.0530093	0.307391	-0.105937	0.360355	-0.311161	-0.0841854	0.0520674	-0.086573	0.369929	-0.376108	0.0205476	0.175329	-0.0124182	0.126411	-0.412636	-0.0472478	0.020833
C01367 ; C00020 ; C00362; HMDB01044 ; HMDB03540 ; HMDB11617 ; HMDB00045	3'-AMP(2-) ; AMP ; dGMP; 2'-Deoxyguanosine 5'-monophosphate ; 3'-AMP ; Adenosine 2'-phosphate ; Adenosine monophosphate	346.055	0.361856	0.197272	0.148647	0.732012	0.736522	0.0194942	0.607278	-0.420391	1.05948	0.62444	-0.0223178	0.424385	0.350512	0.907016	0.940909	0.0811022	-0.339133	0.118225	0.498246	2.41563	0.237482	0.731853	0.461098	1.25351	1.08986
C11695	Anandamide	346.273	-0.328474	1.07424	-0.181762	0.341022	0.18604	-0.222374	0.94573	-0.865196	0.495665	0.747221	-0.229863	0.978067	-0.438654	0.0577982	0.296431	-0.0745101	0.782385	-0.849312	-0.0721839	0.776164	-0.188541	0.556235	-0.576841	-0.0946025	0.341217
HMDB12152;	2-O-(6-Phospho-alpha-mannosyl)-D-glycerate; 2-keto-3-deoxy-D-glycero-D-galactononic acid 9-phosphate	347.039	0.476775	-0.206638	0.0778471	0.282819	0.491882	0.0555678	-0.0125167	-0.250124	0.438089	0.0378817	0.336215	0.0990183	0.561704	0.747579	0.782891	0.539914	-0.163895	0.398921	0.728824	1.50891	0.45469	0.125307	0.116719	0.506803	0.36904
C00130; HMDB11681 ; HMDB00175	IMP; Inosine 2'-phosphate ; Inosinic acid	347.039	0.503734	-0.105539	0.205072	0.340198	0.62219	0.0520801	0.0739328	-0.163646	0.42163	0.0154428	0.36566	0.170141	0.611576	0.789034	0.796445	0.576017	0.158293	0.599382	0.757964	1.60435	0.453583	0.179117	0.118059	0.501703	0.364229
HMDB01557	Riboflavin reduced	347.101	0.284753	-0.364488	-0.0111739	-0.163365	0.319944	0.0597671	-0.0114502	-0.10846	0.0403274	0.0181023	0.242268	-0.23145	0.122591	0.0974543	0.181829	0.253752	-0.266236	-0.0488427	-0.167464	0.221222	0.128757	-0.271807	0.225848	0.0651805	0.223026
	12,20-dioxo-leukotriene B4	347.185	-0.374177	0.655342	0.198857	-0.0198489	-0.189848	-0.263823	0.47959	-0.273527	0.092585	0.153665	-0.202127	0.446588	-0.162908	-0.263162	-0.02655	-0.0800631	0.397272	-0.153442	-0.148732	0.34192	-0.191308	0.481922	-0.0313185	-0.0418285	-0.0440449
HMDB06757 ; HMDB06762 ; HMDB06755 ; HMDB00353 ; HMDB00382	11b,21-Dihydroxy-5b-pregnane-3,20-dione ; 17a,21-Dihydroxypreg-nenolone ; 3a,21-Dihydroxy-5b-pregnane-11,20-dione ; 3b,15b,17a-Trihydroxy-pregnenone ; 3b,17a,21-Trihydroxypregnenone	347.222	-0.186576	0.566657	-0.0942957	0.0259686	-0.0569666	-0.18189	0.689138	-0.321008	0.0248125	0.000689241	-0.217219	0.331216	-0.347853	-0.0400895	0.114468	-0.124782	0.758929	-0.485337	-0.0992783	0.298978	-0.170731	0.439813	-0.392076	0.00840709	0.0196097
HMDB01425 ; C02538	Estrone sulfate ; estrone 3-sulfate(1-)	349.108	0.0383232	0.744049	0.154215	0.332977	0.573847	-0.00412054	0.362313	0.261531	0.371382	0.616299	0.0949709	1.14662	0.266029	0.646559	0.759762	0.0800663	1.14967	0.112529	0.485888	0.481566	0.0111911	1.20886	0.315446	0.655135	0.779954
; HMDB03175 ; ; ; ; ; ; ; HMDB02341 ; C00427 ; HMDB03034 ; C06439 ; HMDB10410 ; ;	12-oxo-20-hydroxy-leukotriene B4 ; 15-Keto-prostaglandin E2 ; 15-epi-lipoxin A5 ; 15-epi-lipoxin B5 ; 15-oxo-lipoxin A4 ; 20-hydroxy-leukotriene B5 ; 20-oxo-leukotriene B4 ; 5,12,18R-TriHEPE ; 8-iso-15-keto-PGE2 ; PGH3 ; Prostaglandin D3 ; Prostaglandin E3 ; Resolvin E1 ; prostaglandin-d3 ; prostaglandin-e3	349.202	-0.626783	1.55693	0.54202	0.155208	-0.125105	-0.608167	0.925691	-0.126899	0.5191	0.551584	-0.401564	0.803208	0.0361697	-0.0263393	0.123885	-0.375924	0.646325	-0.418461	0.264871	0.4451	-0.648558	1.06444	0.203678	0.489031	0.513158
HMDB00449 ; HMDB11541 ; HMDB11571 ; HMDB00268 ; HMDB05972	5a-Tetrahydrocorticosterone ; MG(0:0/18:4(6Z,9Z,12Z,15Z)/0:0) ; MG(18:4(6Z,9Z,12Z,15Z)/0:0/0:0) ; Tetrahydrocorticosterone ; Tetrahydrodeoxycortisol	349.239	-0.288292	0.499416	-0.135892	-0.0624104	0.0275618	-0.200979	0.538683	-0.181308	1.24077	1.57229	-0.0738273	0.125485	-0.574562	0.0530859	0.447478	-0.0144828	1.21555	-0.543313	0.0679666	0.374924	-0.125998	0.394762	-0.23263	0.106572	0.794208
HMDB00785 ; HMDB00794 ; HMDB00796	HMDB00785 ; HMDB00794 ; HMDB00796	350.107	0.14963	0.285349	0.144748	0.281386	0.456957	-0.0231842	0.193054	0.340756	0.354392	0.477263	0.154671	0.511175	0.0849138	0.376223	0.440483	0.0659077	0.510254	-0.0912007	0.242076	0.142232	0.116023	0.828196	0.102793	0.531881	0.544163
HMDB01013	Cotinineglucuronide	351.122	0.133013	-0.389976	0.00381988	-0.0425598	0.363473	0.0197161	-0.577958	-0.15641	-0.0372365	-0.355184	0.225404	-0.401256	-0.467555	0.0104326	-0.474222	0.293869	-0.257154	-0.532249	-0.345487	-0.00275056	0.273998	-0.515978	-0.730599	-0.245355	-0.636375
HMDB04448	Estradiol-17beta 3-sulfate	351.124	0.132391	-0.462114	-0.0188597	-0.11361	0.3684	0.00972501	-0.573923	-0.137015	-0.0638034	-0.421924	0.226688	-0.422776	-0.335508	0.0841748	-0.492538	0.279257	-0.253915	-0.512887	-0.337689	-0.0226842	0.255666	-0.529358	-0.706283	-0.264176	-0.621928
HMDB01320 ; HMDB02776 ; ; HMDB04240 ; C04654 ; ; ; HMDB01509 ; ; C04853 ; C04853 ; HMDB05077 ; HMDB02132 ; HMDB05844 ; HMDB02400 ; HMDB02363 ; C06314 ; C06315 ; HMDB01403 ; HMDB01220 ; HMDB02122 ; HMDB01381 ; HMDB01335 ; HMDB01452 ; C00696 ; C00584 ; C00427 ; C01312 ; C02198 ; C04853	(13E)-11a-Hydroxy-9,15-dioxoprost-13-enoic acid ; 13,14-Dihydro-15-keto-PGE2 ; 13,14-dihydro-15-oxo-lipoxin A4 ; 15-Keto-prostaglandin F2a ; 15-dehydro-prostaglandin E1(1-) ; 15-epi-lipoxin A4 ; 15-epi-lipoxin B4 ; 20-Hydroxy-leukotriene B4 ; 20-OH-hepoxilin A3 ; 20-hydroxy-leukotriene B4(1-) ; 5,12,20-TriHETE ; 8-iso-15-keto-PGF2a ; 8-iso-PGF3a ; 8-isoprostaglandin E2 ; Levuglandin D2 ; Levuglan…	351.218	-0.254354	0.67778	0.378601	0.0853709	-0.111275	-0.242398	0.472689	-0.152764	0.248123	0.314969	-0.207778	0.474483	-0.0656859	0.183597	-0.0458823	-0.0877441	0.314699	-0.0190197	0.354395	0.349973	-0.203048	0.671623	0.161328	0.130133	0.281511
HMDB11539 ; HMDB11540 ; HMDB11569 ; HMDB11570	MG(0:0/18:3(6Z,9Z,12Z)/0:0) ; MG(0:0/18:3(9Z,12Z,15Z)/0:0) ; MG(18:3(6Z,9Z,12Z)/0:0/0:0) ; MG(18:3(9Z,12Z,15Z)/0:0/0:0)	351.252	-0.245401	0.548528	-0.125532	-0.258747	-0.0412906	-0.263855	0.657832	-0.013725	0.0215296	0.329223	-0.0818907	0.378494	-0.491724	-0.206055	-0.340379	-0.0961528	0.496457	-0.609965	-0.219732	0.212376	-0.292582	0.579267	-0.339835	-0.304769	0.035594
HMDB03920	Protopine	352.118	0.0407591	-0.0876732	0.0249851	-0.105621	0.381842	0.0495433	-0.377944	0.00513406	-0.0333382	-0.218331	0.198286	-0.108937	-0.0640892	0.063663	-0.293352	0.236475	-0.14356	-0.284392	-0.170152	0.217564	0.177971	-0.219135	-0.453382	-0.0220171	-0.190351
HMDB02336 ; HMDB03164	Biflorin ; Chlorogenic acid	353.086	0.344834	0.195527	0.0249611	-0.366488	0.731758	0.113066	-0.648209	0.46379	-0.874266	-0.930613	0.203049	0.594389	0.576762	0.204302	0.182493	0.335064	0.714412	-0.288524	-0.119129	-0.0217672	-0.156127	0.471695	-0.374633	-0.171055	0.050994
C01137	S-Adenosylmethioninamine	353.138	-0.127889	-0.295812	-0.148991	0.0149327	0.0327582	-0.0677062	-0.317921	-0.349186	0.133633	-0.164134	0.00590496	-0.283864	-0.503525	-0.0486941	-0.3257	0.0399125	-0.30125	-0.536063	-0.295433	-0.0604577	0.00595792	-0.41883	-0.0498494	0.108562	-0.245651
	1-acyl-sn-glycerol 3-phosphate(2-)	353.172	-0.318428	-0.118746	0.00822409	-0.0977271	0.61309	-0.281923	-0.0506494	0.274888	-0.190408	0.1713	-0.178867	-0.0708841	-0.220757	-0.223669	-0.112964	-0.144009	-0.0853871	-0.648621	-0.324211	0.182374	-0.468502	0.0573434	-0.437422	-0.0620394	0.289584
; HMDB04684 ; HMDB10170 ; HMDB04694 ; ; HMDB11137 ; HMDB10199 ; HMDB04685 ; ; ; ; HMDB04686 ; HMDB05083 ; HMDB06562 ; HMDB02115 ; C00639 ; HMDB05102 ; HMDB01442 ; HMDB01139 ; HMDB01483 ; HMDB01977 ; HMDB01965 ; C04741 ; C00639 ; ; ;	(5Z,9E,12S,14Z)-8,11,12-trihydroxyicosa-5,9,14-trienoate ; 11,12,15-THETA ; 11,12,15-TriHETRE ; 11,14,15-THETA ; 11,15-cyclo-8,12,14-trihydroxy-(5Z,9E)-eicosadienoic acid ; 11-Epi-PGF2a ; 11b-PGF2a ; 13,14-Dihydro-15-keto PGF2a ; 20-OH-10,11-dihydro-leukotriene B4 ; 5,9,11-trihydroxyprosta-6E,14Z-dien-1-oate ; 5,9-cyclo-6,8,12-trihydroxy-(10E,14Z)-eicosadienoic acid ; 8-Isoprostaglandin E1 ; 8-Is…	353.231	-0.276984	-0.13025	0.112862	-0.0692609	0.134146	-0.246447	0.0727158	-0.351998	0.272235	0.575785	-0.164251	-0.0504363	-0.604813	0.101914	-0.304731	-0.199992	-0.0458168	-0.35914	0.19667	0.351804	-0.125516	0.167236	0.0585968	0.0469343	0.599759
HMDB11538 ; HMDB11568	MG(0:0/18:2(9Z,12Z)/0:0) ; MG(18:2(9Z,12Z)/0:0/0:0)	353.269	-0.621269	0.918889	-0.0866781	-0.0987901	0.282999	-0.547652	1.03795	-0.368636	0.123805	0.631271	-0.221425	0.741118	-0.617713	-0.204869	0.284246	-0.278391	0.793344	-0.674341	-0.25042	0.616284	-0.538441	0.861679	-0.28148	-0.097855	0.485949
HMDB01160	Tricosanoic acid	353.341	-0.196545	0.343805	-0.264789	-0.404687	-0.0382711	-0.0834395	0.350507	-0.696851	-0.148243	0.320521	0.175771	0.171062	-0.873057	-0.599217	-0.1923	0.06805	0.190293	-0.523947	0.00179566	0.282222	0.0241198	0.104121	-0.530505	-0.438508	0.186227
C19623	w-hydroxydocosanoicacid	354.313	-0.534558	1.37647	0.0746855	0.342545	0.525326	-0.28933	1.12746	-0.666804	0.432773	1.08642	-0.25254	1.20673	-0.471165	0.0353497	0.773075	-0.0208361	1.12692	-0.727578	0.0114462	1.15219	-0.231839	0.900448	-0.336579	0.0715836	0.713804
HMDB03841	5-Amino-6-(5'-phosphoribitylamino)uracil	355.067	0.333812	-0.394503	0.00956263	-0.732499	0.0881235	0.0244684	-0.763835	0.783678	-1.11927	-1.34975	0.270735	-0.257179	0.352841	-0.459569	-1.03934	0.363077	-0.0494365	-0.565616	-0.754494	-0.788552	-0.244986	-0.265427	-0.599754	-0.594859	-0.911209
HMDB02689 ; HMDB04239 ; HMDB02685 ;	13,14-Dihydro PGE1 ; 13,14-Dihydro PGF2a ; Prostaglandin F1a ; prostaglandin-f1alpha	355.248	-0.278117	0.153099	-0.114128	-0.124314	-0.229152	-0.162223	0.346398	-0.488557	0.0954887	0.211287	-0.119412	0.0443936	-0.473029	-0.112452	-0.251503	-0.0486833	0.0631264	-0.449757	-0.138701	0.254371	-0.119444	0.0801122	-0.160393	-0.108019	-0.0566253
HMDB02007 ; ;	Tetracosahexaenoic acid ; nisinate ; tetracosahexaenoic acid, n-3	355.262	-0.269614	0.103235	-0.0817368	0.092152	-0.202956	-0.213639	0.254075	-0.3197	0.0296214	0.226164	-0.111333	0.131286	-0.393199	-0.243698	-0.411865	0.361176	0.284026	-0.261247	-0.369338	0.286315	-0.110156	0.0422015	-0.309092	0.0324178	0.16268
HMDB11536 ; HMDB11537 ; HMDB11566 ; HMDB11567	MG(0:0/18:1(11Z)/0:0) ; MG(0:0/18:1(9Z)/0:0) ; MG(18:1(11Z)/0:0/0:0) ; MG(18:1(9Z)/0:0/0:0)	355.284	-0.394919	0.339157	-0.233257	-0.255356	-0.158142	-0.149453	0.577786	-0.624777	-0.0165945	0.330176	-0.0071576	0.212183	-0.625762	-0.31418	-0.213949	-0.119808	0.26958	-0.613192	-0.180618	0.343891	-0.093487	0.176283	-0.148905	-0.267599	0.0393043
HMDB05031	Rosiglitazone	356.109	-0.000705093	-0.245958	-0.025993	-0.116355	0.157952	-0.0264481	-0.362664	-0.289902	0.126126	-0.401691	0.101318	-0.363374	-0.469877	0.119271	-0.340159	0.269915	-0.153201	-0.336365	-0.210581	0.132287	0.0702459	-0.420617	-0.452141	-0.140315	-0.356924
HMDB03882	HMDB03882	357.083	-0.677665	0.47846	0.341075	0.478142	1.17972	-0.43676	0.429392	0.55889	0.592933	0.864214	-0.323327	0.40328	0.185731	0.413726	0.771988	-0.148127	0.645387	-0.289261	-0.159122	0.796793	-0.738602	0.786902	0.507589	0.53787	0.628169
C01134	Pantetheine 4'-phosphate	357.086	-0.636353	0.600461	0.290408	0.570342	1.10248	-0.408396	0.527746	0.327222	0.728297	0.9247	-0.272051	0.528725	0.143368	0.381768	0.714217	-0.171162	0.613069	-0.270527	-0.0908718	0.939949	-0.660714	0.779871	0.644567	0.604299	0.754106
HMDB01069	2-Phenylaminoadenosine	357.133	-0.164381	0.122249	0.214466	0.241937	0.192136	-0.0605702	-0.0694377	-0.120009	0.294453	0.3898	-0.0321699	-0.183643	-0.287209	-0.0668578	0.020095	-0.0888033	-0.0308316	-0.3414	-0.185576	0.269346	-0.0446321	0.00290854	-0.390534	-0.123369	-0.00868137
HMDB05798	Malabaricone C	357.171	-0.184244	0.274631	-0.207287	0.169996	0.0246277	-0.0685667	0.159118	-0.221162	0.263013	0.294186	-0.0416044	0.0913708	-0.397223	-0.0422813	-0.209193	0.0273975	0.0855592	-0.436767	-0.0733089	0.111273	0.029537	0.171299	-0.331721	-0.00644258	0.0395555
	kinetensin 1-3	357.226	-0.192925	-0.231202	-0.217646	-0.383595	-0.298367	-0.00234518	0.191523	-0.432588	0.0214707	0.232363	-0.01493	-0.153923	-0.607322	-0.333483	-0.474565	0.083531	-0.354707	-0.369271	-0.284786	0.0167983	0.0175493	-0.143071	-0.0849684	-0.298794	-0.222955
	24,25,26,27-tetranor-23-oxo-hydroxyvitamin D3	357.243	-0.0786275	0.163633	-0.112891	-0.127967	-0.102428	-0.023412	0.2186	-0.472095	-0.0217615	0.194441	-0.0371068	0.0957382	-0.395562	-0.0525068	-0.219447	0.0106895	0.0868612	-0.460336	-0.0655175	0.0270121	0.0269451	0.152055	-0.194168	-0.0443425	-0.00996401
HMDB05076	13,14-Dihydro PGF-1a	357.264	-0.118315	-0.0379006	-0.279537	-0.124302	-0.133652	-0.0311954	-0.0555802	-0.867797	-0.0263576	0.17446	-0.0310324	-0.171089	-0.572665	-0.218469	-0.365076	0.0508939	-0.241277	-0.358713	-0.00545067	0.0758221	0.0307668	-0.263595	-0.539913	-0.171528	0.0828317
; ;	6,9,12,15,18-all-cis-tetracosapentaenoate ; tetracosapentaenoic acid, n-3 ; tetracosapentaenoic acid, n-6	357.281	0.00569116	0.121557	0.0166269	0.0233937	-0.13878	-0.0465514	0.0420846	-0.226668	0.1418	-0.0124283	-0.0368277	0.0139446	-0.184306	-0.195747	-0.0984334	0.248469	0.0959813	-0.154165	-0.161579	0.07527	0.0444638	-0.189269	-0.240641	-0.148512	0.00134979
HMDB11535 ; HMDB11131	MG(0:0/18:0/0:0) ; MG(18:0/0:0/0:0)	357.299	-0.223716	0.745797	-0.146244	0.0582102	-0.00456315	-0.148047	0.485758	-0.582267	0.209389	0.476626	-0.0754181	0.499787	-0.522195	-0.101608	0.158012	0.0688647	0.363903	-0.307169	0.0679215	0.507428	-0.0534739	0.40321	-0.54401	-0.0405325	0.0180486
HMDB10336	Epinephrine glucuronide	358.113	-0.0333571	0.0677464	-0.194963	0.375084	0.380386	0.0419449	-0.207532	-0.305342	0.159154	-0.105249	0.0899337	0.119889	0.00331179	0.562598	0.40453	0.100765	0.0450628	0.0757748	0.209509	0.364107	0.103571	0.254783	0.34553	0.516827	0.17128
HMDB05026	Rabeprazole	358.123	-0.0859208	-0.166335	-0.16607	-0.0506497	0.126423	0.0213507	-0.28218	-0.238239	0.268447	0.0958389	0.0508884	-0.0315861	0.00730818	0.310897	0.288741	0.108027	-0.033801	0.377656	0.395825	0.504193	0.0421274	-0.0882497	-0.0509182	0.274295	-0.0227463
; ; ; ; ; ;	10-peroxy-docosahexaenoate ; 11-peroxy-docosahexaenoate ; 14-peroxy-docosahexaenoate ; 16-peroxy-docosahexaenoate ; 17-peroxy-docosahexaenoate ; 7-peroxy-docosahexaenoate ; 8-peroxy-docosahexaenoate	358.212	-0.183499	0.0191198	-0.129867	-0.305286	0.0841977	-0.185769	0.126978	-0.0364715	-0.0315565	0.0463725	-0.112162	0.139652	-0.558308	-0.148554	-0.186746	0.0300762	0.140881	-0.649024	-0.285025	-0.163488	-0.171914	0.316314	-0.406766	0.0552062	-0.264545
	3-hydroxydodecanoylcarnitine	358.261	-0.224088	-0.10578	-0.241683	0.0225497	-0.0797244	-0.10168	0.173373	-0.280201	0.0931969	0.241814	-0.0348508	-0.171095	-0.522303	-0.183256	-0.246161	0.665675	-0.415245	-0.896893	-0.56284	0.229618	0.00186869	0.148801	0.0445219	0.942201	-0.130119
HMDB03572	Rosmarinic acid	359.077	-0.194599	-0.257016	-0.172894	-0.143137	1.04375	-0.197642	-0.247742	0.693484	-0.334176	0.146316	-0.0630949	-0.105914	-0.199033	-0.192198	-0.0312857	0.0756079	0.531312	-0.757508	-0.610888	-0.120318	-0.209437	0.120543	-0.544462	-0.361927	-0.311471
HMDB00496	3-Methoxy-4-hydroxyphenylglycol glucuronide	359.099	-0.0693009	-0.00899389	-0.260885	-0.0794021	0.44934	-0.0502359	-0.240648	-0.055916	-0.116275	-0.0462329	-0.00677888	-0.245567	-0.387646	-0.0277787	-0.230648	0.00105271	-0.0721637	-0.460303	-0.364571	-0.120558	-0.0615651	-0.0671879	-0.314022	0.0260688	-0.0328826
HMDB06045	Dityrosine	359.126	-0.205908	0.770128	-0.137337	-0.146061	0.314674	-0.061033	0.338773	0.168063	-0.0331909	0.135466	-0.15692	0.599182	0.0660904	0.0446641	0.23378	-0.0676975	0.576936	-0.475171	-0.286583	0.194143	-0.163392	0.48895	0.268936	0.925567	1.11143
HMDB00037 ; HMDB02802 ; C01780 ; C00762	Aldosterone ; Cortisone ; aldosterone ; cortisone	359.185	-0.31658	0.728949	-0.0790779	-0.0219153	0.400274	-0.214728	0.661641	-0.370836	-0.0213092	0.566899	-0.209191	0.776562	-0.631265	-0.177072	0.219579	-0.047621	0.732848	-0.535396	-0.194844	0.47169	-0.192391	0.736445	-0.272526	0.00887856	0.313205
HMDB03689 ; HMDB04038	HMDB03689 ; Resolvin D5	359.224	-1.00279	1.54341	0.922092	0.951478	0.614298	-0.837609	1.60071	0.200442	0.948944	1.02794	-0.705487	1.35117	0.843207	0.847809	0.959595	-0.185363	1.2547	0.398764	0.999615	0.960656	-0.973139	1.58964	0.415669	0.989116	0.990619
HMDB06246;	Tetracosatetraenoic acid n-6; tetracosatetraenoic acid n-6	359.295	-0.0597147	0.139945	0.20025	-0.290212	0.202506	-0.0683131	0.11391	-0.384838	-0.079962	-0.0202402	0.0386095	-0.230648	-0.291418	-0.278157	-0.18369	0.408623	0.0699714	0.131335	0.220702	0.908354	0.597667	0.0172922	0.154245	0.404935	0.352737
	5 hydroxy omeprazole	360.103	0.143025	-0.0663699	-0.0181058	-0.0955639	0.479737	0.0222134	-0.0950384	0.034379	0.128001	-0.241889	0.179827	-0.0831354	-0.097922	0.20586	-0.238691	0.221518	-0.0298171	0.058801	0.184149	0.235323	0.124309	-0.0326906	-0.195424	0.227744	0.0160932
HMDB01929	Levofloxacin	360.134	-0.0292038	0.108522	-0.441971	-0.419997	0.477287	-0.0389427	-0.253778	0.463069	-0.329788	-0.347421	0.0181854	-0.0207047	0.0966357	-0.0748851	-0.170283	-0.0607375	0.203298	-0.26572	-0.313604	-0.266455	-0.268185	-0.0487694	-0.352284	0.170775	0.0355477
HMDB05096;	HMDB05096; N-arachidonoylglycinate	360.255	-0.380179	0.657251	0.221607	0.139687	0.0416013	-0.215047	0.793594	-0.526941	0.222603	0.287258	-0.0811853	0.493525	-0.213744	0.0072625	-0.0347095	-0.0277719	0.535462	-0.250824	0.464333	0.48851	-0.183913	0.473916	-0.210693	0.31903	0.0824231
	hydroxy nifedipine	361.104	-0.412654	0.896484	0.0435428	0.264356	0.694865	-0.343473	0.93144	-0.151604	0.406869	0.790545	-0.245917	0.804809	-0.20389	0.187698	0.72551	-0.0823018	0.849712	-0.255526	-0.0726308	0.85441	-0.412461	0.91741	0.0846344	0.393275	0.639548
C03958 ; HMDB05763	Thyrotropin releasing hormone ; Thyrotropin-releasing factor	361.164	-0.285793	0.482824	0.0643497	0.0588873	0.210193	-0.178099	0.374031	-0.0278011	0.022058	0.343107	-0.132633	0.276609	-0.221551	-0.0646087	-0.0265133	-0.0314075	0.393184	-0.407603	-0.0365206	0.219753	-0.155659	0.455189	-0.352076	-0.00229396	0.00719336
HMDB06758 ; HMDB00319 ; HMDB00063 ; C00735	17a,21-Dihydroxy-5b-pregnane-3,11,20-trione ; 18-Hydroxycorticosterone ; Cortisol ; cortisol	361.199	-0.246804	0.614975	-0.0335634	-0.216483	0.22645	-0.259437	0.571784	-0.234877	-0.0341603	0.483376	-0.189215	0.708349	-0.466039	-0.183346	0.0983961	-0.0185764	0.565915	-0.530683	-0.142331	0.354239	-0.211123	0.752855	-0.284701	-0.158999	0.167302
HMDB10214 ;	19,20-DiHDPA ; Calcitroic acid (D3)	361.237	-0.338078	0.0621313	0.0913263	-0.0348604	0.0751699	-0.250461	0.185527	0.04473	0.119967	0.165186	-0.238495	-0.00216873	-0.156264	0.125246	-0.195638	-0.152041	0.226551	-0.482287	-0.26197	0.218115	-0.339832	0.331382	-0.0315702	-0.0883867	0.172835
C00144; HMDB11670 ; HMDB01397	GMP; 8-Oxo-dGMP ; Guanosine monophosphate	362.05	0.365806	0.193916	0.359546	0.607873	0.713414	0.0434984	0.387379	-0.199559	0.853632	0.570018	0.0505276	0.470944	0.541752	0.940952	0.954343	0.178042	-0.0763455	0.316308	0.660939	2.04572	0.189294	0.448853	0.200221	0.865336	0.843109
HMDB12240	Isopentenyladenine-9-N-glucoside	362.184	-0.283722	0.439718	-0.235277	0.156518	0.267287	-0.12451	0.533342	-0.372531	0.138576	0.561375	-0.0971323	0.35703	-0.388141	0.0495822	0.261189	-0.0409084	0.394444	-0.534833	0.167828	0.647655	-0.0955674	0.37886	-0.462468	0.0951272	0.295044
HMDB05085	Leukotriene B4 dimethylamide	362.269	-0.271636	0.609213	-0.257832	0.196349	0.0602917	-0.127731	0.527111	-0.560114	0.294851	0.526637	0.0166438	0.393166	-0.543221	-0.342826	0.0469994	0.0664834	0.200108	-0.805692	-0.260621	0.603687	-0.113715	0.466863	-0.411116	-0.240111	-0.0187543
C00655; HMDB01554	Xanthosine 5'-phosphate; Xanthylic acid	363.035	0.333535	-0.385184	0.107413	-0.177344	0.702909	-0.0230088	-0.603243	0.723774	-0.270175	-0.51655	0.263911	-0.173715	0.855303	0.344128	0.123814	0.325092	0.0648903	0.0346756	0.130796	0.664061	-0.0874506	-0.116354	-0.24088	0.0306188	-0.0379696
	12-oxo-20-carboxy-leukotriene B4	363.179	-0.212344	0.707661	-0.195961	0.0634076	0.475987	-0.301799	0.229503	0.528804	-0.0704725	0.105369	-0.375544	1.15826	-0.817297	-0.0675246	-0.217255	0.254309	0.692846	-1.07373	-0.730853	-0.447845	-0.850733	0.656533	0.152764	0.149446	-0.0751417
HMDB06760 ; HMDB06754 ; HMDB06753 ; HMDB03259 ; HMDB00903	11b,17a,21-Trihydroxypreg-nenolone ; 11b,21-Dihydroxy-3,20-oxo-5b-pregnan-18-al ; 3a,11b,21-Trihydroxy-20-oxo-5b-pregnan-18-al ; Dihydrocortisol ; Tetrahydrocortisone	363.216	-0.466385	0.954858	-0.0762002	-0.310053	0.68723	-0.418412	0.616056	0.456996	-0.295386	0.334722	-0.440412	1.2669	-0.649124	-0.323347	0.0408772	0.0844272	0.925616	-1.07276	-0.876311	-0.0775946	-0.890765	0.98767	-0.0818696	-0.259286	0.108175
HMDB02278 ; HMDB02282	2-(acetylamino)-1,5-anhydro-2-deoxy-3-O-b-D-galactopyranosyl-D-arabino-Hex-1-enitol ; 2-(acetylamino)-1,5-anhydro-2-deoxy-4-O-b-D-galactopyranosyl-D-arabino-Hex-1-enitol	364.122	-0.456139	1.29892	0.263462	0.209767	0.935377	-0.408456	1.20403	0.103086	0.134382	0.827191	-0.42812	1.04129	-0.251163	0.141216	0.792034	-0.109609	1.2828	-0.425993	0.0270798	0.654608	-0.593107	1.34265	-0.289936	0.223318	0.704479
HMDB03201	Malvidin	365.044	0.264283	0.0314235	0.263706	0.263175	0.62001	0.0727144	-0.314278	0.247652	-0.073656	-0.083981	0.299379	-0.0546374	0.251397	0.463054	0.271211	0.305289	0.085842	0.0789812	0.296686	0.347759	0.108224	0.147542	0.000789857	0.489071	0.273414
HMDB01439; C04734	Phosphoribosyl formamidocarboxamide; 5-Formamido-1-(5-phospho-D-ribosyl)imidazole-4-carboxamide	365.05	0.266771	-0.0479398	0.190253	0.309129	0.568382	0.0531493	-0.174935	0.359216	-0.0346956	-0.0487115	0.246509	0.0787621	0.262201	0.490304	0.38719	0.294221	0.00624466	0.0109958	0.284129	0.305946	0.12662	0.0833944	-0.0813043	0.428329	0.384745
	1-(1,2,3,4,5-pentahydroxypent-1-yl)-1,2,3,4-tetrahydro-beta-carboline-3-carboxylate	365.138	0.0383427	-0.74645	-0.223722	-0.177862	0.169838	0.00829214	-0.78747	-0.367675	-0.0296473	-0.310891	0.214172	-0.856003	-0.522762	0.00192767	-0.697482	0.288738	-0.668512	-0.672708	-0.607529	-0.159957	0.255804	-0.70361	-0.827415	-0.450853	-0.64202
; HMDB06059; ; ; C05950	12-oxo-20-dihydroxy-leukotriene B4 ; 20-Carboxyleukotriene B4; 12-oxo-10,11-dihydro-20-COOH-LTB4 ; 20-carboxy-leukotriene-B4 ; w-carboxy leukotriene B4	365.195	-0.478728	0.814292	0.276576	0.154149	0.291196	-0.435581	0.612574	0.0551411	0.20342	0.441292	-0.330016	0.755695	-0.0210929	-0.108208	0.0856537	-0.0625305	0.644969	-0.335015	0.0874346	0.273615	-0.477654	0.918231	0.0755323	0.127385	0.259089
HMDB00314 ; HMDB00526 ; HMDB03128 ; HMDB00949	3b-Allotetrahydrocortisol ; 5a-Tetrahydrocortisol ; Cortolone ; Tetrahydrocortisol	365.234	-0.282224	0.0559192	0.00303565	-0.332413	-0.130623	-0.277815	0.278087	-0.342216	0.0326722	0.847625	-0.00256038	0.00940852	-0.48826	-0.172327	-0.353346	-0.0949698	0.175961	-0.494658	0.0560683	0.230048	-0.144256	0.236126	0.205124	-0.0021448	0.485934
C08323 ; HMDB02368 ; C08323	15-tetracosenoate ; HMDB02368 ; nervonate	365.342	-0.16314	-0.130761	-0.102552	0.131243	0.19377	-0.000858666	-0.260921	-0.770163	0.0581212	0.0222321	0.242396	-0.197272	-0.621689	-0.401752	-0.277776	-0.0576871	-0.323268	-0.554096	-0.270448	0.197563	0.163249	-0.35393	-0.503526	-0.561419	0.0958706
	xanthurenate-8-O-beta-D-glucoside	366.082	0.0751442	-1.01102	-0.332533	-0.574412	0.338959	0.00111376	-0.658295	0.382512	-0.289509	-0.246885	0.125385	-0.761016	0.0632467	-0.262875	-0.295353	0.246364	-0.0867944	-0.728993	-0.938426	-0.618785	-0.0380824	-0.411145	-0.686757	-0.150453	-0.0687572
HMDB05817 ; HMDB06700 ; HMDB02220	2-Acetamido-2-deoxy-6-O-a-L-fucopyranosyl-D-glucose ; 3-O-fucopyranosyl-2-acetamido-2-deoxyglucopyranose ; HMDB02220	366.141	0.0445325	-0.668717	-0.0950887	-0.0907325	0.266326	0.0413365	-0.757032	-0.347998	-0.0306401	-0.34702	0.249036	-0.813007	-0.462616	-0.0119825	-0.54681	0.33059	-0.492328	-0.639493	-0.489064	0.0585688	0.254421	-0.686377	-0.791023	-0.384393	-0.630423
HMDB00218; C01103	Orotidylic acid; Orotidine 5'-phosphate	367.016	0.235902	0.112999	0.87588	0.973627	0.995244	0.0573728	0.21082	0.081701	0.990997	0.510325	0.306297	0.156394	0.890414	1.09491	0.843686	0.376305	0.0931677	0.699912	0.737418	1.5177	0.410555	0.048732	0.697569	0.778685	0.572543
HMDB01204	trans-3-Hydroxycotinine glucuronide	367.117	-0.516445	0.762577	0.198611	-0.295468	1.33124	-0.407573	0.669046	1.13913	-0.269574	0.216825	-0.46451	0.529604	0.162237	-0.109291	0.384444	0.00192866	1.52432	-1.04075	-0.753222	-0.0453308	-1.01134	1.20152	-0.799706	-0.390756	-0.140588
HMDB02269	Curcumin	367.12	-0.694098	0.983169	0.382803	-0.320121	1.63221	-0.578497	0.750705	1.29984	-0.356117	0.49736	-0.602567	0.791347	0.275955	-0.0493976	0.444221	-0.0863744	1.53908	-0.995259	-0.739057	-0.125531	-1.22618	1.41081	-0.813882	-0.414813	0.0164663
C04555 ; HMDB01032 ; HMDB02833 ;	3beta-hydroxyandrost-5-en-17-one 3-sulfate(1-) ; DHEA sulfate ; Testosterone sulfate ; testosterone sulfate	367.156	-0.132352	-0.455104	-0.307844	-0.282204	0.157132	-0.0571568	-0.474211	-0.271066	-0.0934427	0.00215646	0.000279843	-0.493458	-0.640239	-0.254147	-0.444881	-0.0284117	-0.199199	-0.754566	-0.490061	-0.305707	-0.0275759	-0.164285	-0.779872	-0.245201	-0.474351
; ; HMDB04242 ; C05964 ; HMDB01908 ; HMDB03247 ; ; HMDB12110 ; ; HMDB01979 ; HMDB04241 ; ; ; HMDB03235 ; HMDB05099 ;	20-COOH-10,11-dihydro-LTB4; 11,15-cyclo-12,14-cycloperoxy-8-hydroperoxy-5Z,9E-eicosadienoic ; 11-Dehydro-thromboxane B2 ; 11-dehydrothromboxane B2 ; 19-Hydroxy-PGE2 ; 20-Hydroxy-PGE2 ; 20-dihydroxyleukotriene B4 ; 5(6)-Epoxy Prostaglandin E1 ; 5,9-cyclo-6,8-cycloperoxy-12-hydroperoxy-(10E,14Z)-eicosadienoic acid ; 6,15-Diketo,13,14-dihydro-PGF1a ; 6-Ketoprostaglandin E1 ; 9,11-cycloperoxy-15-hydr…	367.213	-1.08657	0.642473	0.298173	-0.00572813	0.792149	-0.469213	1.59662	0.595629	0.45332	0.942668	-0.0395677	0.796342	0.0436045	0.0754151	0.796337	-0.172666	1.17422	-0.202944	0.169553	0.788536	-0.621342	0.742498	-0.108054	0.0806133	0.285935
HMDB02003 ; C08320	Tetracosanoic acid ; lignocerate	367.357	-0.123464	0.0852068	-0.285286	-0.112703	-0.0290269	-0.0288285	0.17689	-0.82258	0.168246	0.0692349	0.248968	-0.167972	-0.791994	-0.415713	-0.37012	0.0897022	-0.146935	-0.506497	0.123659	0.27172	0.129618	-0.0248404	-0.545851	-0.169818	0.175258
HMDB05008	Lansoprazole	368.07	0.238093	0.0794742	0.0595671	0.0989965	0.742624	-0.0555691	-0.201043	0.279127	0.11173	0.110449	0.191177	0.128607	0.34979	0.503366	0.470268	0.197862	0.0292836	0.0422762	0.134642	0.64995	0.0236824	0.278246	0.17253	0.204602	0.270297
HMDB02014 ;	cis-5-Tetradecenoylcarnitine ; tetradecenoyl carnitine	368.283	-0.475733	0.766745	-0.0945403	0.0123539	0.121974	-0.263254	0.446405	-0.520289	0.122175	0.633879	-0.199697	0.817264	-0.786249	-0.247049	0.249837	-0.277366	0.491469	-0.712476	-0.397485	0.494228	-0.314284	0.807272	-0.160163	0.11827	0.290518
C00447	sedoheptulose 1,7-bisphosphate(4-)	368.999	0.356883	-0.285841	0.0642134	0.0205141	0.34586	0.0728153	-0.102733	0.357372	0.0126176	-0.106554	0.245742	-0.0291714	0.344849	0.262398	0.334088	0.288036	0.0230955	-0.0495841	0.295553	-0.0399524	0.0576787	-0.290682	-0.218424	0.557618	0.0305385
HMDB03403 ; HMDB04162	Amylose ; Galactan	369.142	-0.251627	-0.264357	-0.173676	-0.0785486	0.311955	-0.190659	-0.151205	-0.0359092	-0.178398	0.175837	-0.118292	-0.303979	-0.47666	-0.192421	-0.180783	-0.0872452	-0.0986326	-0.627998	-0.456269	0.227762	-0.227209	0.0762887	-0.317001	-0.00515561	-0.137117
HMDB06278 ; ; HMDB02759 ; C04555	5a-Dihydrotestosterone sulfate ; 5alpha-Dihydrotestosterone sulfate ; Androsterone sulfate ; androsterone sulfate	369.173	-0.259836	0.0847174	0.010432	0.26384	0.229732	-0.139985	0.354091	-0.0301185	0.47067	0.557741	-0.0838096	0.00169101	-0.142357	0.131706	0.328893	-0.095208	0.137645	-0.334609	0.258574	0.619962	-0.0795266	0.0613269	-0.143243	0.343938	0.291428
; HMDB04049 ; HMDB02886 ; C05961 ; HMDB03252 ; ;	10,11-dihydro-20-dihydroxy-LTB4 ; 20-Hydroxy-PGF2a ; 6-Keto-prostaglandin F1a ; 6-oxo-prostaglandin F1alpha ; Thromboxane B2 ; prostaglandin G1 ; thromboxane-b2	369.226	-0.267279	0.298901	0.143339	0.0658613	0.390963	-0.189772	0.465133	-0.152429	0.36478	0.476475	-0.131649	0.255321	-0.173991	0.0533618	0.320133	-0.109322	0.278826	-0.395374	-0.018625	0.592701	-0.173299	0.198169	0.00830195	0.216938	0.376889
HMDB00476	3-Oxo-4,6-choladienoic acid	369.242	-0.284699	0.329569	-0.0407775	0.075854	0.0594063	-0.117965	0.369471	-0.268457	0.115152	0.318948	-0.111421	0.278953	-0.415504	-0.0407806	-0.120068	-0.100079	0.0908202	-0.532074	-0.0918383	0.397558	-0.107948	0.337513	-0.364813	0.0289241	0.102936
C19625	docosanedioicacid	369.3	-0.252838	-0.00147837	-0.210365	-0.281873	-0.220553	-0.0427701	0.234942	-0.469813	0.0324779	0.229011	0.0554014	-0.133428	-0.459628	-0.264504	-0.291794	0.0305505	-0.143871	-0.295801	-0.0519036	0.0835255	0.0440061	-0.127931	0.017687	-0.207168	-0.0628224
HMDB00941	Cholest-5-ene	369.35	-0.0715521	0.300071	0.100674	0.0600356	-0.137302	-0.0744806	0.327531	-0.409144	0.309805	0.148769	-0.00240137	0.186222	-0.199137	-0.037314	-0.0676257	0.134478	-0.0155272	-0.0826255	0.0196941	0.163752	0.0293921	0.204506	-0.292954	-0.131679	0.013062
	4-(2-amino-3-hydroxyphenyl)-4-oxobutanoic acid O-glucoside	370.113	0.201448	-0.0651295	0.112088	0.158344	0.47619	0.0883953	-0.279017	0.132308	0.00178184	-0.201585	0.255259	0.0903448	0.109684	0.237939	-0.207814	0.312535	-0.0395074	0.0580307	0.223873	0.382089	0.147971	-0.224597	-0.279968	0.162202	-0.125435
HMDB02873	Deacetyldiltiazem	371.145	-0.102113	-0.260837	-0.0349862	0.00121293	0.247877	-0.0566765	-0.0634446	0.250013	-0.0244698	-0.07609	-0.034645	-0.164659	-0.0701666	-0.0676474	-0.190495	0.0251679	-0.0346105	-0.262532	-0.169717	0.01501	-0.0498424	-0.225586	-0.364465	-0.0326731	-0.0893404
HMDB05789	Tetrahydrocurcumin	371.149	-0.116556	-0.160319	-0.056209	0.0402849	0.178754	-0.0550329	-0.175128	0.181855	0.0108259	-0.0505248	-0.04547	-0.251653	0.0308705	-0.00179413	-0.254292	0.014907	-0.101456	-0.246348	-0.0768309	-0.102347	-0.0561989	-0.122598	-0.429806	0.00546079	-0.181061
C05552	Biocytin	371.173	-0.0949324	-0.276666	-0.0939021	-0.0890201	-0.0847447	-0.057542	-0.102864	-0.226647	0.131722	0.0841649	0.000860206	-0.217192	-0.191928	-0.189936	-0.127459	-0.0159556	-0.15038	-0.467754	-0.0913581	0.119488	-0.00920158	-0.127098	-0.372535	-0.0569939	-0.0636217
	dodecanedioyl carnitine	372.24	-0.275218	-0.100184	-0.268813	-0.202963	0.133986	-0.0828367	-0.032433	-0.364223	0.253906	0.44814	-0.0225436	-0.148979	-0.485404	-0.193272	-0.10566	0.0832594	-0.0931504	-0.655104	-0.195983	0.259144	-0.0687009	0.262385	-0.184475	0.0391267	0.0185399
HMDB12281	Portulacaxanthin II	373.103	0.178726	-0.866457	-0.131304	-0.752255	0.797581	-0.0113425	-1.02229	0.835696	-0.867787	-0.746625	0.225898	-0.735294	0.178461	-0.474491	-0.661303	0.311463	-0.200057	-0.728746	-0.984496	-0.918119	-0.113853	-0.425469	-0.960472	-0.748966	-1.05499
HMDB11651	11beta,20-Dihydroxy-3-oxopregn-4-en-21-oic acid	373.2	0.0305106	0.457418	-0.36372	-0.409876	0.0672854	-0.0472138	0.674855	-0.99455	-0.694441	-0.452917	-0.0693165	0.15104	-0.722278	-0.241448	-0.824912	0.0407797	0.422171	-1.05711	0.383187	-0.132304	0.118906	-0.257036	-0.0983666	-0.263651	0.162945
; HMDB06472	1alpha-hydroxy-23-carboxy-24,25,26,27-tetranorvitamin D3 ; Calcitroic acid	373.238	-0.199804	0.546143	-0.0257895	-0.0935639	-0.147835	-0.225588	0.567549	-0.338948	-0.0500105	0.0800459	-0.0797599	0.295188	-0.43272	-0.214913	-0.155993	-0.0612259	0.477527	-0.441394	-0.0133491	0.310041	0.0170248	0.446248	-0.0811015	0.139227	0.227745
HMDB00308	3b-Hydroxy-5-cholenoic acid	373.274	-0.0941152	0.0299408	-0.111522	-0.1669	-0.19039	-0.0532604	0.00436693	-0.692295	-0.308085	-0.123833	0.158588	-0.309682	-0.58364	-0.646311	-0.260232	0.051924	-0.0764473	-0.387152	-0.198276	-0.0924426	0.0807954	-0.0864444	-0.521029	-0.337834	-0.0732232
C00255	Riboflavin	375.128	-0.146217	0.532974	0.0560975	0.133146	0.28121	-0.122304	0.49837	-0.12264	-0.00223426	0.182473	-0.0705332	0.294372	-0.0690329	0.105638	0.0637582	-0.0152852	0.361158	-0.169185	0.0790679	0.342173	-0.176161	0.33457	-0.26537	0.159014	0.133674
HMDB00332	18-Oxocortisol	375.18	-0.0345291	0.282196	-0.199845	-0.207455	0.202402	-0.0687438	0.412008	-0.438179	-0.248399	0.0977915	-0.0184008	0.118025	-0.571381	-0.20864	-0.322243	0.0507967	0.355914	-0.705779	0.021974	0.00492379	0.0337986	-0.0121317	-0.241631	-0.0443449	0.0617105
; ; ; ; HMDB11652 ; ; ; ; ; ; ; ; ; ; ; ; ; HMDB03733 ; HMDB02294	10-hydroxy-D4-neuroprostane ; 10-hydroxy-E4-neuroprostane ; 11-hydroxy-D4-neuroprostane ; 11-hydroxy-E4-neuroprostane ; 11beta-Hydroxy-3,20-dioxopregn-4-en-21-oic acid ; 13-hydroxy-D4-neuroprostane ; 13-hydroxy-E4-neuroprostane ; 14-hydroxy-D4-neuroprostane ; 14-hydroxy-E4-neuroprostane ; 17-hydroxy-D4-neuroprostane ; 17-hydroxy-E4-neuroprostane ; 20-hydroxy-D4-neuroprostane ; 20-hydroxy-E4-neuro…	375.216	-0.111746	-0.00790575	-0.147621	-0.359965	-0.0749742	-0.0743729	0.0969544	-0.178876	-0.210732	0.0535377	-0.0539258	0.0461925	-0.367429	-0.289728	-0.339973	0.3007	0.0930977	-0.584491	-0.306394	-0.0485358	-0.11708	0.238749	-0.341161	-0.132342	-0.0665252
HMDB11550 ; HMDB11580	MG(0:0/20:5(5Z,8Z,11Z,14Z,17Z)/0:0) ; MG(20:5(5Z,8Z,11Z,14Z,17Z)/0:0/0:0)	375.254	-0.323772	0.254876	-0.354669	-0.402333	-0.010041	-0.173272	0.441089	-0.264722	-0.131727	0.394394	-0.139571	0.161638	-0.666753	-0.381446	-0.182568	-0.0517029	0.184623	-0.453711	-0.22358	0.60424	0.0752661	0.201642	-0.474698	-0.379616	-0.042546
HMDB02431 ; HMDB02492 ; HMDB00381 ; HMDB00713 ; HMDB00717 ; HMDB00761; C03990	12b-Hydroxy-5b-cholanoic acid ; 7a-Hydroxy-5b-cholanic acid ; Allolithocholic acid ; Isoallolithocholic acid ; Isolithocholic acid ; Lithocholic acid; lithocholate	375.29	-0.139033	-0.2835	-0.284106	-0.442235	-0.219992	-0.0223272	-0.222916	-0.448475	-0.178383	-0.272155	0.289978	-0.442111	-0.565611	-0.646828	-0.66468	0.020393	0.0192384	-0.139528	-0.214785	0.0237717	0.0957347	-0.227209	-0.510007	-0.508239	-0.225489
HMDB12243 ; HMDB12244	Kinetin-7-N-glucoside ; Kinetin-9-N-glucoside	376.126	0.258325	-0.103518	-0.228603	-0.0523891	0.114224	-0.0394782	-0.114896	-0.0842173	0.0661097	0.0295263	0.166826	-0.0819605	-0.261884	0.103514	-0.227821	0.296246	-0.0795112	-0.0702945	-0.0802203	0.386201	0.352196	-0.762182	-0.767182	-0.693501	-0.784172
HMDB03933	Pentosidine	377.194	-0.0657078	0.368015	0.17258	-0.048749	-0.165868	-0.0427735	0.297437	-0.343963	0.0481195	0.125007	-0.0749043	0.284191	-0.426765	0.201898	-0.210331	0.0241478	0.124068	0.00329062	0.32831	0.140908	0.00320466	0.511477	-0.234894	-0.168301	0.0687881
HMDB00418	18-Hydroxycortisol	377.194	-0.0578934	0.379375	0.184323	-0.036466	-0.154188	-0.044719	0.305631	-0.33716	0.0545401	0.129192	-0.0712034	0.291906	-0.419837	0.208408	-0.210765	0.0273653	0.124892	0.0103625	0.334897	0.129322	0.004645	0.519426	-0.227571	-0.170697	0.0753193
C13856 ; HMDB04666 ; HMDB11549 ; HMDB11578 ; HMDB11579	2-Arachidonoylglycerol ; 2-Arachidonylglycerol ; MG(0:0/20:4(8Z,11Z,14Z,17Z)/0:0) ; MG(20:4(5Z,8Z,11Z,14Z)/0:0/0:0) ; MG(20:4(8Z,11Z,14Z,17Z)/0:0/0:0)	377.268	-0.182067	0.177273	-0.16112	-0.563504	-0.0490439	-0.0720106	0.04632	-0.023494	-0.147926	0.0898515	-0.0313766	0.15772	-0.566954	-0.121047	-0.446177	-0.0198096	0.178484	-0.606654	-0.210003	-0.128546	0.0459501	0.275556	-0.617583	-0.480363	-0.142839
HMDB01066; C03451	S-Lactoylglutathione; (R)-S-lactoylglutathionate(1-)	378.097	0.00951323	0.0962503	-0.0731487	-0.180502	0.905107	-0.0257364	0.17522	-0.0624541	-0.110463	0.0366504	0.176839	0.298304	0.00176356	0.228332	0.212789	0.245101	0.598635	-0.134749	0.0329139	1.28558	0.079769	0.215257	-0.31163	-0.081015	-0.0221979
HMDB00629; C04794	Chondroitin; hyaluronan biosynthesis, precursor 1	378.101	-0.0110751	0.128996	-0.0115866	-0.15921	0.812201	-0.0549909	0.150024	0.00132011	-0.147012	0.126078	0.163551	0.235135	0.082625	0.187672	0.162837	0.152041	0.370834	-0.214858	0.0691331	1.02699	0.0239361	0.224392	-0.242863	-0.0562077	0.043727
HMDB00277 ; C06124	Sphingosine 1-phosphate ; sphingosine 1-phosphate(1-)	378.24	-0.128757	0.322197	-0.129365	0.0412088	0.128719	0.00989971	-0.0409425	-0.547244	0.055057	0.197904	-0.0620787	-0.446473	-0.638114	-0.380793	-0.412494	0.00507935	0.000822143	-0.187126	0.397728	0.740255	-0.0275215	-0.332366	-0.695026	-0.348333	-0.100224
HMDB02304	Leukotriene B4 ethanolamide	378.264	-0.302222	0.384261	-0.107607	-0.0832644	-0.059827	-0.194726	0.373168	-0.385106	0.302598	0.606138	-0.158975	0.307786	-0.535854	-0.138597	-0.295156	-0.0993774	0.248363	-0.646883	0.283635	0.533787	-0.196024	0.378874	-0.459855	-0.192102	0.171739
HMDB02082	Bisnorcholic acid	379.25	-0.263143	0.407429	0.287421	0.0942927	0.523555	-0.253436	0.711953	0.217034	0.428221	0.921012	-0.256868	0.523514	-0.170923	0.555483	0.51994	-0.0217283	0.478178	-0.238399	0.293701	0.6197	-0.233694	0.900246	0.444226	0.68129	1.25119
HMDB11545 ; HMDB11546 ; HMDB11547 ; HMDB11575 ; HMDB11576 ; HMDB11577	MG(0:0/20:3(11Z,14Z,17Z)/0:0) ; MG(0:0/20:3(5Z,8Z,11Z)/0:0) ; MG(0:0/20:3(8Z,11Z,14Z)/0:0) ; MG(20:3(11Z,14Z,17Z)/0:0/0:0) ; MG(20:3(5Z,8Z,11Z)/0:0/0:0) ; MG(20:3(8Z,11Z,14Z)/0:0/0:0)	379.283	-0.240888	0.642305	-0.0961464	-0.135427	0.398988	-0.202907	0.719712	0.026049	0.231665	0.617939	-0.150187	0.565098	-0.721449	-0.167839	0.154587	-0.0564683	0.681585	-0.697104	-0.0775196	0.281011	-0.15478	0.685216	-0.277959	0.226939	0.436818
HMDB00843	HMDB00843	379.998	0.105006	0.827732	1.62633	1.61408	2.00987	0.0520683	0.521219	-0.15598	0.904056	0.269202	0.491255	1.25286	1.80796	2.16331	1.56208	0.791088	0.998762	1.61831	1.75836	3.76298	0.551785	0.389329	0.816034	1.05985	1.07781
HMDB05014	Celecoxib	380.07	0.114247	-0.0563596	0.362699	0.178338	0.386695	0.0976076	0.0745067	0.215843	0.259009	0.0662924	0.148695	0.441974	0.739985	1.0023	0.931565	0.101133	0.506912	0.942277	0.955275	0.56654	0.167034	0.425249	0.598111	0.333421	0.2357
HMDB00768	HMDB00768	380.118	-0.0999109	-0.126338	-0.0667109	0.173538	0.155961	-0.034316	-0.171223	-0.249135	-0.0256406	0.027403	0.0273567	-0.265604	-0.192542	-0.0948852	-0.120424	-0.0671674	-0.0691724	-0.480676	-0.190397	0.061357	-0.0359386	0.0348774	-0.314129	0.172587	0.00827418
HMDB12201 ; HMDB12202 ; HMDB12203	Cis-zeatin-7-N-glucoside ; Cis-zeatin-9-N-glucoside ; Cis-zeatin-O-glucoside	380.155	-0.056871	-0.441555	-0.419651	-0.112683	0.0550289	-0.049254	-0.524275	-0.167692	-0.143121	-0.145512	0.050825	-0.388596	-0.623901	-0.195678	-0.201221	0.107338	-0.0889115	-0.56823	-0.534082	-0.296821	0.00817896	-0.356518	-0.333822	-0.269612	-0.352065
HMDB01383; C01120	Sphinganine 1-phosphate; (2S,3R)-2-azaniumyl-3-hydroxyoctadecyl phosphate	380.254	-0.26217	0.0774026	0.0677722	0.0223654	0.409884	-0.0508472	0.460566	-0.127468	0.48435	0.752033	-0.131583	0.034045	-0.161946	0.35626	0.418351	-0.0467083	0.248015	0.346441	1.00024	1.19141	-0.0457839	0.458296	-0.0105904	0.354997	0.738558
C00448 ; HMDB00961	Farnesyl diphosphate ; Farnesyl pyrophosphate	381.122	-0.407686	0.372331	0.100671	-0.00633622	1.21175	-0.411555	0.185991	1.14686	-0.0553531	0.395429	-0.372802	0.523444	-0.265751	0.0904124	0.146371	-0.014797	0.555974	-1.04017	-0.910819	-0.16122	-0.76073	0.539283	-0.0856674	0.111179	-0.0236765
HMDB05000	Loratadine	381.135	-0.0376422	-0.574348	-0.333024	-0.271828	0.158356	0.00796907	-0.716167	-0.162985	-0.165285	-0.29251	0.0976875	-0.649881	-0.633002	-0.178036	-0.596482	0.125628	-0.475841	-0.79969	-0.846571	-0.336604	0.0756621	-0.435197	-0.769534	-0.364033	-0.616428
HMDB10343	Ibuprofen acyl glucuronide	381.156	-0.324648	0.525565	-0.197393	-0.120008	0.632005	-0.210825	0.0944066	0.387111	-0.197321	0.108136	-0.2119	0.671661	-0.518151	-0.303806	-0.199441	0.104821	0.853474	-1.00442	-0.821288	-0.303026	-0.422483	0.621094	-0.140789	-0.212321	-0.229022
	12-oxo-20-trihydroxy-leukotriene B4	381.192	-0.354113	0.372742	0.217908	0.0218416	0.126587	-0.367015	0.297645	0.264387	0.12776	0.14238	-0.345337	0.269591	-0.00362516	0.00758505	-0.231099	-0.171066	0.377688	-0.283977	-0.0146628	0.156692	-0.411477	0.566073	-0.00207377	0.00329488	-0.019987
HMDB11544 ; HMDB11574	MG(0:0/20:2(11Z,14Z)/0:0) ; MG(20:2(11Z,14Z)/0:0/0:0)	381.299	-0.250315	0.210505	-0.132764	0.0152853	-0.0721903	-0.141772	0.151999	-0.403701	0.106196	0.252257	-0.046609	0.016038	-0.422698	-0.400047	-0.120348	-0.0722379	0.131616	-0.379534	-0.193353	0.215628	-0.0957627	0.212909	-0.164994	-0.166339	0.0411254
HMDB01093 ; HMDB03896 ; C05107 ; HMDB02394 ; C05107 ; C05437	5a-Cholesta-8,24-dien-3-one ; 7-Dehydrodesmosterol ; 7-dehydrodesmosterol ; Cholesta-4,6-dien-3-one ; cholesta-5,7,24-trien-3beta-ol ; zymosterol intermediate 2	381.315	-0.0704326	-0.17442	-0.00228392	0.0663563	-0.0371633	-0.0152435	0.0435872	-0.250349	-0.00383277	0.0629875	-0.00581699	-0.322967	-0.210951	-0.254661	-0.21545	-0.00365184	-0.230019	0.060868	0.216009	0.349814	0.151721	-0.0934712	-0.168419	-0.0976402	-0.0207026
HMDB02361	Pentacosanoic acid	381.373	-0.00252266	-0.295293	-0.2577	-0.421703	-0.435027	0.0263485	-0.136918	-0.617859	-0.217639	-0.229726	0.383259	-0.543648	-0.740273	-0.640892	-0.631773	0.229513	-0.351448	-0.410002	-0.0422248	-0.335738	0.224567	-0.467506	-0.419768	-0.455566	-0.358688
HMDB05017	Pantoprazole	382.067	0.154246	-0.211031	0.0243933	0.0723995	0.481101	0.0078499	-0.179711	0.112743	-0.0569933	0.0331536	0.144402	-0.0671176	0.035039	0.131908	0.146859	0.180737	0.134829	0.0816792	-0.00752217	0.281027	0.0555133	0.162249	-0.106042	0.117038	0.190014
HMDB00912	Succinyladenosine	382.099	-0.0715939	0.136739	-0.0926693	-0.0461201	0.258717	-0.0463208	0.12701	-0.0439502	0.00636587	0.0346249	0.0405526	0.223319	-0.062136	0.177591	0.266112	-0.00203822	0.312402	-0.0975597	0.0560826	0.442685	-0.128726	0.133643	-0.103175	0.328441	0.156504
HMDB06535 ; HMDB01542 ; HMDB06575 ; HMDB06583 ;	Beta-1,4-mannose-N-acetylglucosamine ; HMDB01542 ; Lacto-N-biose I ; Poly-N-acetyllactosamine ; beta-1,4-mannose-N-acetylglucosamine	382.134	-0.0171385	-0.316846	-0.0930551	-0.00971693	0.241386	-0.00930344	-0.719173	-0.140451	-0.0489194	-0.190305	0.142918	-0.504774	-0.418126	0.0605792	-0.275554	0.145257	-0.327017	-0.469101	-0.334468	-0.0587184	0.168111	-0.288374	-0.543939	-0.161583	-0.212436
HMDB05021	Quetiapine	382.16	-0.112856	-0.0483234	-0.376662	-0.411241	0.296658	-0.0540051	-0.227238	0.10332	-0.491108	-0.307655	-0.0406431	0.113779	-0.592285	-0.465385	-0.524324	0.0498427	0.293209	-0.803536	-0.505936	-0.446882	-0.125592	0.0783393	-0.740769	-0.350119	-0.515115
HMDB12211 ; HMDB12213 ; HMDB12214	Dihydrozeatin-7-N-dihydrozeatin ; Dihydrozeatin-9-N-glucoside ; Dihydrozeatin-O-glucoside	382.173	-0.0510415	-0.123294	-0.185703	-0.253174	0.218217	-0.0202256	-0.228646	-0.0215377	-0.175724	0.0260767	-0.000785031	0.0609997	-0.51489	-0.254318	-0.176574	0.0571651	0.039217	-0.561375	-0.163585	-0.0245613	-0.0506867	-0.104757	-0.637465	-0.241579	-0.324629
C00021 ; HMDB00939	S-Adenosyl-L-homocysteine ; S-Adenosylhomocysteine	383.113	-0.421334	0.865025	0.148377	-0.0927892	1.01564	-0.376258	0.761271	0.719853	-0.10987	0.418127	-0.33998	0.884579	-0.0864504	0.049059	0.397244	-0.031068	0.919297	-0.551194	-0.258044	0.266451	-0.60537	0.827502	-0.384919	-0.0573781	0.25576
HMDB00386	3b,16a-Dihydroxyandrostenone sulfate	383.151	-0.212254	-0.181427	-0.163985	-0.227018	0.545408	-0.0477069	-0.321086	0.329605	-0.131571	-0.0918881	-0.0876048	-0.0789111	-0.450855	-0.332353	-0.379676	-0.0393378	0.173262	-0.655297	-0.650018	-0.384602	-0.262855	0.258258	-0.57957	-0.326364	-0.420095
	20-trihydroxy-leukotriene-B4	383.208	-0.291713	0.400516	0.288141	-0.110678	0.420137	-0.232983	0.257755	0.563697	-0.0452931	0.32631	-0.279704	0.595696	-0.095916	0.176603	-0.0869676	-0.103027	0.574943	-0.41858	-0.03935	0.12985	-0.3321	0.643492	-0.256376	-0.102759	-0.0272472
HMDB11543 ; HMDB11573	MG(0:0/20:1(11Z)/0:0) ; MG(20:1(11Z)/0:0/0:0)	383.316	-0.416346	0.0463013	-0.204413	-0.347485	-0.0514031	-0.101019	0.497788	-0.467058	-0.0368138	0.449099	0.0112056	-0.00402585	-0.520059	-0.417085	-0.287061	-0.0498062	-0.0549237	-0.297545	0.00891897	0.18244	-0.0407521	0.0560208	0.128912	0.00124276	0.0567042
HMDB06719 ; HMDB12178 ; HMDB06842 ; C05439 ; HMDB00032 ; HMDB02027 ; ; HMDB00921 ; HMDB02719 ; ; C07711 ; C07711 ; HMDB00876 ; HMDB06271 ; C05443 ; C01164 ; C01802 ; C05437	5,6-trans-Vitamin D3 ; 5Alpha-cholesta-8-en-3-one ; 5a-Cholesta-7,24-dien-3b-ol ; 5alpha-cholesta-7,24-dien-3beta-ol ; 7-Dehydrocholesterol ; 8-Dehydrocholesterol ; 8-dehydrocholesterol ; Cholestenone ; Desmosterol ; Lumisterol 3 ; Previtamin D3 ; Tachysterol 3 ; Vitamin D3 ; Zymosterol intermediate 2 ; calciol ; cholesta-5,7-dien-3beta-ol ; desmosterol ; zymosterol	383.333	-0.41181	0.59502	-0.283009	-0.423061	0.231141	-0.192501	0.839119	-0.548861	-0.170904	0.641553	-0.134669	0.541429	-0.486659	-0.426469	0.344272	-0.14105	0.477741	-0.554961	-0.096509	0.583315	-0.181362	0.45561	-0.367338	-0.280872	0.370029
	3-hydroxy tetradecenoyl-7-carnitine	384.275	-0.0808154	0.124341	-0.248145	-0.0260815	-0.0389854	-0.111579	0.0925355	-0.127262	0.0734637	-0.0321134	-0.0373626	-0.201404	-0.510701	-0.203001	-0.204764	-0.0671511	-0.0728368	-0.565782	-0.210951	0.061976	-0.0243404	0.0989572	-0.527822	-0.359901	-0.1089
	pendtadenoyl carnitine	384.312	-0.14664	1.06101	-0.512924	0.676023	-0.101896	0.0496723	0.559304	-1.39611	0.353348	0.71152	0.13746	0.939073	-1.22566	0.469383	0.0788963	0.537136	0.359913	-1.25278	0.120171	0.283572	0.17643	0.300145	-1.10843	0.54715	0.216657
	3-hydroxykynurenine-O-beta-D-glucoside	385.125	-0.158506	0.221913	-0.181846	-0.158656	0.146609	-0.102978	0.145098	0.00164793	-0.0900398	0.102987	-0.0985581	0.106023	-0.395846	-0.148464	-0.0887331	-0.0343668	0.476878	-0.462664	-0.293229	0.0838605	-0.135726	0.203815	-0.509492	-0.181246	-0.0581094
	10,11-dihydro-20-trihydroxy-leukotriene B4	385.221	-0.129254	-0.0491805	-0.16572	-0.183851	-0.0653851	-0.0190723	-0.0497813	-0.28407	-0.107911	0.0840372	-0.0320409	-0.0301498	-0.412723	-0.400983	-0.220545	-0.0534214	0.0604447	-0.526556	-0.307058	0.163966	0.0336752	-0.058172	-0.316458	-0.157774	-0.0281325
HMDB00385	12a-Hydroxy-3-oxocholadienic acid	385.238	-0.160265	0.380446	-0.291827	-0.21898	0.00222776	-0.092667	0.566127	-0.394204	-0.0815213	0.265823	-0.106233	0.401055	-0.495983	-0.341331	-0.135031	-0.00133762	0.467663	-0.440321	-0.137915	0.220596	-0.0417033	0.401767	-0.399148	-0.27579	0.148462
HMDB11147 ; HMDB11542 ; HMDB11572	DG(18:0e/2:0/0:0) ; MG(0:0/20:0/0:0) ; MG(20:0/0:0/0:0)	385.331	-0.261738	0.617254	-0.0826894	0.339959	0.130577	-0.0842797	0.529295	-0.729585	-0.105563	0.482928	-0.0962177	0.46084	-0.441455	0.0549238	0.136219	0.0432324	0.304761	-0.198502	-0.08926	0.661037	-0.00464117	0.240287	-0.255994	-0.0770126	0.218671
HMDB06841 ; HMDB00871 ; C01189 ; C03845 ; HMDB11182 ; HMDB00067 ; HMDB01170 ; C03845 ; C00187	5a-Cholest-8-en-3b-ol ; 5alpha-Cholestanone ; 5alpha-cholest-7-en-3beta-ol ; 5alpha-cholest-8-en-3beta-ol ; 5beta-Cholestanone ; Cholesterol ; Lathosterol ; cholesta-8(9)-en-3beta-ol ; cholesterol	385.346	-0.108552	0.192929	-0.224673	-0.14074	-0.0549605	-0.0287068	-0.148578	-0.16176	-0.135149	0.128146	0.0183479	-0.0312185	-0.209984	-0.022768	0.0924166	0.0199644	0.0723276	-0.176942	-0.018454	0.186217	0.0236439	-0.0238926	-0.228179	-0.232173	0.210973
C00705	dCDP	386.015	0.348649	-0.344861	0.214808	-0.20971	0.911844	0.0529266	-0.484584	0.441168	-0.430676	-0.164103	0.29988	-0.489947	-0.12946	0.247257	-0.00339525	0.156709	-0.336493	-0.330118	-0.67077	-0.262701	0.187529	0.0460576	-0.89664	-0.592843	-0.683182
	3-hydroxy-tetradecanoyl carnitine	386.289	-0.11826	0.290309	-0.182235	-0.046866	0.0425773	0.00869168	0.32824	-0.695456	0.192385	0.263233	-0.0119305	-0.0691073	-0.581103	-0.288218	-0.22837	0.0190823	-0.0162342	-0.41507	-0.400973	0.267132	-0.036488	0.0609654	-0.539542	-0.162482	0.0477703
HMDB01028	25-Azacholesterol	386.34	-0.100324	0.19818	0.188893	0.0181486	-0.201273	0.00610583	0.313649	-0.25742	0.321532	0.11466	4.12324e-05	-0.0741281	-0.351877	-0.0434709	0.189468	0.0999073	0.0382833	-0.18823	-0.00987234	0.163661	0.0532732	-0.098379	-0.387591	-0.00370333	0.0936385
C01346	dUDP	386.998	0.299396	-0.119002	0.356295	0.406672	0.558857	0.0473077	-0.0215983	0.266775	0.290057	-0.0505204	0.170567	0.318494	0.620292	0.671972	0.649768	0.271229	0.0651773	0.136987	0.177299	0.414736	0.173013	0.284089	0.0852465	0.499326	0.47745
HMDB12220	Dopaxanthin quinone	387.083	0.0227186	-0.330435	-0.152312	-0.059925	0.221424	0.00966551	-0.299515	0.192344	-0.0876206	-0.341489	0.144224	-0.440664	-0.100529	-0.0847891	-0.255492	0.165856	-0.258539	-0.133516	-0.282019	-0.174969	0.0165106	-0.264563	-0.400788	-0.116799	-0.396708
	fructoselysine 3-phosphate	387.117	-0.353453	1.12245	0.071924	0.138747	0.759978	-0.324685	0.949127	0.111664	0.0978191	0.661638	-0.281073	0.983974	-0.2775	0.109584	0.61817	0.0127772	1.07506	-0.532333	-0.15153	0.456541	-0.443517	1.08928	-0.203149	0.148419	0.532242
HMDB05032	Cetirizine	387.145	-0.0729263	0.0314194	-0.119001	-0.0113672	0.118394	-0.0196721	-0.231404	-0.219735	0.0910293	0.127256	0.0167913	0.107874	-0.339064	0.0795559	-0.122914	0.060862	0.0311145	-0.259624	-0.0954353	-0.178991	0.00539726	-0.0317033	-0.436069	0.101818	-0.0778114
HMDB12109	5,6-Dihydroxyprostaglandin F1a	387.237	-0.0928402	0.222384	8.12348e-05	-0.142263	0.0862273	-0.065941	0.148918	-0.0705061	0.0505743	0.335375	-0.0582496	0.117442	-0.361392	0.00727439	0.0234796	-0.0177431	0.213325	-0.34139	0.0593898	0.21891	-0.052662	0.387577	-0.361467	-0.0613478	0.0822434
HMDB04381 ; HMDB06268; C06241	HMDB04381 ; HMDB06268; N-Acetylneuraminate 9-phosphate	388.065	0.223609	-0.113758	0.0869072	0.215981	0.41519	0.0484701	-0.369	0.0830836	0.162454	-0.0221946	0.164721	-0.283678	0.130451	0.514881	0.178997	0.220842	-0.110908	-0.16292	0.0442958	0.295442	0.160798	0.0139743	-0.128918	0.168916	0.100225
C05993	Acetyl adenylate	388.066	0.224817	-0.113937	0.087925	0.208345	0.395712	0.0442878	-0.402426	0.00558211	0.162607	-0.0292383	0.159805	-0.283267	0.131908	0.508875	0.225683	0.205942	-0.116407	-0.169082	0.037852	0.289912	0.162568	-0.00398528	-0.301327	0.112063	0.0848772
HMDB00280; C00119	Phosphoribosyl pyrophosphate; 5-Phospho-alpha-D-ribose 1-diphosphate	388.944	0.229261	-0.0332121	0.263803	0.256455	0.540776	0.0316991	-0.0202832	0.272872	0.0136108	-0.223384	0.240405	0.00340962	0.435232	0.318412	0.060376	0.29845	0.0790734	0.284433	0.230962	0.324473	0.178752	-0.0247599	-0.222168	0.0743057	-0.0966553
HMDB06953	1-Phosphatidyl-D-myo-inositol	389.049	0.253328	-0.307221	0.316209	-0.00867085	0.937841	-0.0182507	-0.536183	0.615937	-0.012342	-0.174996	0.209696	-0.177752	0.287722	0.44412	0.0397064	0.328358	0.0321426	-0.0176422	-0.0504623	0.202404	-0.0138559	-0.0929172	-0.247343	0.029774	-0.19613
HMDB12221	Dopaxanthin	389.098	-0.0353614	-0.32561	-0.241162	-0.0654796	0.0852787	0.0303997	-0.413893	-0.210547	-0.1806	-0.331868	0.0709741	-0.147731	-0.158328	-0.0872287	-0.241384	0.0915611	-0.15735	-0.319061	-0.3193	-0.223267	0.000558843	-0.282814	-0.627036	-0.0176345	-0.175409
HMDB00328 ; HMDB00460 ; HMDB00503 ; HMDB00467	12-Ketodeoxycholic acid ; 7-Hydroxy-3-oxocholanoic acid ; 7a-Hydroxy-3-oxo-5b-cholanoic acid ; HMDB00467	389.27	-0.0796946	-0.0361093	-0.211893	0.0898557	-0.138303	-0.0375273	0.0767535	-0.549104	-0.0250269	0.0081548	0.0497661	-0.293855	-0.404532	0.0205063	-0.249193	0.0927443	-0.137731	-0.261992	-0.0927641	0.0552566	0.121389	-0.177599	-0.486245	-0.00347919	-0.0953651
; ; ; ; ; ; ;	10-hydroperoxy-H4-neuroprostane ; 11-hydroperoxy-H4-neuroprostane ; 13-hydroperoxy-H4-neuroprostane ; 14-hydroperoxy-H4-neuroprostane ; 17-hydroperoxy-H4-neuroprostane ; 20-hydroperoxy-H4-neuroprostane ; 4-hydroperoxy-H4-neuroprostane ; 7-hydroperoxy-H4-neuroprostane	391.21	-0.0969515	0.122748	-0.0626949	-0.116686	0.305404	-0.087242	0.253247	0.0870782	-0.169956	0.0177887	-0.0605704	0.192123	-0.492584	-0.215201	-0.15795	-0.0315291	0.270738	-0.560108	-0.107245	0.108464	-0.121032	0.250338	-0.315329	-0.0669177	-0.00867305
HMDB07003	CPA(16:0/0:0)	391.224	-0.136121	-0.118546	-0.116952	-0.12179	0.18746	-0.0433206	0.0393153	0.00436448	0.0490021	0.00403361	0.0917339	-0.0289168	-0.214229	-0.00279893	-0.00780762	0.0387097	0.0559318	-0.454478	-0.225527	0.160624	0.0380987	0.0368845	-0.187925	-0.017472	0.0559139
HMDB00411 ; HMDB00384 ; HMDB00348 ; HMDB00438 ; HMDB02585 ; HMDB00361 ; HMDB02488 ; HMDB02451 ; HMDB00514 ; HMDB00478 ; HMDB00518 ; HMDB00626 ; HMDB00733 ; HMDB02536 ; HMDB00664 ; HMDB00686 ; HMDB00811 ; HMDB00946; C02528 ; C04483 ; C04483	3a,12b-Dihydroxy-5b-cholanoic acid ; 3a,7a-Dihydroxycholanoic acid ; 3b,12a-Dihydroxy-5a-cholanoic acid ; 3b,12a-Dihydroxy-5b-cholanoic acid ; 3b,12b-Dihydroxy-5b-cholanoic acid ; 3b,7a-Dihydroxy-5b-cholanoic acid ; 7a,12b-dihydroxy-5b-Cholan-24-oic acid ; 7b,12a-Dihydroxycholanoic acid ; Allochenodeoxycholic acid ; Allodeoxycholic acid ; Chenodeoxycholic acid ; Deoxycholic acid ; Hyodeoxycholic …	391.285	-0.0149296	-0.0918082	-0.169941	-0.21425	-0.135395	-0.015872	0.0814739	-0.4948	-0.0914858	0.0476431	0.043482	-0.295444	-0.608835	-0.505823	-0.476053	0.0136621	-0.116123	-0.516214	-0.218871	-0.0447216	0.0831631	-0.122236	-0.483255	-0.228906	-0.0815786
HMDB11154	LPA(P-16:0e/0:0)	393.242	-0.355266	0.168111	-0.115269	-0.224457	0.346639	-0.274246	0.460281	0.131458	-0.0701512	0.352071	-0.114379	0.28503	-0.410679	-0.0689107	0.0182144	-0.179865	0.357676	-0.798673	-0.356883	0.179805	-0.209265	0.412004	-0.318382	-0.065668	0.336272
HMDB02206	Molybdopterin	394.003	0.386196	-0.0740769	0.277604	-0.080638	0.535302	0.0412365	-0.168426	0.373589	-0.238464	-0.258134	0.257439	0.0110851	0.450958	0.322761	0.184622	0.258279	0.106293	0.134804	0.0477672	-0.183715	0.204189	0.133233	-0.146206	-0.187386	-0.217342
HMDB00774 ; C18044	Pregnenolone sulfate ; pregnenolone sulfate	395.191	-0.035978	0.451658	0.15253	0.109433	0.434816	-0.150358	0.385925	0.209523	0.142795	0.497423	-0.00352383	0.4245	-0.26374	0.118305	0.240615	0.00121207	0.393692	-0.351865	0.0431894	0.241622	-0.114654	0.308545	-0.123035	0.16979	0.217416
C15816 ; C15816 ; HMDB00981 ; HMDB06848 ; HMDB00900 ; HMDB00878 ; C05441	3-Keto-4-methylzymosterol ; 4-Methylzymosterol intermediate 2 ; 4a-Methyl-5a-cholesta-8,24-dien-3-one ; 5-Dehydroepisterol ; Ergocalciferol ; Ergosterol ; vitamin D2	395.332	-0.0426787	0.190244	0.0102254	-0.115728	-0.300482	-0.0337899	0.379457	-0.301861	-0.116484	0.163329	0.0647515	-0.0293222	-0.585122	0.0189669	-0.161231	-0.0416174	0.203502	-0.425621	-0.270669	0.181819	0.012648	-0.005562	-0.291515	-0.0809232	0.122055
HMDB02356 ;	Hexacosanoic acid ; cerotate	395.388	-0.0158598	-0.0945975	-0.266087	-0.24475	-0.174229	0.0328438	-0.119461	-0.712039	0.0508534	-0.0387312	0.309332	-0.388194	-0.806866	-0.575158	-0.622388	0.182658	-0.322187	-0.428278	-0.0676889	0.0965677	0.189023	-0.295126	-0.639593	-0.30067	-0.108354
HMDB11610	5-Taurinomethyl-2-thiouridine	396.053	0.183004	0.0618022	0.475324	-0.0487305	0.597603	0.0191571	-0.104705	0.543056	-0.134372	0.184518	0.263448	-0.041311	0.594917	0.64234	0.407972	0.4217	0.421145	0.549787	0.320835	0.406754	-0.00962491	0.0896781	0.156901	0.182504	-0.00207407
HMDB12280	Phytosphingosine-1-P	396.25	-0.230981	0.174437	-0.0838174	-0.127385	0.195664	-0.129832	0.332132	-0.242722	0.180332	0.228094	-0.0590139	-0.0154559	-0.488923	-0.0118062	-0.193203	-0.0951486	0.182698	-0.532701	-0.225987	0.347269	-0.135864	0.288198	-0.38542	-0.042409	0.111121
C02990 ;	Hexadecenoyl carnitine ; trans-Hexadec-2-enoyl carnitine	396.312	-0.294468	0.338158	-0.172838	-0.0992681	-0.0241771	-0.186136	0.209256	-0.755134	0.458948	0.354079	-0.101841	0.253446	-0.174239	0.24105	-0.207938	-0.108589	0.0877551	-0.350498	0.0596785	0.640138	-0.0728238	0.120308	0.163682	0.0845093	0.35477
HMDB03236	Solanidine	396.326	-0.219481	0.323115	0.130013	-0.0864755	0.0347177	-0.175772	0.393156	-0.134681	0.347391	0.190489	-0.0924344	0.183594	-0.289735	-0.0899316	-0.011527	-0.0738978	0.426396	-0.124647	0.00501827	0.575954	-0.0797032	0.0929412	0.0155394	-0.0664156	0.183312
C00019	S-Adenosyl-L-methionine	397.128	-0.223598	0.386378	-0.178738	-0.115085	0.362447	-0.123428	0.218589	-0.0220814	-0.0728813	0.124257	-0.12446	0.415705	-0.453753	-0.213262	0.025481	-0.0331868	0.402162	-0.545503	-0.424476	-0.0488584	-0.218172	0.334471	-0.0931622	-0.0971041	-0.0204186
HMDB06849 ; HMDB11606 ; HMDB12174 ; HMDB01217 ; C05103 ; HMDB11181 ; HMDB12196 ; HMDB06847	24-Methylenecholesterol ; 4-alpha-Methyl-5-alpha-cholest-7-en-3-one ; 4Alpha-methyl-5alpha-cholesta-8-en-3-one ; 4a-Methylzymosterol ; 4alpha-Methylzymosterol ; Brassicasterol ; Campest-4-en-3-one ; Episterol	397.349	-0.622663	1.11826	-0.40034	-0.166291	0.115737	-0.417499	1.01015	-0.714324	0.12607	0.691036	-0.40918	1.22329	-1.09192	-0.410068	0.176673	-0.207209	0.851391	-0.931352	-0.427238	0.597271	-0.483453	0.714984	-0.248228	-0.253217	0.399281
; HMDB00793	3'-monoiodo-L-thyronine ; Monoiodothyronine	397.989	0.186325	-0.445501	0.518983	-0.159285	1.08352	-0.0608533	-0.523642	1.28249	-0.447524	-0.40407	0.252436	-0.0190185	1.17883	0.33788	-0.0911652	0.342669	0.260255	0.278769	-0.0375085	0.115395	-0.181572	0.0852811	-0.404839	-0.244976	-0.229443
[truncated: 1,270 more rows]

## Sheet: D FC std
DICHLOROACETATE			IGROV1					OVCAR3					OVCAR4					OVCAR8					SKOV3
[truncated: 2,483 more rows]

## Sheet: D FC pvalue
DICHLOROACETATE			IGROV1					OVCAR3					OVCAR4					OVCAR8					SKOV3
[truncated: 2,483 more rows]

[truncated: 4 more sheets: O FC, O FC std, O FC pvalue, Variability analysis]
